# Supplementary material for: Crystal structure and Hirshfeld surface analysis of (2Z)-3-oxo-N-phenyl-2-[(1H-pyrrol-2-yl)methylidene]butanamide monohydrate
Source: Acta Crystallogr E Crystallogr Commun. 2023 Nov 14;79(Pt 12):1142–6. doi: 10.1107/S2056989023009799 (PMC10833397; doi:10.1107/S2056989023009799)
Supplement: Supplementary file 1 [file e-79-01142-sup1.cif]

##############################################################################
#                                                                            #
# This CIF contains the data in a paper accepted for publication in          #
# Acta Crystallographica Section E. It conforms to the requirements of       #
# Notes for Authors for Acta Crystallographica Section E, and has been       #
# peer reviewed under the auspices of the IUCr Commission on Journals.       #
#                                                                            #
# Full details of the Crystallographic Information File format               #
# are given in the paper "The Crystallographic Information File (CIF):       #
# a New Standard Archive File for Crystallography" by S. R. Hall, F. H.      #
# Allen and I. D. Brown [Acta Cryst. (1991), A47, 655-685].                  #
#                                                                            #
# The current version of the core CIF dictionary is obtainable from          #
# ftp://ftp.iucr.org/pub/cif_core.dic.                                       #
#                                                                            #
# Software is freely available for graphical display of the structure(s)     #
# in this CIF. For information consult the CIF software page                 #
# http://www.iucr.org/resources/cif/software.                                #
#                                                                            #
# This file may be used for bona fide research purposes within the           #
# scientific community so long as proper attribution is given to the journal # 
# article from which it was obtained.                                        #
#                                                                            #
##############################################################################
data_I
_audit_creation_method     'SHELXL-2018/3'
_journal_date_recd_electronic     2023-10-31
_journal_date_accepted     2023-11-09
_journal_name_full     'Acta Crystallographica, Section E'
_journal_year     2023
_journal_volume     79
_journal_issue     12
_journal_page_first     0
_journal_page_last     0
_journal_paper_category     GO
_journal_paper_doi     10.1107/S2056989023009799
_journal_coeditor_code     VM2291
_publ_contact_author_name     'Ajaya Bhattarai'
_publ_contact_author_address
;
Department of Chemistry,
M.M.A.M.C (Tribhuvan University) Biratnagar,
Nepal
;
_publ_contact_author_email     'ajaya.bhattarai@mmamc.tu.edu.np'
_publ_contact_author_fax     ?
_publ_contact_author_phone     ?
_publ_section_title
;\
Crystal structure and Hirshfeld surface analysis of
(2<i>Z</i>)-3-oxo-<i>N</i>-phenyl-2-[(1<i>H</i>-pyrrol-2-yl)methylidene]\
butanamide monohydrate
;
_publ_section_title_footnote     .
loop_
    _publ_author_name
    _publ_author_address
    'Ayten S. Safarova'
;
Department of Chemistry,
Baku State University,
Z. Khalilov str. 23, AZ1148 Baku,
Azerbaijan
;
    'Ali N. Khalilov'
;
"Composite Materials' Scientific Research Center,
Azerbaijan State Economic University (UNEC),
H. Aliyev str. 135, AZ1063, Baku,
Azerbaijan
Department of Chemistry,
Baku State University,
Z. Khalilov str. 23, AZ1148 Baku,
Azerbaijan
;
    'Akkurt, Mehmet'
;
Department of Physics,
Faculty of Sciences,
Erciyes University,
38039 Kayseri,
Turkey
;
    'Ivan Brito'
;
Departamento de Qu\'imica,
Facultad de Ciencias B\'asicas,
Universidad de Antofagasta,
Avenida Angamos 601,
Casilla 170, Antofagasta 1240000,
Chile
;
    'Ajaya Bhattarai'
;
Department of Chemistry,
M.M.A.M.C (Tribhuvan University) Biratnagar,
Nepal
;
    'Farid N. Naghiyev'
;
Department of Chemistry,
Baku State University,
Z. Khalilov str. 23, AZ1148 Baku,
Azerbaijan
;
    'Ibrahim G. Mamedov'
;
Department of Chemistry,
Baku State University,
Z. Khalilov str. 23, AZ1148 Baku,
Azerbaijan
;
_publ_section_synopsis
;
In the title compound, the molecules are connected by C---H...O hydrogen bonds
in layers parallel to the (020) plane. C---H...\p and \p--\p interactions
further link the molecules into chains extending in the [\=101] direction.
;
_chemical_name_systematic
;\
(2<i>Z</i>)-3-Oxo-<i>N</i>-phenyl-2-[(1<i>H</i>-pyrrol-2-yl)methylidene]\
butanamide monohydrate
;
_chemical_name_common     ?
_chemical_formula_moiety     'C15 H14 N2 O2, H2 O'
_chemical_formula_sum     'C15 H16 N2 O3'
_chemical_formula_iupac     'C15 H14 N2 O2, H2 O'
_chemical_formula_weight     272.30
_chemical_melting_point     ?
_space_group_crystal_system     monoclinic
_space_group_name_H-M_alt     'I 2/a'
_space_group_name_Hall     '-I 2ya'
loop_
    _space_group_symop_operation_xyz
    'x, y, z'
    '-x+1/2, y, -z'
    'x+1/2, y+1/2, z+1/2'
    '-x+1, y+1/2, -z+1/2'
    '-x, -y, -z'
    'x-1/2, -y, z'
    '-x+1/2, -y+1/2, -z+1/2'
    'x, -y+1/2, z+1/2'
_cell_length_a     13.7420(13)
_cell_length_b     8.8912(13)
_cell_length_c     23.114(2)
_cell_angle_alpha     90
_cell_angle_beta     94.742(4)
_cell_angle_gamma     90
_cell_volume     2814.5(6)
_cell_formula_units_Z     8
_cell_measurement_reflns_used     7717
_cell_measurement_theta_min     3.19
_cell_measurement_theta_max     21.78
_cell_measurement_temperature     294(2)
_exptl_crystal_description     prism
_exptl_crystal_colour     colourless
_exptl_crystal_size_max     0.294
_exptl_crystal_size_mid     0.242
_exptl_crystal_size_min     0.208
_exptl_crystal_density_diffrn     1.285
_exptl_crystal_density_meas     ?
_exptl_crystal_density_method     ?
_exptl_crystal_F_000     1152
_exptl_absorpt_coefficient_mu     0.091
_exptl_absorpt_correction_type     none
_exptl_absorpt_process_details     ?
_exptl_absorpt_correction_T_min     0.6633
_exptl_absorpt_correction_T_max     0.7453
_diffrn_ambient_temperature     294(2)
_diffrn_source     ?
_diffrn_source_power     1.5
_diffrn_source_voltage     50.0
_diffrn_source_current     30.0
_diffrn_radiation_type     MoK\a
_diffrn_radiation_wavelength     0.71073
_diffrn_measurement_device_type     'Bruker APEXII CCD'
_diffrn_measurement_method     '\f and \w scans'
_diffrn_detector_area_resol_mean     ?
_diffrn_reflns_number     98978
_diffrn_reflns_av_R_equivalents     0.2045
_diffrn_reflns_av_unetI/netI     0.0430
_diffrn_reflns_theta_min     2.731
_diffrn_reflns_theta_max     25.735
_diffrn_reflns_theta_full     25.242
_diffrn_measured_fraction_theta_max     0.993
_diffrn_measured_fraction_theta_full     0.994
_diffrn_reflns_limit_h_min     -16
_diffrn_reflns_limit_h_max     16
_diffrn_reflns_limit_k_min     -10
_diffrn_reflns_limit_k_max     10
_diffrn_reflns_limit_l_min     -28
_diffrn_reflns_limit_l_max     28
_diffrn_standards_number     0
_refine_special_details     ?
_reflns_number_total     2677
_reflns_number_gt     1729
_reflns_threshold_expression     'I > 2\s(I)'
_refine_ls_structure_factor_coef     Fsqd
_refine_ls_matrix_type     full
_refine_ls_R_factor_all     0.0836
_refine_ls_R_factor_gt     0.0411
_refine_ls_wR_factor_gt     0.0876
_refine_ls_wR_factor_ref     0.1085
_refine_ls_goodness_of_fit_ref     1.046
_refine_ls_restrained_S_all     1.046
_refine_ls_number_reflns     2677
_refine_ls_number_parameters     194
_refine_ls_number_restraints     0
_refine_ls_hydrogen_treatment     mixed
_refine_ls_weighting_scheme     calc
_refine_ls_weighting_details
              'w=1/[\s^2^(Fo^2^)+(0.0357P)^2^+2.2064P] where P=(Fo^2^+2Fc^2^)/3'
_atom_sites_solution_hydrogens     mixed
_atom_sites_solution_primary     ?
_atom_sites_solution_secondary     ?
_refine_ls_shift/su_max     0.000
_refine_ls_shift/su_mean     0.000
_refine_diff_density_max     0.143
_refine_diff_density_min     -0.183
_refine_ls_extinction_method     none
_refine_ls_extinction_coef     .
loop_
    _atom_type_symbol
    _atom_type_description
    _atom_type_scat_dispersion_real
    _atom_type_scat_dispersion_imag
    _atom_type_scat_source
    'C' 'C' 0.0033 0.0016
                         'International Tables Vol C Tables 4.2.6.8 and 6.1.1.4'
    'H' 'H' 0.0000 0.0000
                         'International Tables Vol C Tables 4.2.6.8 and 6.1.1.4'
    'N' 'N' 0.0061 0.0033
                         'International Tables Vol C Tables 4.2.6.8 and 6.1.1.4'
    'O' 'O' 0.0106 0.0060
                         'International Tables Vol C Tables 4.2.6.8 and 6.1.1.4'
_computing_data_collection
;
APEX2 (Bruker, 2018)
;
_computing_cell_refinement
;
SAINT (Bruker, 2018)
;
_computing_data_reduction
;
SAINT (Bruker, 2018)
;
_computing_structure_solution
;
<i>SHELXT2014/5</i> (Sheldrick, 2015a)
;
_computing_structure_refinement
;
<i>SHELXL2018/3</i> (Sheldrick, 2015b)
;
_computing_molecular_graphics
;
ORTEP-3 for Windows (Farrugia, 2012)
;
_computing_publication_material
;
PLATON (Spek, 2020)
;
loop_
    _atom_site_type_symbol
    _atom_site_label
    _atom_site_fract_x
    _atom_site_fract_y
    _atom_site_fract_z
    _atom_site_U_iso_or_equiv
    _atom_site_adp_type
    _atom_site_calc_flag
    _atom_site_occupancy
    _atom_site_disorder_assembly
    _atom_site_disorder_group
    C C1 0.45829(16) 0.6822(3) 0.43032(9) 0.0540(6) Uani d 1 . .
    H H1 0.408073 0.670947 0.401110 0.065 Uiso calc 1 . .
    C C2 0.4445(2) 0.7687(3) 0.47832(10) 0.0710(7) Uani d 1 . .
    H H2 0.384992 0.816610 0.481260 0.085 Uiso calc 1 . .
    C C3 0.5178(2) 0.7850(3) 0.52188(11) 0.0699(7) Uani d 1 . .
    H H3 0.508515 0.845175 0.553880 0.084 Uiso calc 1 . .
    C C4 0.60437(19) 0.7124(3) 0.51790(10) 0.0669(7) Uani d 1 . .
    H H4 0.653634 0.721325 0.547795 0.080 Uiso calc 1 . .
    C C5 0.61958(16) 0.6259(3) 0.47001(9) 0.0532(6) Uani d 1 . .
    H H5 0.678910 0.576957 0.467656 0.064 Uiso calc 1 . .
    C C6 0.54696(14) 0.6122(2) 0.42572(8) 0.0388(5) Uani d 1 . .
    C C7 0.64024(14) 0.5036(2) 0.34901(8) 0.0372(4) Uani d 1 . .
    C C8 0.62601(13) 0.4259(2) 0.29110(8) 0.0361(4) Uani d 1 . .
    C C9 0.63778(13) 0.2768(2) 0.28452(8) 0.0398(5) Uani d 1 . .
    H H9 0.628673 0.241390 0.246603 0.048 Uiso calc 1 . .
    C C10 0.66233(14) 0.1657(2) 0.32780(8) 0.0415(5) Uani d 1 . .
    C C11 0.68283(17) 0.1689(3) 0.38755(9) 0.0547(6) Uani d 1 . .
    H H11 0.686480 0.254312 0.410856 0.066 Uiso calc 1 . .
    C C12 0.69700(18) 0.0209(3) 0.40637(10) 0.0614(6) Uani d 1 . .
    H H12 0.711383 -0.010172 0.444544 0.074 Uiso calc 1 . .
    C C13 0.68602(17) -0.0701(3) 0.35893(10) 0.0571(6) Uani d 1 . .
    H H13 0.691324 -0.174348 0.359127 0.069 Uiso calc 1 . .
    C C14 0.60180(14) 0.5269(2) 0.24196(8) 0.0445(5) Uani d 1 . .
    C C15 0.57908(17) 0.4655(3) 0.18195(9) 0.0588(6) Uani d 1 . .
    H H15A 0.556811 0.545433 0.156270 0.088 Uiso calc 1 . .
    H H15B 0.529029 0.390312 0.182627 0.088 Uiso calc 1 . .
    H H15C 0.636866 0.421282 0.168541 0.088 Uiso calc 1 . .
    N N1 0.55800(12) 0.52714(18) 0.37468(7) 0.0397(4) Uani d 1 . .
    H HN1 0.5032(16) 0.497(2) 0.3534(9) 0.048 Uiso d 1 . .
    N N2 0.66617(13) 0.01667(19) 0.31163(8) 0.0472(4) Uani d 1 . .
    H HN2 0.6547(16) -0.017(2) 0.2755(10) 0.057 Uiso d 1 . .
    O O1 0.72199(10) 0.54315(16) 0.36963(6) 0.0486(4) Uani d 1 . .
    O O2 0.60026(13) 0.66292(18) 0.25062(6) 0.0653(5) Uani d 1 . .
    O OW1 0.88137(11) 0.57116(18) 0.30826(6) 0.0496(4) Uani d 1 . .
    H HW1 0.8260(19) 0.564(3) 0.3282(10) 0.074 Uiso d 1 . .
    H HW2 0.8891(18) 0.664(3) 0.2981(11) 0.074 Uiso d 1 . .
loop_
    _atom_site_aniso_label
    _atom_site_aniso_U_11
    _atom_site_aniso_U_22
    _atom_site_aniso_U_33
    _atom_site_aniso_U_12
    _atom_site_aniso_U_13
    _atom_site_aniso_U_23
    C1 0.0510(13) 0.0643(14) 0.0468(12) 0.0125(11) 0.0048(10) -0.0042(11)
    C2 0.0739(17) 0.0797(18) 0.0607(16) 0.0279(14) 0.0127(13) -0.0136(14)
    C3 0.0875(19) 0.0703(17) 0.0534(14) 0.0020(14) 0.0149(13) -0.0227(13)
    C4 0.0690(16) 0.0836(19) 0.0474(13) -0.0054(14) 0.0004(11) -0.0176(13)
    C5 0.0487(12) 0.0657(15) 0.0445(12) 0.0039(11) 0.0004(10) -0.0096(11)
    C6 0.0448(11) 0.0374(11) 0.0347(10) -0.0020(9) 0.0056(8) -0.0001(8)
    C7 0.0404(11) 0.0299(10) 0.0414(11) 0.0011(8) 0.0053(8) 0.0011(8)
    C8 0.0360(10) 0.0380(11) 0.0348(10) -0.0003(8) 0.0054(8) -0.0022(8)
    C9 0.0381(10) 0.0442(12) 0.0376(11) -0.0006(9) 0.0058(8) -0.0054(9)
    C10 0.0440(11) 0.0355(11) 0.0460(12) 0.0030(9) 0.0086(9) -0.0039(9)
    C11 0.0725(15) 0.0457(13) 0.0462(13) 0.0066(11) 0.0074(11) -0.0015(10)
    C12 0.0794(17) 0.0542(15) 0.0508(13) 0.0089(12) 0.0066(12) 0.0085(12)
    C13 0.0652(15) 0.0375(12) 0.0696(16) 0.0041(11) 0.0108(12) 0.0073(12)
    C14 0.0416(11) 0.0487(14) 0.0439(12) 0.0040(9) 0.0071(9) 0.0034(10)
    C15 0.0593(14) 0.0750(16) 0.0414(12) 0.0077(12) 0.0007(10) 0.0015(11)
    N1 0.0361(9) 0.0454(10) 0.0376(9) -0.0012(7) 0.0030(7) -0.0074(8)
    N2 0.0526(10) 0.0371(10) 0.0526(11) 0.0007(8) 0.0076(8) -0.0068(9)
    O1 0.0381(8) 0.0556(9) 0.0523(8) -0.0057(7) 0.0049(6) -0.0094(7)
    O2 0.0966(13) 0.0433(10) 0.0563(10) 0.0071(8) 0.0070(8) 0.0089(8)
    OW1 0.0450(8) 0.0511(9) 0.0533(9) 0.0040(7) 0.0078(7) 0.0091(7)
_geom_special_details
;
 All esds (except the esd in the dihedral angle between two l.s. planes)
 are estimated using the full covariance matrix.  The cell esds are taken
 into account individually in the estimation of esds in distances, angles
 and torsion angles; correlations between esds in cell parameters are only
 used when they are defined by crystal symmetry.  An approximate (isotropic)
 treatment of cell esds is used for estimating esds involving l.s. planes.
;
loop_
    _geom_bond_atom_site_label_1
    _geom_bond_atom_site_label_2
    _geom_bond_site_symmetry_2
    _geom_bond_distance
    _geom_bond_publ_flag
    C1 C2 . 1.376(3) ?
    C1 C6 . 1.380(3) ?
    C1 H1 . 0.9300 ?
    C2 C3 . 1.371(4) ?
    C2 H2 . 0.9300 ?
    C3 C4 . 1.363(4) ?
    C3 H3 . 0.9300 ?
    C4 C5 . 1.378(3) ?
    C4 H4 . 0.9300 ?
    C5 C6 . 1.375(3) ?
    C5 H5 . 0.9300 ?
    C6 N1 . 1.420(2) ?
    C7 O1 . 1.235(2) ?
    C7 N1 . 1.336(2) ?
    C7 C8 . 1.505(3) ?
    C8 C9 . 1.346(3) ?
    C8 C14 . 1.465(3) ?
    C9 C10 . 1.427(3) ?
    C9 H9 . 0.9300 ?
    C10 N2 . 1.379(3) ?
    C10 C11 . 1.387(3) ?
    C11 C12 . 1.395(3) ?
    C11 H11 . 0.9300 ?
    C12 C13 . 1.361(3) ?
    C12 H12 . 0.9300 ?
    C13 N2 . 1.347(3) ?
    C13 H13 . 0.9300 ?
    C14 O2 . 1.226(2) ?
    C14 C15 . 1.500(3) ?
    C15 H15A . 0.9600 ?
    C15 H15B . 0.9600 ?
    C15 H15C . 0.9600 ?
    N1 HN1 . 0.91(2) ?
    N2 HN2 . 0.89(2) ?
    OW1 HW1 . 0.92(3) ?
    OW1 HW2 . 0.87(3) ?
loop_
    _geom_angle_atom_site_label_1
    _geom_angle_atom_site_label_2
    _geom_angle_atom_site_label_3
    _geom_angle_site_symmetry_1
    _geom_angle_site_symmetry_3
    _geom_angle
    _geom_angle_publ_flag
    C2 C1 C6 . . 119.7(2) ?
    C2 C1 H1 . . 120.2 ?
    C6 C1 H1 . . 120.2 ?
    C3 C2 C1 . . 120.7(2) ?
    C3 C2 H2 . . 119.7 ?
    C1 C2 H2 . . 119.7 ?
    C4 C3 C2 . . 119.5(2) ?
    C4 C3 H3 . . 120.3 ?
    C2 C3 H3 . . 120.3 ?
    C3 C4 C5 . . 120.6(2) ?
    C3 C4 H4 . . 119.7 ?
    C5 C4 H4 . . 119.7 ?
    C6 C5 C4 . . 119.9(2) ?
    C6 C5 H5 . . 120.0 ?
    C4 C5 H5 . . 120.0 ?
    C5 C6 C1 . . 119.57(18) ?
    C5 C6 N1 . . 123.05(18) ?
    C1 C6 N1 . . 117.37(17) ?
    O1 C7 N1 . . 124.06(18) ?
    O1 C7 C8 . . 121.43(16) ?
    N1 C7 C8 . . 114.50(16) ?
    C9 C8 C14 . . 122.57(18) ?
    C9 C8 C7 . . 123.00(17) ?
    C14 C8 C7 . . 114.39(16) ?
    C8 C9 C10 . . 128.81(18) ?
    C8 C9 H9 . . 115.6 ?
    C10 C9 H9 . . 115.6 ?
    N2 C10 C11 . . 106.30(18) ?
    N2 C10 C9 . . 119.18(18) ?
    C11 C10 C9 . . 134.50(19) ?
    C10 C11 C12 . . 107.6(2) ?
    C10 C11 H11 . . 126.2 ?
    C12 C11 H11 . . 126.2 ?
    C13 C12 C11 . . 107.8(2) ?
    C13 C12 H12 . . 126.1 ?
    C11 C12 H12 . . 126.1 ?
    N2 C13 C12 . . 108.4(2) ?
    N2 C13 H13 . . 125.8 ?
    C12 C13 H13 . . 125.8 ?
    O2 C14 C8 . . 118.96(18) ?
    O2 C14 C15 . . 120.36(19) ?
    C8 C14 C15 . . 120.68(19) ?
    C14 C15 H15A . . 109.5 ?
    C14 C15 H15B . . 109.5 ?
    H15A C15 H15B . . 109.5 ?
    C14 C15 H15C . . 109.5 ?
    H15A C15 H15C . . 109.5 ?
    H15B C15 H15C . . 109.5 ?
    C7 N1 C6 . . 127.24(17) ?
    C7 N1 HN1 . . 114.1(13) ?
    C6 N1 HN1 . . 117.9(13) ?
    C13 N2 C10 . . 109.86(18) ?
    C13 N2 HN2 . . 125.1(15) ?
    C10 N2 HN2 . . 125.0(15) ?
    HW1 OW1 HW2 . . 109(2) ?
loop_
    _geom_torsion_atom_site_label_1
    _geom_torsion_atom_site_label_2
    _geom_torsion_atom_site_label_3
    _geom_torsion_atom_site_label_4
    _geom_torsion_site_symmetry_1
    _geom_torsion_site_symmetry_2
    _geom_torsion_site_symmetry_3
    _geom_torsion_site_symmetry_4
    _geom_torsion
    _geom_torsion_publ_flag
    C6 C1 C2 C3 . . . . -0.6(4) ?
    C1 C2 C3 C4 . . . . -1.2(4) ?
    C2 C3 C4 C5 . . . . 1.5(4) ?
    C3 C4 C5 C6 . . . . -0.1(4) ?
    C4 C5 C6 C1 . . . . -1.6(3) ?
    C4 C5 C6 N1 . . . . 178.9(2) ?
    C2 C1 C6 C5 . . . . 2.0(3) ?
    C2 C1 C6 N1 . . . . -178.5(2) ?
    O1 C7 C8 C9 . . . . 84.1(2) ?
    N1 C7 C8 C9 . . . . -97.0(2) ?
    O1 C7 C8 C14 . . . . -93.7(2) ?
    N1 C7 C8 C14 . . . . 85.2(2) ?
    C14 C8 C9 C10 . . . . 179.17(18) ?
    C7 C8 C9 C10 . . . . 1.5(3) ?
    C8 C9 C10 N2 . . . . 176.92(19) ?
    C8 C9 C10 C11 . . . . -1.0(4) ?
    N2 C10 C11 C12 . . . . -1.0(2) ?
    C9 C10 C11 C12 . . . . 177.1(2) ?
    C10 C11 C12 C13 . . . . 0.4(3) ?
    C11 C12 C13 N2 . . . . 0.3(3) ?
    C9 C8 C14 O2 . . . . -173.92(19) ?
    C7 C8 C14 O2 . . . . 3.9(3) ?
    C9 C8 C14 C15 . . . . 6.2(3) ?
    C7 C8 C14 C15 . . . . -176.03(18) ?
    O1 C7 N1 C6 . . . . 6.7(3) ?
    C8 C7 N1 C6 . . . . -172.19(17) ?
    C5 C6 N1 C7 . . . . -30.7(3) ?
    C1 C6 N1 C7 . . . . 149.9(2) ?
    C12 C13 N2 C10 . . . . -1.0(3) ?
    C11 C10 N2 C13 . . . . 1.2(2) ?
    C9 C10 N2 C13 . . . . -177.18(17) ?
loop_
    _geom_hbond_atom_site_label_D
    _geom_hbond_atom_site_label_H
    _geom_hbond_atom_site_label_A
    _geom_hbond_site_symmetry_A
    _geom_hbond_distance_DH
    _geom_hbond_distance_HA
    _geom_hbond_distance_DA
    _geom_hbond_angle_DHA
    _geom_hbond_publ_flag
    C5 H5 O1 . 0.93 2.41 2.906(3) 113 yes
    C13 H13 O1 1_545 0.93 2.56 3.480(3) 173 yes
    N1 HN1 OW1 6_565 0.91(2) 1.99(2) 2.898(2) 179(2) yes
    N2 HN2 OW1 7_655 0.89(2) 2.02(2) 2.901(2) 173(2) yes
    OW1 HW1 O1 . 0.92(3) 1.80(3) 2.718(2) 177(2) yes
    OW1 HW2 O2 7_665 0.87(3) 1.92(3) 2.750(2) 160(2) yes
    C15 H15C Cg1 7_655 0.96 2.66 3.536(3) 151 yes
_shelx_space_group_comment
;
The symmetry employed for this shelxl refinement is uniquely defined
by the following loop, which should always be used as a source of
symmetry information in preference to the above space-group names.
They are only intended as comments.
;
_shelx_estimated_absorpt_T_min     0.974
_shelx_estimated_absorpt_T_max     0.981
_shelx_hkl_file
;
  -1  -1  -2   47.10    3.80
  -1  -1  -2   37.20    3.90
  -1  -1  -2   46.60    3.80
  -1  -1  -2   39.40    3.90
  -1  -1  -2   41.40    6.20
  -1  -1  -2   42.90    3.60
  -1  -1  -2   47.10    3.80
  -1  -1  -2   51.09    8.80
  -1  -1  -2   41.40    6.20
  -1  -1  -2   37.20    3.90
  -1  -1  -2   46.60    3.80
  -1  -1  -2   39.40    3.90
  -1  -1  -2   42.90    3.60
   1   1   2   46.40    4.00
   1   1   2   41.90    3.70
   1   1   2   39.60    7.90
   1   1   2   46.40    4.00
   1   1   2   38.20    6.00
   1   1   2   44.20    3.70
   1   1   2   41.90    3.70
   1   1   2   44.20    3.70
   1   1   2   38.20    6.00
  -2  -2  -4  141.99   14.80
  -2  -2  -4  143.99   10.80
  -2  -2  -4  142.09   10.80
  -2  -2  -4  143.99   10.80
  -2  -2  -4  142.09   10.80
  -2  -2  -4  143.99   10.80
  -2  -2  -4  144.39   10.40
  -2  -2  -4  143.99   10.80
  -2  -2  -4  143.09   10.30
  -2  -2  -4  144.39   10.40
  -2  -2  -4  141.99   14.80
  -2  -2  -4  143.09   10.30
  -2  -2  -4  128.59   19.80
   2   2   4  138.39   14.20
   2   2   4  145.89   10.60
   2   2   4  148.89   10.90
   2   2   4  145.79   10.60
   2   2   4  148.89   10.90
   2   2   4  138.39   14.20
   2   2   4  139.09   10.40
   2   2   4  124.59   10.30
   2   2   4  116.29   19.40
   2   2   4  139.09   10.40
   2   2   4  124.59   10.30
  -3  -3  -6  291.27   21.00
  -3  -3  -6  312.77   21.40
  -3  -3  -6  291.27   21.00
  -3  -3  -6  318.67   21.20
  -3  -3  -6  285.17   21.50
  -3  -3  -6  297.97   21.70
  -3  -3  -6  297.97   21.70
  -3  -3  -6  285.17   21.50
  -3  -3  -6  318.67   21.20
  -3  -3  -6  312.77   21.40
   3   3   6  323.97   21.30
   3   3   6  301.97   21.70
   3   3   6  321.17   26.60
   3   3   6  323.97   21.30
   3   3   6  290.97   21.20
   3   3   6  306.67   21.70
   3   3   6  306.67   21.70
   3   3   6  321.17   26.60
   3   3   6  290.97   21.20
   3   3   6  301.87   21.70
   3   3   6  277.67   37.00
  -4  -4  -8   25.20    4.70
  -4  -4  -8   19.30    4.50
  -4  -4  -8   19.30    4.50
  -4  -4  -8   23.20    4.90
  -4  -4  -8   25.20    4.70
  -4  -4  -8   19.70    5.00
  -4  -4  -8   18.30    3.90
  -4  -4  -8   18.90    9.50
  -4  -4  -8   18.30    3.90
  -4  -4  -8   19.70    5.00
  -4  -4  -8   18.90    9.50
  -4  -4  -8   23.20    4.90
   4   4   8   28.80    5.20
   4   4   8   28.80    5.20
   4   4   8   17.40    4.80
   4   4   8   16.80   10.00
   4   4   8   10.90    3.90
   4   4   8   17.80    4.10
   4   4   8   17.40    4.80
   4   4   8   16.80   10.00
   4   4   8    2.20   17.50
   4   4   8   10.90    3.90
   4   4   8   15.60   17.40
   4   4   8   17.80    4.10
  -5  -5 -10   49.70    7.80
  -5  -5 -10   47.50   16.10
  -5  -5 -10   49.70    7.80
  -5  -5 -10   46.90    6.80
  -5  -5 -10   67.39    8.10
  -5  -5 -10   67.29    8.10
  -5  -5 -10   47.50   16.10
  -5  -5 -10   49.99    6.60
  -5  -5 -10   49.99    6.60
  -5  -5 -10   46.90    6.80
  -5  -5 -10   45.70   11.40
  -5  -5 -10   45.60   11.40
   5   5  10   43.70    6.90
   5   5  10   44.90    7.50
   5   5  10   54.79   29.80
   5   5  10   34.90    6.10
   5   5  10   41.70   14.40
   5   5  10   50.39    7.00
   5   5  10   41.70   14.40
   5   5  10   50.39    7.00
   5   5  10   34.90    6.10
   5   5  10   44.90    7.50
   5   5  10   14.60   29.50
   5   5  10   43.70    6.80
  -6  -6 -12   19.50    5.80
  -6  -6 -12   25.80    7.20
  -6  -6 -12   16.70    5.90
  -6  -6 -12   14.30    6.10
  -6  -6 -12   14.20    6.10
  -6  -6 -12   36.90   16.10
  -6  -6 -12   25.80    7.20
  -6  -6 -12   36.90   16.10
  -6  -6 -12   16.80    5.90
  -6  -6 -12   19.50    5.80
   6   6  12   20.90    6.70
   6   6  12   19.30    5.80
   6   6  12   40.60   40.50
   6   6  12   19.30    5.80
   6   6  12   26.00    7.00
   6   6  12   26.10    7.00
   6   6  12   20.90    6.70
   6   6  12   10.70   12.90
   6   6  12   30.60   41.50
   6   6  12   10.70   12.90
  -7  -7 -14   -1.00    6.20
  -7  -7 -14    7.90    4.40
  -7  -7 -14   -0.20    5.50
  -7  -7 -14   14.70    9.80
  -7  -7 -14   19.00    7.90
  -7  -7 -14   -0.20    5.50
  -7  -7 -14   -1.00    6.20
  -7  -7 -14   19.00    7.90
  -7  -7 -14   14.70    9.80
  -7  -7 -14    7.90    4.40
   7   7  14   12.90    7.10
   7   7  14    5.90    5.70
   7   7  14  -12.10    6.90
   7   7  14  -12.10    6.90
   7   7  14   -5.60    4.00
   7   7  14   12.90    7.10
   7   7  14   -5.60    4.00
   7   7  14   63.29   64.39
   7   7  14    0.80    6.20
   7   7  14    0.80    6.20
   7   7  14    5.90    5.70
   7   7  14  -71.49   57.49
   7   7  16   12.60    6.00
   7   7  16   -6.00    6.70
   7   7  16   -6.00    6.70
   7   7  16   12.60    6.00
   7   7  16  -32.70   59.79
   7   7  16   43.30   75.29
  -7  -7 -16    3.60    6.00
  -7  -7 -16    5.90    8.90
  -7  -7 -16    3.90    7.00
  -7  -7 -16    5.90    8.90
  -7  -7 -16    3.60    6.00
  -7  -7 -16    7.30    6.90
  -7  -7 -16    7.30    6.90
  -7  -7 -16    3.90    7.00
   6   6  14    6.60   48.70
   6   6  14    8.90    5.60
   6   6  14    5.60    4.90
   6   6  14    5.60    4.90
   6   6  14    1.50   12.20
   6   6  14   15.70   43.40
   6   6  14   -5.00    5.00
   6   6  14    1.50   12.20
   6   6  14   -5.10    5.00
   6   6  14    8.90    5.60
  -6  -6 -14   -4.60    8.70
  -6  -6 -14   -2.60    3.90
  -6  -6 -14    7.90    6.30
  -6  -6 -14    7.60    5.20
  -6  -6 -14    7.60    5.20
  -6  -6 -14    7.90    6.30
  -6  -6 -14   -2.60    3.90
  -6  -6 -14    4.70    5.40
  -6  -6 -14   -4.60    8.70
  -6  -6 -14    4.70    5.40
   5   5  12   21.60    9.30
   5   5  12   20.70    6.40
   5   5  12  -14.00   30.00
   5   5  12   40.90   15.10
   5   5  12   20.70    6.40
   5   5  12    9.70   33.10
   5   5  12   40.90   15.10
   5   5  12   21.60    9.30
  -5  -5 -12   36.50    7.00
  -5  -5 -12   32.60    6.40
  -5  -5 -12   36.60    7.00
  -5  -5 -12   29.70    5.40
  -5  -5 -12   31.40    7.30
  -5  -5 -12   31.40    7.30
  -5  -5 -12   49.99   18.00
  -5  -5 -12   49.99   18.00
  -5  -5 -12   29.70    5.40
  -5  -5 -12   30.40    6.60
  -5  -5 -12   32.60    6.40
  -5  -5 -12   30.40    6.60
   4   4  10   17.80    4.80
   4   4  10   11.40    3.80
   4   4  10   11.40    3.80
   4   4  10   17.80    4.80
   4   4  10   15.60    4.80
   4   4  10    6.90    4.30
   4   4  10   15.60    4.80
   4   4  10    6.90    4.30
   4   4  10   16.00   12.90
   4   4  10    1.40   19.20
   4   4  10   16.00   12.90
  -4  -4 -10    6.70    4.10
  -4  -4 -10    8.40    4.30
  -4  -4 -10    2.20    4.30
  -4  -4 -10    6.50    3.70
  -4  -4 -10    2.20    4.30
  -4  -4 -10   41.20   14.20
  -4  -4 -10    7.60    3.00
  -4  -4 -10    6.50    3.70
  -4  -4 -10    6.70    4.10
  -4  -4 -10    8.40    4.30
  -4  -4 -10    7.60    3.00
  -4  -4 -10   41.20   14.20
   3   3   8   15.30    3.50
   3   3   8   17.30    9.50
   3   3   8   15.30    3.50
   3   3   8   22.30    4.70
   3   3   8   10.80    3.50
   3   3   8   10.80    3.50
   3   3   8   29.50   15.40
   3   3   8   22.20    4.70
   3   3   8   17.30    9.50
  -3  -3  -8   15.00    3.40
  -3  -3  -8   21.00    3.90
  -3  -3  -8   15.00    3.40
  -3  -3  -8   21.00    3.90
  -3  -3  -8   18.10    8.90
  -3  -3  -8   11.00    4.40
  -3  -3  -8   17.20    4.30
  -3  -3  -8   18.10    8.90
  -3  -3  -8    9.90    3.30
  -3  -3  -8   17.30   14.30
  -3  -3  -8   11.00    4.40
  -3  -3  -8    9.90    3.30
  -3  -3  -8   17.20    4.30
   2   2   6  156.08   12.30
   2   2   6  163.98   11.80
   2   2   6  149.29   15.20
   2   2   6  156.08   12.30
   2   2   6  163.98   11.80
   2   2   6  164.18   11.90
   2   2   6  160.98   11.70
   2   2   6  162.18   12.00
   2   2   6  160.98   11.70
   2   2   6  164.08   11.90
   2   2   6  179.48   24.20
   2   2   6  162.18   12.00
   2   2   6  149.29   15.20
  -2  -2  -6  161.78   12.20
  -2  -2  -6  127.09   22.50
  -2  -2  -6  152.58   16.30
  -2  -2  -6  154.78   11.90
  -2  -2  -6  159.88   12.50
  -2  -2  -6  154.78   11.90
  -2  -2  -6  165.98   11.80
  -2  -2  -6  152.58   16.30
  -2  -2  -6  169.48   11.80
  -2  -2  -6  165.98   11.80
  -2  -2  -6  161.88   12.20
  -2  -2  -6  159.88   12.50
  -2  -2  -6  169.48   11.80
   1   1   4  187.68   12.80
   1   1   4  185.78   16.10
   1   1   4  158.18   12.50
   1   1   4  176.88   12.50
   1   1   4  194.58   12.70
   1   1   4  143.89   18.00
   1   1   4  176.08   13.00
   1   1   4  176.08   13.00
   1   1   4  176.88   12.50
   1   1   4  158.18   12.50
   1   1   4  194.58   12.70
   1   1   4  185.78   16.10
   1   1   4  187.68   12.80
  -1  -1  -4  181.48   12.60
  -1  -1  -4  168.28   12.70
  -1  -1  -4  198.68   19.10
  -1  -1  -4  203.08   12.90
  -1  -1  -4  168.28   12.70
  -1  -1  -4  172.38   15.50
  -1  -1  -4  182.08   13.10
  -1  -1  -4  203.08   12.90
  -1  -1  -4  182.08   13.10
  -1  -1  -4  190.58   12.50
  -1  -1  -4  172.38   15.50
  -1  -1  -4  181.48   12.60
  -1  -1  -4  190.58   12.50
  -1  -1   0   -1.10    1.10
  -1  -1   0   -1.10    1.10
  -1  -1   0    0.50    1.30
  -1  -1   0    0.50    1.30
  -1  -1   0    1.90    1.90
  -1  -1   0    0.40    3.80
  -1  -1   0    1.90    1.90
   1   1   0    0.30    1.00
   1   1   0    1.50    1.00
   1   1   0    1.90    1.30
   1   1   0   -0.70    1.80
   1   1   0   -0.50    1.10
   1   1   0    1.90    1.30
   1   1   0   -0.70    1.80
   1   1   0    1.50    1.00
   1   1   0    0.30    1.00
   1   1   0   -0.50    1.10
   1   1   0    0.50    4.50
  -2  -2  -2    0.60    2.60
  -2  -2  -2    2.80    2.10
  -2  -2  -2    4.30    5.40
  -2  -2  -2    2.80    2.10
  -2  -2  -2    4.30    5.40
  -2  -2  -2   -2.60    2.10
  -2  -2  -2    0.60    2.60
  -2  -2  -2   -0.90    1.90
  -2  -2  -2   -2.60    2.10
  -2  -2  -2   -0.90    1.90
   2   2   2    1.30    2.10
   2   2   2    2.60    5.30
   2   2   2   -0.40    2.20
   2   2   2    2.60    5.30
   2   2   2    0.60    2.00
   2   2   2   -9.90    8.20
   2   2   2   -0.60    2.50
   2   2   2   10.70    7.60
   2   2   2   -0.40    2.20
   2   2   2    0.60    2.00
   2   2   2   -0.60    2.50
   2   2   2    1.30    2.10
  -3  -3  -4  198.78   14.10
  -3  -3  -4  202.68   14.60
  -3  -3  -4  183.28   19.10
  -3  -3  -4  179.28   14.20
  -3  -3  -4  182.68   14.30
  -3  -3  -4  182.68   14.30
  -3  -3  -4  183.28   19.10
  -3  -3  -4  198.78   14.10
  -3  -3  -4  205.48   14.20
  -3  -3  -4  179.28   14.20
  -3  -3  -4  202.68   14.60
  -3  -3  -4  205.48   14.20
   3   3   4  212.48   14.30
   3   3   4  170.88   26.80
   3   3   4  191.88   14.70
   3   3   4  183.38   14.50
   3   3   4  200.68   28.30
   3   3   4  195.18   18.90
   3   3   4  212.48   14.30
   3   3   4  191.88   14.70
   3   3   4  183.48   14.50
   3   3   4  204.18   14.20
   3   3   4  195.18   18.90
   3   3   4  204.18   14.20
  -4  -4  -6  121.79   10.10
  -4  -4  -6   97.99    9.50
  -4  -4  -6   90.69    9.80
  -4  -4  -6  123.79   18.70
  -4  -4  -6   97.69    8.90
  -4  -4  -6   90.69    9.80
  -4  -4  -6  121.79   10.10
  -4  -4  -6  106.59    9.30
  -4  -4  -6  123.79   18.70
  -4  -4  -6   97.99    9.50
  -4  -4  -6   97.69    8.90
  -4  -4  -6  106.59    9.30
   4   4   6   99.89   15.40
   4   4   6   90.99   24.60
   4   4   6   95.99    9.90
   4   4   6  118.89    9.50
   4   4   6  101.99   10.00
   4   4   6   96.09    9.90
   4   4   6  101.99   10.00
   4   4   6  105.29    9.40
   4   4   6  105.29    9.40
   4   4   6  106.09   26.30
   4   4   6   99.89   15.40
   4   4   6  118.89    9.50
  -5  -5  -8   13.50    5.00
  -5  -5  -8   13.90    4.60
  -5  -5  -8   11.00    4.40
  -5  -5  -8    7.60    3.40
  -5  -5  -8    8.80    3.90
  -5  -5  -8   13.50    5.00
  -5  -5  -8   14.00   12.20
  -5  -5  -8    7.60    3.40
  -5  -5  -8    8.80    3.90
  -5  -5  -8   11.00    4.40
  -5  -5  -8   14.00   12.20
  -5  -5  -8   13.90    4.60
   5   5   8   -8.40   25.40
   5   5   8    3.70    3.40
   5   5   8   15.20   10.10
   5   5   8   13.20    4.30
   5   5   8   21.80    5.60
   5   5   8  -35.60   21.50
   5   5   8    3.70    3.40
   5   5   8    7.60    3.80
   5   5   8   13.20    4.30
   5   5   8   15.20   10.10
   5   5   8    7.60    3.80
   5   5   8   21.80    5.60
  -6  -6 -10  115.29   13.10
  -6  -6 -10  139.09   12.90
  -6  -6 -10  111.69   11.90
  -6  -6 -10  139.09   12.90
  -6  -6 -10  107.39   12.20
  -6  -6 -10  107.49   11.00
  -6  -6 -10  142.29   25.60
  -6  -6 -10  115.29   13.10
  -6  -6 -10  107.49   11.00
  -6  -6 -10  111.69   11.90
  -6  -6 -10  107.39   12.20
  -6  -6 -10  142.29   25.60
   6   6  10  146.29   45.30
   6   6  10  105.49   12.50
   6   6  10  124.29   14.90
   6   6  10  124.39   14.90
   6   6  10   89.89   20.50
   6   6  10   89.89   20.50
   6   6  10  105.49   12.50
   6   6  10  112.29   11.40
   6   6  10  112.29   11.40
   6   6  10  166.88   43.60
  -7  -7 -12    1.90    4.00
  -7  -7 -12   -5.00    5.80
  -7  -7 -12   -4.50    5.30
  -7  -7 -12   -4.50    5.30
  -7  -7 -12   -5.00    5.80
  -7  -7 -12    1.90    4.00
  -7  -7 -12    1.20    5.40
  -7  -7 -12    0.10    5.50
  -7  -7 -12    1.20    5.40
  -7  -7 -12    0.10    5.50
   7   7  12    5.00   13.70
   7   7  12   30.60   54.39
   7   7  12   38.80   49.30
   7   7  12    2.50    6.10
   7   7  12    6.50    5.10
   7   7  12    5.00   13.70
   7   7  12    2.50    6.10
   7   7  12   12.40    5.60
   7   7  12   19.00    7.10
   7   7  12    6.50    5.10
   7   7  12   12.40    5.60
   7   7  12   19.00    7.10
   6   6  16   10.90    5.60
   6   6  16   -1.00    5.70
   6   6  16   -2.70   12.30
   6   6  16   -2.70   12.30
   6   6  16   11.60    5.80
   6   6  16   16.20    6.10
   6   6  16   10.90    5.60
   6   6  16   -0.90    5.70
   6   6  16  104.09   55.09
   6   6  16   16.20    6.10
   6   6  16   11.60    5.80
   6   6  16   12.90   49.70
  -6  -6 -16    2.80    6.40
  -6  -6 -16   14.70    6.80
  -6  -6 -16    2.80    6.40
  -6  -6 -16   17.30    5.90
  -6  -6 -16   14.60    6.80
  -6  -6 -16   -2.30    4.80
  -6  -6 -16   17.30    5.90
  -6  -6 -16    1.20    4.10
  -6  -6 -16   -2.30    4.80
  -6  -6 -16    1.20    4.10
   5   5  14   32.20    7.40
   5   5  14   44.00    7.10
   5   5  14   54.19    8.40
   5   5  14   93.79   36.80
   5   5  14   32.20    7.40
   5   5  14   44.00    7.10
   5   5  14   54.19    8.40
  -5  -5 -14   35.80    7.40
  -5  -5 -14   43.20    7.30
  -5  -5 -14   43.20    7.30
  -5  -5 -14   51.09    8.90
  -5  -5 -14   22.00    6.80
  -5  -5 -14   35.80    7.40
  -5  -5 -14   22.00    6.80
  -5  -5 -14   51.09    8.90
   4   4  12   40.10    6.40
   4   4  12   40.10    6.40
   4   4  12   61.29   15.00
   4   4  12   47.50    6.50
   4   4  12   39.60    6.10
   4   4  12   23.50   25.10
   4   4  12   39.60    6.10
   4   4  12   61.29   15.00
   4   4  12   47.50    6.50
  -4  -4 -12   53.09   14.70
  -4  -4 -12   46.60    6.70
  -4  -4 -12   42.10    6.90
  -4  -4 -12   53.09   14.70
  -4  -4 -12   47.80    6.70
  -4  -4 -12   36.40    5.50
  -4  -4 -12   64.59   30.70
  -4  -4 -12   40.20    7.40
  -4  -4 -12   47.80    6.70
  -4  -4 -12   42.10    6.90
  -4  -4 -12   40.20    7.40
  -4  -4 -12   46.60    6.70
  -4  -4 -12   36.40    5.50
   3   3  10   88.59    9.00
   3   3  10   75.19    8.70
   3   3  10   73.49    8.30
   3   3  10   75.19    8.70
   3   3  10   88.59    9.00
   3   3  10   83.59    8.00
   3   3  10   73.49    8.30
   3   3  10   83.59    8.00
   3   3  10   92.69    8.20
   3   3  10   66.49   23.00
   3   3  10   96.39   16.00
   3   3  10   96.39   16.00
   3   3  10   92.69    8.20
  -3  -3 -10   91.69    9.20
  -3  -3 -10   80.99    8.80
  -3  -3 -10   91.69    9.20
  -3  -3 -10   78.09    8.20
  -3  -3 -10   95.19   16.70
  -3  -3 -10   78.09    8.20
  -3  -3 -10   85.29   25.20
  -3  -3 -10   83.09    8.80
  -3  -3 -10   83.09    8.80
  -3  -3 -10   85.29    8.00
  -3  -3 -10   85.29    8.00
  -3  -3 -10   80.99    8.80
  -3  -3 -10   95.19   16.70
   2   2   8  113.89   13.20
   2   2   8  107.89    8.80
   2   2   8  112.89    8.90
   2   2   8  107.99   24.40
   2   2   8  107.89    8.80
   2   2   8   93.49   14.00
   2   2   8  110.49    9.40
   2   2   8  112.89    8.90
   2   2   8  109.69    9.90
   2   2   8  113.89   13.20
   2   2   8   93.49   14.00
   2   2   8  109.69    9.90
   2   2   8  110.49    9.40
  -2  -2  -8  110.99    9.40
  -2  -2  -8  116.79    8.90
  -2  -2  -8  105.79    9.00
  -2  -2  -8  104.99   10.00
  -2  -2  -8  116.79    8.90
  -2  -2  -8  105.89    9.00
  -2  -2  -8   99.29    8.80
  -2  -2  -8  110.99    9.40
  -2  -2  -8  104.99   10.00
  -2  -2  -8  108.09   14.60
  -2  -2  -8  108.09   14.60
  -2  -2  -8   99.29    8.80
   1   1   6  121.49   10.30
   1   1   6  121.09    9.80
   1   1   6  123.29    9.40
   1   1   6  139.39   10.10
   1   1   6  134.39    9.50
   1   1   6  139.39   10.10
   1   1   6  126.69   13.40
   1   1   6  121.09    9.80
   1   1   6  140.89   19.50
   1   1   6  121.49   10.30
   1   1   6  123.29    9.40
   1   1   6  126.69   13.40
   1   1   6  134.39    9.50
  -1  -1  -6  122.59    9.40
  -1  -1  -6  114.79   18.50
  -1  -1  -6  123.19    9.90
  -1  -1  -6  118.39    9.50
  -1  -1  -6  146.69   10.60
  -1  -1  -6  123.19    9.90
  -1  -1  -6  130.99   13.50
  -1  -1  -6  131.19    9.50
  -1  -1  -6  130.99   13.50
  -1  -1  -6  131.19    9.50
  -1  -1  -6  146.69   10.60
  -1  -1  -6  122.59    9.40
  -1  -1  -6  118.39    9.50
   0   0   4    1.20    3.40
   0   0   4   -0.60    1.20
   0   0   4   -0.50    1.80
   0   0   4    1.70    1.40
   0   0   4   -0.50    1.80
   0   0   4    0.70    1.60
   0   0   4    0.20    1.80
   0   0   4   -0.60    1.20
   0   0   4    4.10    4.60
   0   0   4    0.70    1.60
   0   0   4    0.50    1.40
   0   0   4    1.20    3.40
   0   0   4    1.70    1.40
   0   0   4    0.50    1.40
   0   0   4    0.20    1.80
   0   0  -4   -0.40    1.50
   0   0  -4    0.40    1.40
   0   0  -4   -1.30    1.10
   0   0  -4   -0.40    1.50
   0   0  -4    0.40    1.40
   0   0  -4   -0.70    1.30
   0   0  -4    0.50    1.40
   0   0  -4   -1.30    1.10
   0   0  -4   -0.70    1.30
   0   0  -4    0.50    1.40
   0   0  -4   -0.10    2.40
   0   0  -4   -0.10    2.40
   0   0  -4    2.10    4.40
  -1  -1   2  143.89    9.40
  -1  -1   2  142.99    9.60
  -1  -1   2  131.99   13.20
  -1  -1   2  140.29    9.80
  -1  -1   2  140.29    9.80
  -1  -1   2  127.09    9.80
  -1  -1   2  142.89    9.60
  -1  -1   2  147.59    9.50
  -1  -1   2  147.59    9.50
  -1  -1   2  128.29    9.40
  -1  -1   2  128.29    9.40
  -1  -1   2  127.09    9.80
  -1  -1   2  143.89    9.40
   1   1  -2  145.79    9.60
   1   1  -2  150.58   13.80
   1   1  -2  139.19    9.40
   1   1  -2  143.09   10.30
   1   1  -2  145.79    9.60
   1   1  -2  139.19    9.40
   1   1  -2  143.09   10.30
  -2  -2   0  713.33   47.90
  -2  -2   0  726.43   45.60
  -2  -2   0  713.43   53.29
  -2  -2   0  712.93   45.80
  -2  -2   0  713.03   45.80
  -2  -2   0  715.53   45.90
  -2  -2   0  715.53   45.90
  -2  -2   0  713.33   47.90
  -2  -2   0  726.43   45.60
   2   2   0  698.93   45.70
   2   2   0  674.93   52.79
   2   2   0  744.83   45.90
   2   2   0  663.13   47.60
   2   2   0  708.23   45.60
   2   2   0  744.83   45.90
   2   2   0  708.23   45.60
   2   2   0  644.54   45.70
   2   2   0  698.93   45.70
   2   2   0  644.44   45.70
   2   2   0  663.13   47.60
  -3  -3  -2   -0.40    2.50
  -3  -3  -2   -1.00    2.90
  -3  -3  -2    1.10    2.30
  -3  -3  -2    1.10    2.30
  -3  -3  -2   -1.00    2.90
  -3  -3  -2   -3.00    6.50
  -3  -3  -2    3.00    2.90
  -3  -3  -2   -0.40    2.50
  -3  -3  -2   -3.00    6.50
  -3  -3  -2    3.00    2.90
   3   3   2    8.00    6.00
   3   3   2   -7.20   10.50
   3   3   2    5.50    2.50
   3   3   2   -1.40    2.30
   3   3   2   -3.70    2.70
   3   3   2   -2.70    2.20
   3   3   2   -2.70    2.20
   3   3   2   -3.70    2.70
   3   3   2    8.00    6.00
   3   3   2   -1.40    2.30
   3   3   2    5.50    2.50
  -4  -4  -4   -2.60    2.90
  -4  -4  -4    5.90    3.50
  -4  -4  -4   -0.40    2.90
  -4  -4  -4   -0.40    2.90
  -4  -4  -4   -2.60    2.90
  -4  -4  -4    2.70    2.60
  -4  -4  -4    2.70    2.90
  -4  -4  -4    5.30    8.50
  -4  -4  -4    2.70    2.60
  -4  -4  -4    5.90    3.50
  -4  -4  -4    2.70    2.90
  -4  -4  -4    5.30    8.50
   4   4   4   26.20   17.40
   4   4   4    2.50    2.80
   4   4   4    4.40    2.80
   4   4   4    3.60    3.60
   4   4   4    2.60    7.30
   4   4   4    2.60    7.30
   4   4   4   14.70   15.90
   4   4   4    4.40    2.80
   4   4   4    3.40    3.00
   4   4   4    3.40    3.00
   4   4   4    3.60    3.60
   4   4   4    2.50    2.80
  -5  -5  -6   12.00    4.40
  -5  -5  -6   12.00    4.40
  -5  -5  -6    9.90    4.30
  -5  -5  -6   20.70   11.70
  -5  -5  -6    7.20    3.40
  -5  -5  -6   14.00    4.30
  -5  -5  -6    8.90    5.60
  -5  -5  -6   14.00    4.30
  -5  -5  -6   20.70   11.70
  -5  -5  -6    9.90    4.30
  -5  -5  -6    8.90    5.60
  -5  -5  -6    7.20    3.40
   5   5   6   11.20    9.90
   5   5   6   12.80    5.00
   5   5   6   11.20    9.90
   5   5   6    4.50    3.40
   5   5   6    5.20    4.30
   5   5   6   13.10    4.50
   5   5   6   53.19   25.60
   5   5   6   12.80    5.00
   5   5   6   -0.40   22.50
   5   5   6   13.10    4.50
   5   5   6    5.20    4.30
   5   5   6    4.50    3.40
  -6  -6  -8  102.29   10.60
  -6  -6  -8  106.09   22.20
  -6  -6  -8  115.99   10.50
  -6  -6  -8  102.29   10.60
  -6  -6  -8   91.69    9.60
  -6  -6  -8  106.09   22.20
  -6  -6  -8   87.99   10.90
  -6  -6  -8   87.99   10.90
  -6  -6  -8   91.69    9.60
  -6  -6  -8   88.29   10.90
  -6  -6  -8   88.19   10.90
  -6  -6  -8  115.99   10.50
   6   6   8  169.18   44.10
   6   6   8  135.29   12.20
   6   6   8   92.99   10.90
   6   6   8  135.29   12.20
   6   6   8   93.09   10.90
   6   6   8  119.09   21.00
   6   6   8   79.39   10.30
   6   6   8   84.79   10.30
   6   6   8  119.09   21.00
   6   6   8   84.79   10.30
   6   6   8  188.08   44.40
   6   6   8   79.39   10.30
  -7  -7 -10    1.80    4.00
  -7  -7 -10    0.10   12.20
  -7  -7 -10    0.10   12.20
  -7  -7 -10    6.70    5.60
  -7  -7 -10   -1.60    5.00
  -7  -7 -10    5.00    5.60
  -7  -7 -10    1.60    5.00
  -7  -7 -10    5.00    5.60
  -7  -7 -10    1.80    4.00
  -7  -7 -10    6.70    5.60
  -7  -7 -10    1.60    5.00
  -7  -7 -10   -1.60    5.00
   7   7  10   -0.50    4.60
   7   7  10    2.20   12.80
   7   7  10    8.70    5.70
   7   7  10   11.00    6.10
   7   7  10   -9.70    5.20
   7   7  10    8.70    5.70
   7   7  10   24.90   54.49
   7   7  10   11.00    6.10
   7   7  10   -9.70    5.20
   7   7  10   -0.50    4.60
   7   7  10   43.20   42.80
   7   7  10    2.20   12.80
  -8  -8 -12    6.70    5.50
  -8  -8 -12    5.70    6.50
  -8  -8 -12   -9.00    5.70
  -8  -8 -12   14.80    8.30
  -8  -8 -12    6.70    5.50
  -8  -8 -12    5.70    6.50
  -8  -8 -12   -9.00    5.70
  -8  -8 -12   14.90    8.30
   8   8  12    0.70    6.60
   8   8  12   -4.50    6.70
   8   8  12    0.80    5.30
   8   8  12    0.80    5.30
   8   8  12   -4.50    6.70
   8   8  12    0.70    6.60
   8   8  12   54.09   71.09
   6   6  18   -4.30    4.70
   6   6  18   -0.60    6.40
   6   6  18   -4.90    3.20
   6   6  18    6.70    5.60
   6   6  18 -100.49   59.99
   6   6  18   -4.30    4.70
   6   6  18   77.29   75.99
   6   6  18    6.70    5.60
   6   6  18   -0.40    4.90
   6   6  18   -4.90    3.20
   6   6  18   -0.50    4.90
   6   6  18   -0.60    6.40
  -6  -6 -18    5.00    4.50
  -6  -6 -18   -0.60    4.40
  -6  -6 -18   -6.90    6.40
  -6  -6 -18    5.00    4.50
  -6  -6 -18   -6.90    6.40
  -6  -6 -18    3.20    5.60
  -6  -6 -18    8.70    6.50
  -6  -6 -18    8.70    6.50
  -6  -6 -18    3.20    5.60
  -6  -6 -18   -0.70    4.40
   5   5  16    1.00    5.10
   5   5  16    4.70    4.50
   5   5  16    1.00    5.10
   5   5  16    4.70    4.50
   5   5  16   12.70    5.90
   5   5  16   12.70    5.90
   5   5  16  -21.60   42.20
  -5  -5 -16    0.20    7.50
  -5  -5 -16   -4.40    4.60
  -5  -5 -16   -4.40    4.60
  -5  -5 -16  -10.00    5.10
  -5  -5 -16   -7.10    4.40
  -5  -5 -16   -7.10    4.40
  -5  -5 -16  -10.00    5.10
  -5  -5 -16    0.20    7.40
   4   4  14  111.19   21.20
   4   4  14  133.59   12.40
   4   4  14  124.19   11.30
   4   4  14  133.29   12.40
   4   4  14  126.99   11.10
   4   4  14   37.00   31.60
   4   4  14  124.19   11.30
   4   4  14  111.19   21.20
   4   4  14  126.99   11.10
  -4  -4 -14  125.29   12.30
  -4  -4 -14  100.89   11.30
  -4  -4 -14  125.29   12.30
  -4  -4 -14  100.89   11.30
  -4  -4 -14   88.39   31.60
  -4  -4 -14  106.39   12.50
  -4  -4 -14  138.99   12.50
  -4  -4 -14  106.39   12.50
  -4  -4 -14  113.79   10.80
  -4  -4 -14  113.79   10.80
  -4  -4 -14  138.99   12.50
   3   3  12   12.90    4.50
   3   3  12   14.30    5.00
   3   3  12   12.10    3.70
   3   3  12   12.10    3.70
   3   3  12   16.10    4.10
   3   3  12   21.80    4.80
   3   3  12   16.10    4.10
   3   3  12   14.30    5.00
   3   3  12   21.80    4.80
   3   3  12    0.40   18.40
   3   3  12   14.60    9.00
   3   3  12   12.90    4.50
   3   3  12   14.60    9.00
  -3  -3 -12    5.20   20.30
  -3  -3 -12    7.30    3.10
  -3  -3 -12    7.30    3.10
  -3  -3 -12   10.70    4.60
  -3  -3 -12   17.00    8.90
  -3  -3 -12   10.20    5.20
  -3  -3 -12   13.10    4.30
  -3  -3 -12    7.70    3.80
  -3  -3 -12   17.00    8.90
  -3  -3 -12   13.10    4.30
  -3  -3 -12   10.20    5.20
  -3  -3 -12    7.70    3.80
  -3  -3 -12   10.70    4.60
   2   2  10  118.29   10.00
   2   2  10  111.49   10.50
   2   2  10  127.39   10.10
   2   2  10  151.18   17.30
   2   2  10  134.19   11.70
   2   2  10  127.39   10.10
   2   2  10  122.19   10.80
   2   2  10  151.18   17.30
   2   2  10  111.49   10.50
   2   2  10  134.19   11.70
   2   2  10  124.59   25.30
   2   2  10  122.29   10.80
   2   2  10  118.29   10.00
  -2  -2 -10  127.99   11.40
  -2  -2 -10  118.69    9.90
  -2  -2 -10  118.69    9.90
  -2  -2 -10  116.09   18.20
  -2  -2 -10  127.49   10.80
  -2  -2 -10  127.99   11.40
  -2  -2 -10  116.09   18.20
  -2  -2 -10  114.89    9.90
  -2  -2 -10  114.89    9.90
  -2  -2 -10  123.99   10.20
  -2  -2 -10   78.29   21.00
  -2  -2 -10  123.99   10.20
  -2  -2 -10  127.49   10.80
   1   1   8   69.89    6.80
   1   1   8   63.09    7.50
   1   1   8   55.69    5.80
   1   1   8   77.89   11.90
   1   1   8   56.09   18.50
   1   1   8   65.39    6.30
   1   1   8   77.89   11.90
   1   1   8   53.49    6.10
   1   1   8   69.89    6.80
   1   1   8   55.69    5.80
   1   1   8   63.09    7.50
   1   1   8   59.19    6.30
   1   1   8   53.49    6.10
   1   1   8   59.19    6.30
   1   1   8   65.39    6.30
  -1  -1  -8   70.69   13.20
  -1  -1  -8   57.99    6.10
  -1  -1  -8   57.49    5.80
  -1  -1  -8   60.79    5.90
  -1  -1  -8   70.69   13.20
  -1  -1  -8   64.09    9.10
  -1  -1  -8   60.79    5.90
  -1  -1  -8   64.09    9.10
  -1  -1  -8   57.49    5.80
  -1  -1  -8   56.39   14.80
  -1  -1  -8   57.99    6.10
   0   0   6  352.26   23.40
   0   0   6  331.57   23.40
   0   0   6  367.26   23.50
   0   0   6  340.17   25.20
   0   0   6  350.86   23.10
   0   0   6  287.47   29.50
   0   0   6  350.86   23.10
   0   0   6  331.57   23.40
   0   0   6  374.56   23.10
   0   0   6  367.26   23.50
   0   0   6  348.37   24.10
   0   0   6  348.37   24.10
   0   0   6  340.17   25.20
   0   0   6  352.46   23.40
   0   0   6  374.56   23.10
   0   0  -6  381.96   30.50
   0   0  -6  344.67   23.10
   0   0  -6  339.17   23.30
   0   0  -6  344.67   23.10
   0   0  -6  355.26   23.40
   0   0  -6  371.96   24.30
   0   0  -6  333.27   23.40
   0   0  -6  333.37   23.50
   0   0  -6  339.17   23.30
   0   0  -6  333.27   23.40
   0   0  -6  371.96   24.30
   0   0  -6  355.26   23.40
   0   0  -6  333.37   23.50
  -1  -1   4 1304.27   89.59
   1   1  -4 1309.37   89.49
  -2  -2   2 1591.04  115.19
   2   2  -2 1769.72  115.79
  -3  -3   0   93.49    8.90
  -3  -3   0  111.09    8.40
  -3  -3   0   87.29    7.90
  -3  -3   0  107.19    8.80
  -3  -3   0  109.29   12.00
  -3  -3   0   93.49    8.90
  -3  -3   0  109.29   12.00
  -3  -3   0  111.09    8.40
  -3  -3   0   87.29    7.90
  -3  -3   0   93.09   19.60
  -3  -3   0  107.19    8.80
   3   3   0  100.49    9.80
   3   3   0  102.49    8.50
   3   3   0  107.59    8.80
   3   3   0  107.59    8.80
   3   3   0  112.99   11.80
   3   3   0  102.49    8.50
   3   3   0   99.89    8.20
   3   3   0  100.49    9.80
   3   3   0  118.69   20.00
   3   3   0   99.89    8.20
   3   3   0  112.99   11.80
  -4  -4  -2   -4.90    2.80
  -4  -4  -2    3.50    8.40
  -4  -4  -2    3.40    3.10
  -4  -4  -2    3.40    3.10
  -4  -4  -2    0.30    2.50
  -4  -4  -2   -1.10    4.50
  -4  -4  -2    3.50    8.40
  -4  -4  -2   -4.90    2.80
  -4  -4  -2   -1.00    4.50
  -4  -4  -2    0.30    2.50
   4   4   2   -3.70    2.50
   4   4   2    6.60    7.00
   4   4   2    0.80    2.70
   4   4   2    1.30    2.50
   4   4   2    1.30    2.50
   4   4   2    0.80    2.70
   4   4   2   -0.10   13.90
   4   4   2   -2.40    3.10
   4   4   2    6.60    7.00
   4   4   2   -3.70    2.50
   4   4   2   -2.40    3.10
  -5  -5  -4   10.30    3.90
  -5  -5  -4    9.10    3.90
  -5  -5  -4   32.60   13.10
  -5  -5  -4    7.90    3.30
  -5  -5  -4    9.10    3.90
  -5  -5  -4   12.00    4.40
  -5  -5  -4   12.00    4.40
  -5  -5  -4   32.60   13.10
  -5  -5  -4    7.90    3.30
  -5  -5  -4   10.30    3.90
   5   5   4    4.30   20.70
   5   5   4    4.20    4.00
   5   5   4   10.60    3.70
   5   5   4   13.90    4.10
   5   5   4   13.20    9.10
   5   5   4    4.10    4.00
   5   5   4   13.30    4.00
   5   5   4   13.20    9.10
   5   5   4   10.60    3.70
   5   5   4   13.90    4.10
   5   5   4   41.20   22.40
   5   5   4   13.30    4.00
  -6  -6  -6   53.99    7.10
  -6  -6  -6   48.70    7.00
  -6  -6  -6   47.90    7.40
  -6  -6  -6   96.39   22.30
  -6  -6  -6   47.90    7.40
  -6  -6  -6   37.80    7.10
  -6  -6  -6   48.70    7.00
  -6  -6  -6   33.50    5.80
  -6  -6  -6   33.50    5.80
  -6  -6  -6   53.99    7.10
  -6  -6  -6   96.39   22.30
  -6  -6  -6   37.80    7.10
   6   6   6   40.10    6.80
   6   6   6   51.09   34.80
   6   6   6   47.00   32.60
   6   6   6   40.10    6.80
   6   6   6   37.90    7.60
   6   6   6   43.20    7.00
   6   6   6   46.00    6.90
   6   6   6   37.90    7.60
   6   6   6   63.39   15.90
   6   6   6   43.20    7.00
   6   6   6   46.00    6.90
   6   6   6   63.39   15.90
  -7  -7  -8   13.70    5.70
  -7  -7  -8    7.80    6.30
  -7  -7  -8   13.70    5.70
  -7  -7  -8   12.80    6.00
  -7  -7  -8   12.90    6.00
  -7  -7  -8    7.90    5.20
  -7  -7  -8    0.60   13.80
  -7  -7  -8    0.60   13.80
  -7  -7  -8    7.90    5.20
  -7  -7  -8    7.70    6.30
   7   7   8   21.30   41.80
   7   7   8   21.20    6.80
   7   7   8   21.70    6.60
   7   7   8   21.20    6.80
   7   7   8    3.30    5.10
   7   7   8   25.90   40.10
   7   7   8    6.40   11.40
   7   7   8    3.30    5.10
   7   7   8   16.90    5.60
   7   7   8    6.40   11.40
   7   7   8   16.90    5.60
   7   7   8   21.70    6.60
  -8  -8 -10   -3.40    6.30
  -8  -8 -10   15.80    5.30
  -8  -8 -10    4.70    6.30
  -8  -8 -10    9.90    6.60
  -8  -8 -10   15.80    5.30
  -8  -8 -10   21.10    6.50
  -8  -8 -10    9.90    6.60
  -8  -8 -10    4.70    6.30
  -8  -8 -10   21.10    6.50
  -8  -8 -10   -3.20    6.30
   8   8  10    9.80   15.60
   8   8  10   32.20    8.50
   8   8  10   19.10    8.00
   8   8  10   15.20    6.60
   8   8  10   19.10    8.00
   8   8  10    9.80   15.60
   8   8  10   32.20    8.50
   8   8  10   15.20    6.60
   8   8  10  -69.59   55.19
   6   6  20    0.50    7.10
   6   6  20   -9.50   79.19
   6   6  20  107.19   80.19
   6   6  20   11.50    6.50
   6   6  20    3.00    5.40
   6   6  20   -0.80    6.40
   6   6  20   -0.80    6.40
   6   6  20   11.50    6.50
   6   6  20    0.50    7.10
   6   6  20    3.00    5.40
  -6  -6 -20    3.20    6.00
  -6  -6 -20   -4.50    5.60
  -6  -6 -20   -4.50    5.60
  -6  -6 -20   21.10    8.00
  -6  -6 -20    3.20    6.00
  -6  -6 -20   -4.20    8.00
  -6  -6 -20   21.20    8.00
  -6  -6 -20   -4.20    8.00
   5   5  18    4.70    5.00
   5   5  18    2.10    5.90
   5   5  18    2.20    5.90
   5   5  18    0.00    4.10
   5   5  18  -41.10   42.60
   5   5  18    4.70    5.00
   5   5  18  -22.80   12.30
   5   5  18    0.00    4.10
   5   5  18  -22.80   12.30
   5   5  18   -1.50    5.00
   5   5  18   -1.50    5.00
  -5  -5 -18    4.60    4.70
  -5  -5 -18   -3.50    4.90
  -5  -5 -18   -6.20    4.80
  -5  -5 -18    4.60    4.70
  -5  -5 -18   -6.20    4.80
  -5  -5 -18   -3.50    4.90
  -5  -5 -18    1.10    5.80
  -5  -5 -18    0.90    6.40
  -5  -5 -18    0.90    6.40
  -5  -5 -18   -8.30   47.10
  -5  -5 -18    1.10    5.80
   4   4  16   16.20    5.00
   4   4  16   -0.40   12.40
   4   4  16   11.10    4.80
   4   4  16  -20.30   30.00
   4   4  16   22.20    6.20
   4   4  16   16.90    6.80
   4   4  16   22.20    6.20
   4   4  16   10.80    4.70
   4   4  16   11.10    4.80
   4   4  16   -0.40   12.40
   4   4  16   16.90    6.80
   4   4  16   16.20    5.00
   4   4  16   10.80    4.70
  -4  -4 -16   16.40    5.40
  -4  -4 -16   19.30    6.20
  -4  -4 -16   16.40    5.40
  -4  -4 -16   19.30    6.20
  -4  -4 -16   11.70    6.70
  -4  -4 -16   17.20    6.00
  -4  -4 -16   34.50   30.60
  -4  -4 -16   17.20    6.00
  -4  -4 -16   11.70    6.70
   3   3  14    1.90    4.20
   3   3  14    1.90    4.20
   3   3  14   -1.70    2.70
   3   3  14    6.60    3.60
   3   3  14   -4.00    3.50
   3   3  14    1.10    3.20
   3   3  14   -6.20    4.00
   3   3  14    1.80    9.50
   3   3  14   29.90   25.10
   3   3  14   -6.20    4.00
   3   3  14    1.10    3.20
   3   3  14    1.80    9.50
   3   3  14   -1.70    2.70
   3   3  14   -4.00    3.50
   3   3  14    6.60    3.60
  -3  -3 -14   -3.90    4.60
  -3  -3 -14   -4.90    2.60
  -3  -3 -14    1.60    3.00
  -3  -3 -14   -5.50   23.50
  -3  -3 -14   -6.80    3.30
  -3  -3 -14    1.60    3.00
  -3  -3 -14   -3.90    4.60
  -3  -3 -14   -6.90    3.30
  -3  -3 -14   -4.60    3.20
  -3  -3 -14   -4.60    3.20
  -3  -3 -14   -4.90    2.60
   2   2  12   -0.70    4.40
   2   2  12   -2.70    2.80
   2   2  12    0.50    7.70
   2   2  12   -1.40    3.30
   2   2  12    4.90   15.60
   2   2  12   -1.40    3.60
   2   2  12    0.50    7.70
   2   2  12   -2.70    2.80
   2   2  12   -1.50    2.70
   2   2  12   -1.40    3.60
   2   2  12   -1.40    3.30
   2   2  12    5.40    3.70
   2   2  12   -0.70    4.40
   2   2  12   -1.50    2.70
   2   2  12    5.40    3.70
  -2  -2 -12   -1.60    2.50
  -2  -2 -12    0.80    5.80
  -2  -2 -12   -1.80    4.20
  -2  -2 -12    5.40    2.80
  -2  -2 -12    0.90    3.00
  -2  -2 -12    7.40    3.70
  -2  -2 -12    5.40    2.80
  -2  -2 -12    0.90    3.00
  -2  -2 -12  -11.50   15.30
  -2  -2 -12    0.80    5.80
  -2  -2 -12   -1.60    2.50
  -2  -2 -12    7.40    3.70
  -2  -2 -12   -1.80    4.20
   1   1  10   27.50    4.10
   1   1  10   22.40    5.10
   1   1  10   22.20    4.40
   1   1  10   22.40    5.10
   1   1  10   22.20    4.40
   1   1  10   41.20    9.90
   1   1  10   18.40    3.60
   1   1  10   27.50    4.10
   1   1  10   30.10    4.10
   1   1  10   14.90   12.60
   1   1  10   20.00    3.80
   1   1  10   20.00    3.80
   1   1  10   41.20    9.90
   1   1  10   30.10    4.10
   1   1  10   18.40    3.60
  -1  -1 -10   19.00    4.10
  -1  -1 -10   29.60    5.70
  -1  -1 -10   25.80    4.00
  -1  -1 -10   29.60    5.70
  -1  -1 -10   29.30    4.30
  -1  -1 -10   29.00    4.20
  -1  -1 -10   19.00    4.10
  -1  -1 -10   29.00    4.20
  -1  -1 -10   25.80    4.00
  -1  -1 -10   26.60   12.60
  -1  -1 -10   29.30    4.30
   0   0   8   66.79    6.60
   0   0   8   65.69    7.60
   0   0   8   70.39    6.60
   0   0   8   72.19    6.20
   0   0   8   67.99    6.70
   0   0   8   65.69    7.60
   0   0   8   66.79    6.60
   0   0   8   64.79    9.20
   0   0   8   64.69    5.90
   0   0   8   67.99    6.70
   0   0   8   64.69    5.90
   0   0   8   72.19    6.20
   0   0   8   64.79    9.20
   0   0   8   70.39    6.60
   0   0  -8   83.79    6.40
   0   0  -8   62.89   11.70
   0   0  -8   79.69    8.30
   0   0  -8   72.89    6.30
   0   0  -8   72.89    6.30
   0   0  -8   66.69    6.60
   0   0  -8   66.69    6.60
   0   0  -8   72.99    6.60
   0   0  -8   62.89   11.70
   0   0  -8   72.99    6.60
   0   0  -8   75.89   18.00
   0   0  -8   83.79    6.40
   0   0  -8   79.69    8.30
  -1  -1   6   32.00    3.90
  -1  -1   6   31.20    3.20
  -1  -1   6   39.70    5.40
  -1  -1   6   25.70    3.60
  -1  -1   6   31.20    3.20
  -1  -1   6   28.10    4.00
  -1  -1   6   27.40    3.40
  -1  -1   6   28.10    4.00
  -1  -1   6   27.40    3.40
  -1  -1   6   32.00    3.90
  -1  -1   6   25.70    3.60
  -1  -1   6   39.70    5.40
  -1  -1   6   36.60   10.60
   1   1  -6   24.20    3.70
   1   1  -6   43.30   11.90
   1   1  -6   30.60    5.20
   1   1  -6   27.70    3.40
   1   1  -6   30.60    5.20
   1   1  -6   20.50    3.60
   1   1  -6   24.20    3.70
   1   1  -6   20.50    3.60
   1   1  -6   22.30    3.70
   1   1  -6   22.30    3.70
   1   1  -6   27.70    3.40
  -2  -2   4  561.54   36.80
  -2  -2   4  536.35   39.10
  -2  -2   4  542.25   37.30
  -2  -2   4  559.94   36.80
  -2  -2   4  582.54   46.30
  -2  -2   4  559.94   36.80
  -2  -2   4  561.54   36.80
  -2  -2   4  595.14   36.50
  -2  -2   4  595.14   36.50
  -2  -2   4  536.35   39.10
  -2  -2   4  573.54   36.50
  -2  -2   4  573.54   36.50
  -2  -2   4  542.25   37.30
   2   2  -4  566.34   37.20
   2   2  -4  552.04   36.80
   2   2  -4  544.55   36.50
   2   2  -4  572.64   36.80
   2   2  -4  566.34   37.20
   2   2  -4  521.85   37.20
   2   2  -4  574.84   38.00
   2   2  -4  552.04   36.80
   2   2  -4  574.84   38.00
   2   2  -4  560.54   36.60
   2   2  -4  544.55   36.50
   2   2  -4  555.64   45.20
   2   2  -4  560.54   36.60
   2   2  -4  521.85   37.20
   2   2  -4  572.74   36.80
  -3  -3   2    5.10    3.10
  -3  -3   2    1.30    2.60
  -3  -3   2   -4.80    2.80
  -3  -3   2    7.70   10.20
  -3  -3   2   -4.40    1.80
  -3  -3   2   -2.00    4.90
  -3  -3   2   -6.30    2.20
  -3  -3   2   -4.80    2.80
  -3  -3   2    5.10    3.10
  -3  -3   2   -2.00    4.90
  -3  -3   2    1.30    2.60
  -3  -3   2   -4.40    1.80
  -3  -3   2   -6.30    2.20
   3   3  -2    4.50    4.50
   3   3  -2    4.40    2.90
   3   3  -2   -3.50    2.10
   3   3  -2   -0.90    2.40
   3   3  -2   -3.50    2.10
   3   3  -2    0.80    3.00
   3   3  -2   20.60   11.00
   3   3  -2    4.40    2.90
   3   3  -2    0.80    3.00
   3   3  -2   -0.90    2.40
   3   3  -2    4.50    4.50
  -4  -4   0    4.80    2.60
  -4  -4   0    6.70    7.60
  -4  -4   0   -7.00    2.70
  -4  -4   0   -2.30    2.80
  -4  -4   0   -2.60    3.10
  -4  -4   0   -7.00    2.70
  -4  -4   0   -2.60    3.10
  -4  -4   0  -14.20   12.70
  -4  -4   0    6.70    7.60
  -4  -4   0   -2.30    2.80
  -4  -4   0    4.80    2.60
   4   4   0   -0.60    2.50
   4   4   0   -2.40    2.80
   4   4   0   -1.70    5.70
   4   4   0   -3.30    2.90
   4   4   0    1.20    2.80
   4   4   0   -3.30    2.90
   4   4   0    1.20    2.80
   4   4   0   -2.40    2.80
   4   4   0   -1.70    5.70
   4   4   0   -0.60    2.50
   4   4   0   -3.00   15.90
  -5  -5  -2   53.89    7.80
  -5  -5  -2   82.39    8.40
  -5  -5  -2  105.29   15.50
  -5  -5  -2   71.59    7.20
  -5  -5  -2   53.79    7.80
  -5  -5  -2   85.99    7.70
  -5  -5  -2   71.59    7.20
  -5  -5  -2   85.99    7.70
  -5  -5  -2  105.29   15.50
  -5  -5  -2   82.39    8.40
   5   5   2   63.29    7.60
   5   5   2   63.29    7.60
   5   5   2   85.09    8.60
   5   5   2   72.39    7.90
   5   5   2   57.49    8.00
   5   5   2   77.59   26.40
   5   5   2   72.39    7.90
   5   5   2   71.79   13.40
   5   5   2   71.79   13.40
   5   5   2   57.49    8.00
   5   5   2   84.99    8.60
  -6  -6  -4    7.10    3.20
  -6  -6  -4   29.30   13.90
  -6  -6  -4    7.30    4.50
  -6  -6  -4    8.60    4.40
  -6  -6  -4    8.60    4.40
  -6  -6  -4    7.30    4.50
  -6  -6  -4    7.10    3.20
  -6  -6  -4   29.30   13.90
  -6  -6  -4    7.70    4.30
  -6  -6  -4    8.00    4.70
  -6  -6  -4    8.00    4.70
  -6  -6  -4    7.70    4.30
   6   6   4    3.30    4.20
   6   6   4    8.70    5.00
   6   6   4   18.50   25.50
   6   6   4    3.30    4.20
   6   6   4    6.50    5.10
   6   6   4   16.10    9.60
   6   6   4   22.90   31.60
   6   6   4    8.70    5.00
   6   6   4    6.50    5.10
   6   6   4   16.10    9.60
  -7  -7  -6   22.10   16.70
  -7  -7  -6   -0.20    3.10
  -7  -7  -6   -2.90    5.40
  -7  -7  -6   22.10   16.70
  -7  -7  -6   10.30    5.40
  -7  -7  -6    7.80    5.10
  -7  -7  -6   -0.20    3.10
  -7  -7  -6   -2.90    5.40
  -7  -7  -6    8.70    5.00
  -7  -7  -6    7.80    5.10
  -7  -7  -6    8.70    5.00
  -7  -7  -6   10.30    5.40
   7   7   6    2.20   38.00
   7   7   6    2.80    5.10
   7   7   6   -2.60    8.60
   7   7   6    2.70    5.10
   7   7   6    6.10   45.50
   7   7   6   11.20    4.90
   7   7   6    8.20    5.80
   7   7   6    3.00    4.50
   7   7   6    3.00    4.50
   7   7   6    8.20    5.80
   7   7   6   11.20    4.90
   7   7   6   -2.60    8.60
  -8  -8  -8    4.40    6.70
  -8  -8  -8    4.20    5.00
  -8  -8  -8    9.60    4.70
  -8  -8  -8    4.40    6.70
  -8  -8  -8    0.00   13.70
  -8  -8  -8   13.70    6.00
  -8  -8  -8    0.00   13.70
  -8  -8  -8    4.20    5.00
  -8  -8  -8    9.60    4.70
  -8  -8  -8   13.70    6.00
  -8  -8  -8    3.40    5.00
  -8  -8  -8    3.40    5.00
   8   8   8    2.20    5.90
   8   8   8   -0.40   69.19
   8   8   8    3.40   12.00
   8   8   8    3.40   12.00
   8   8   8   -2.70    6.20
   8   8   8   -2.70    6.20
   8   8   8    6.10    5.70
   8   8   8    6.10    5.70
   8   8   8    2.20    5.90
   8   8   8    0.30   50.79
   5   5  20    4.00    6.30
   5   5  20   -2.90    4.30
   5   5  20    6.20    5.50
   5   5  20   -6.10   13.20
   5   5  20   -4.60    5.90
   5   5  20   -2.90    4.30
   5   5  20    0.60    4.80
   5   5  20    0.60    4.80
   5   5  20    6.20    5.50
   5   5  20   -4.60    5.90
   5   5  20   -6.10   13.20
   5   5  20  -19.90   51.39
   5   5  20    4.00    6.30
  -5  -5 -20    6.90    4.70
  -5  -5 -20   -2.20    5.00
  -5  -5 -20   -0.90    5.70
  -5  -5 -20    3.90    5.00
  -5  -5 -20   -5.50    7.40
  -5  -5 -20   -2.20    5.00
  -5  -5 -20   -0.90    5.70
  -5  -5 -20   -5.50    7.40
  -5  -5 -20    3.90    5.10
  -5  -5 -20   -8.90   54.19
  -5  -5 -20    6.90    4.70
   4   4  18    8.00    6.30
   4   4  18   15.10    6.30
   4   4  18   15.00    6.30
   4   4  18    8.00    6.30
   4   4  18   -8.10   38.80
   4   4  18    7.00    4.70
   4   4  18   10.90    4.90
   4   4  18   10.90    4.90
   4   4  18    7.00    4.70
  -4  -4 -18    7.80    4.60
  -4  -4 -18   12.70    8.50
  -4  -4 -18   12.70    8.50
  -4  -4 -18   -1.20    4.80
  -4  -4 -18    8.60    5.10
  -4  -4 -18    8.60    5.10
  -4  -4 -18    7.70    4.60
  -4  -4 -18   -1.20    4.80
  -4  -4 -18    8.80   34.00
   3   3  16    0.10    4.20
   3   3  16  -22.60   25.40
   3   3  16   -2.70    3.00
   3   3  16    3.60   11.50
   3   3  16   -5.10    3.40
   3   3  16   -5.10    3.40
   3   3  16   -2.70    3.00
   3   3  16    4.20    9.40
   3   3  16    0.20    3.60
   3   3  16    0.10    4.20
   3   3  16    3.60   11.50
   3   3  16    0.20    3.60
   3   3  16    4.20    9.40
   3   3  16    0.20    3.10
   3   3  16    0.20    3.10
  -3  -3 -16    2.40    5.60
  -3  -3 -16   -1.60    4.30
  -3  -3 -16    2.40    5.60
  -3  -3 -16   -6.50    3.70
  -3  -3 -16   -6.50    3.70
  -3  -3 -16   -1.70    4.30
  -3  -3 -16   -1.90    3.30
  -3  -3 -16  -24.50   24.30
  -3  -3 -16   -0.40    3.90
  -3  -3 -16   -0.40    3.90
  -3  -3 -16   -1.90    3.30
   2   2  14   -2.30    3.30
   2   2  14    1.60    4.80
   2   2  14    0.50    3.00
   2   2  14    0.50    3.00
   2   2  14    2.00    3.20
   2   2  14   -2.30    3.30
   2   2  14    0.30    3.50
   2   2  14    2.00    3.20
   2   2  14   -2.20   18.50
   2   2  14    1.60    4.80
   2   2  14    6.50   10.00
   2   2  14    3.30    2.80
   2   2  14    0.30    3.50
   2   2  14    6.50   10.00
   2   2  14    3.30    2.80
  -2  -2 -14    0.30    2.90
  -2  -2 -14    5.40    3.40
  -2  -2 -14    0.20    2.90
  -2  -2 -14    2.20    4.90
  -2  -2 -14    0.00    3.70
  -2  -2 -14  -24.40   15.70
  -2  -2 -14    6.90    3.50
  -2  -2 -14    6.90    3.50
  -2  -2 -14    2.20    4.90
  -2  -2 -14    0.10    3.70
  -2  -2 -14    5.40    3.40
   1   1  12   90.99   10.20
   1   1  12  102.09   14.70
   1   1  12  101.39    9.00
   1   1  12   93.39    8.50
   1   1  12   90.89   10.20
   1   1  12  108.99    9.30
   1   1  12   95.49    9.60
   1   1  12  108.89    9.30
   1   1  12   81.59   23.60
   1   1  12  101.39    9.00
   1   1  12  102.09   14.70
   1   1  12   95.49    9.60
   1   1  12   93.39    8.50
  -1  -1 -12   86.29   10.10
  -1  -1 -12  101.89    8.60
  -1  -1 -12   92.89    9.00
  -1  -1 -12  101.89    8.60
  -1  -1 -12   88.79    9.10
  -1  -1 -12   97.39    8.60
  -1  -1 -12   97.39    8.60
  -1  -1 -12   92.89    9.00
  -1  -1 -12   88.79    9.10
  -1  -1 -12   86.29   10.10
  -1  -1 -12   98.09   22.30
   0   0  10   -6.20    9.10
   0   0  10    4.30    3.90
   0   0  10    8.40    2.70
   0   0  10    8.80    4.60
   0   0  10    4.30    3.90
   0   0  10    2.80    3.10
   0   0  10    5.40    7.20
   0   0  10    4.80    2.50
   0   0  10    9.40    3.40
   0   0  10    9.40    3.40
   0   0  10    8.80    4.60
   0   0  10    4.80    2.50
   0   0  10    5.40    7.20
   0   0  10    2.80    3.10
   0   0  10    8.40    2.70
   0   0 -10    8.00    2.70
   0   0 -10   10.80   12.80
   0   0 -10    8.00    2.70
   0   0 -10    5.70    3.00
   0   0 -10    9.20    3.30
   0   0 -10    1.40    4.10
   0   0 -10    4.00    2.50
   0   0 -10    9.20    3.30
   0   0 -10    5.70    3.00
   0   0 -10    4.00    2.50
   0   0 -10    1.40    4.10
  -1  -1   8  204.28   13.90
  -1  -1   8  212.08   15.00
  -1  -1   8  196.38   15.40
  -1  -1   8  196.48   13.80
  -1  -1   8  179.28   14.00
  -1  -1   8  212.08   15.00
  -1  -1   8  185.48   14.10
  -1  -1   8  204.28   13.90
  -1  -1   8  214.48   26.50
  -1  -1   8  179.28   14.00
  -1  -1   8  196.48   13.80
  -1  -1   8  196.38   15.40
  -1  -1   8  185.48   14.10
   1   1  -8  244.08   23.90
   1   1  -8  193.18   14.00
   1   1  -8  193.18   14.00
   1   1  -8  208.48   14.40
   1   1  -8  210.18   15.50
   1   1  -8  203.48   14.00
   1   1  -8  187.28   14.80
   1   1  -8  187.28   14.80
   1   1  -8  208.28   14.40
   1   1  -8  204.28   14.30
   1   1  -8  210.18   15.50
   1   1  -8  204.28   14.30
   1   1  -8  203.48   14.00
  -2  -2   6   37.70   12.40
  -2  -2   6   27.80    4.10
  -2  -2   6   26.60    3.50
  -2  -2   6   27.80    4.10
  -2  -2   6   33.10    4.00
  -2  -2   6   25.10    3.90
  -2  -2   6   31.90    5.30
  -2  -2   6   27.90    3.30
  -2  -2   6   31.90    5.30
  -2  -2   6   26.60    3.50
  -2  -2   6   25.10    3.90
  -2  -2   6   27.90    3.30
  -2  -2   6   33.00    4.00
   2   2  -6   34.50    5.20
   2   2  -6   31.00    3.70
   2   2  -6   37.60   11.70
   2   2  -6   24.30    3.60
   2   2  -6   27.70    4.80
   2   2  -6   27.70    4.80
   2   2  -6   29.50    4.20
   2   2  -6   24.30    3.60
   2   2  -6   31.00    3.70
   2   2  -6   29.50    4.20
   2   2  -6   34.50    5.20
   2   2  -6   27.30    3.60
   2   2  -6   27.30    3.60
  -3  -3   4    2.20    2.50
  -3  -3   4    2.00    3.30
  -3  -3   4   -0.30    2.90
  -3  -3   4    1.60    2.20
  -3  -3   4    7.00    3.10
  -3  -3   4    2.00    3.30
  -3  -3   4    2.20    2.50
  -3  -3   4    3.00    4.20
  -3  -3   4   19.30   12.40
  -3  -3   4    1.60    2.20
  -3  -3   4   -0.30    2.90
  -3  -3   4    6.90    3.10
  -3  -3   4    3.00    4.20
   3   3  -4    1.00    3.60
   3   3  -4    3.50    2.60
   3   3  -4    0.90    2.50
   3   3  -4    0.60    2.10
   3   3  -4    0.60    2.10
   3   3  -4    0.90    2.50
   3   3  -4    5.20   10.30
   3   3  -4    5.20    2.90
   3   3  -4    3.50    2.60
   3   3  -4    1.00    3.60
   3   3  -4    0.30    3.70
   3   3  -4    5.20    2.90
   3   3  -4    0.30    3.70
  -4  -4   2  223.28   17.40
  -4  -4   2  230.88   17.30
  -4  -4   2  237.38   21.20
  -4  -4   2  253.07   17.20
  -4  -4   2  237.38   21.20
  -4  -4   2  255.77   17.00
  -4  -4   2  244.68   17.80
  -4  -4   2  223.28   17.40
  -4  -4   2  230.88   17.30
  -4  -4   2  345.27   34.40
  -4  -4   2  253.07   17.20
  -4  -4   2  244.68   17.80
  -4  -4   2  255.77   17.00
   4   4  -2  240.58   17.30
   4   4  -2  253.77   17.80
   4   4  -2  253.77   17.80
   4   4  -2  241.38   17.20
   4   4  -2  216.78   17.50
   4   4  -2  216.78   17.50
   4   4  -2  263.67   36.00
   4   4  -2  241.38   17.20
   4   4  -2  233.28   20.60
   4   4  -2  233.28   20.60
   4   4  -2  240.58   17.30
  -5  -5   0    5.90    3.30
  -5  -5   0    6.70    9.00
  -5  -5   0   18.10   18.40
  -5  -5   0    5.70    3.70
  -5  -5   0    3.50    2.70
  -5  -5   0   12.00    4.10
  -5  -5   0    5.70    3.70
  -5  -5   0   11.90    4.10
  -5  -5   0    6.70    9.00
  -5  -5   0    3.50    2.70
  -5  -5   0    5.90    3.30
   5   5   0    4.90    3.50
   5   5   0    6.70    3.90
   5   5   0   21.30   21.20
   5   5   0    4.50    3.10
   5   5   0    6.70    3.90
   5   5   0    7.70    4.00
   5   5   0    4.90    3.50
   5   5   0    6.30    6.90
   5   5   0    6.30    6.90
   5   5   0    7.70    4.00
   5   5   0    4.50    3.10
  -6  -6  -2    2.50    2.80
  -6  -6  -2    2.50    2.80
  -6  -6  -2    8.70   11.20
  -6  -6  -2   -0.40    3.90
  -6  -6  -2   -1.70    3.50
  -6  -6  -2   -0.40    3.90
  -6  -6  -2   -1.70    3.50
  -6  -6  -2    8.70   11.20
   6   6   2   17.10   24.60
   6   6   2  -15.40   25.50
   6   6   2    2.40    3.80
   6   6   2    0.00    3.10
   6   6   2    0.00    3.10
   6   6   2   -2.30    7.60
   6   6   2    2.40    3.80
   6   6   2    4.70    4.90
   6   6   2    4.70    4.90
   6   6   2   -2.30    7.60
   6   6   2   -1.70    3.50
   6   6   2   -1.70    3.50
  -7  -7  -4   15.10    6.10
  -7  -7  -4   13.40   14.80
  -7  -7  -4   13.40   14.80
  -7  -7  -4   15.00    6.10
  -7  -7  -4   15.50    5.00
  -7  -7  -4    6.00    4.00
  -7  -7  -4   16.10    5.50
  -7  -7  -4   14.50    5.30
  -7  -7  -4   14.50    5.30
  -7  -7  -4   16.10    5.50
  -7  -7  -4    6.00    4.00
  -7  -7  -4   15.50    5.00
   7   7   4    3.60    4.60
   7   7   4    3.60    4.60
   7   7   4   17.30   10.70
   7   7   4    7.10    4.50
   7   7   4   15.30    5.20
   7   7   4    4.80    5.70
   7   7   4   19.20   38.50
   7   7   4    7.10    4.50
   7   7   4   15.30    5.20
   7   7   4    4.80    5.70
   7   7   4   17.30   10.70
   7   7   4   33.50   35.00
  -8  -8  -6  -21.60   14.50
  -8  -8  -6  -21.60   14.50
  -8  -8  -6    1.20    6.10
  -8  -8  -6   -2.80    4.30
  -8  -8  -6    1.20    6.10
  -8  -8  -6   -2.10    5.30
  -8  -8  -6    0.20    5.90
  -8  -8  -6   -2.10    5.30
  -8  -8  -6   -2.80    4.30
  -8  -8  -6    2.10    4.70
  -8  -8  -6    2.10    4.70
  -8  -8  -6    0.20    5.90
   8   8   6   11.30    6.90
   8   8   6    1.10    5.80
   8   8   6   -7.40    7.20
   8   8   6  -22.00   54.39
   8   8   6   -7.40    7.20
   8   8   6    1.90    5.00
   8   8   6   -3.70    4.30
   8   8   6    1.10    5.80
   8   8   6   11.30    6.90
   8   8   6 -109.99   51.99
   8   8   6   -3.70    4.30
   8   8   6    1.90    5.00
   5   5  22   -0.90    5.30
   5   5  22   -0.90    6.70
   5   5  22    0.90    5.80
   5   5  22   -0.90    5.30
   5   5  22   -0.80    6.70
   5   5  22  -36.00   60.39
   5   5  22    6.40    5.10
   5   5  22    0.90    5.80
   5   5  22    6.40    5.10
  -5  -5 -22   -6.20    6.30
  -5  -5 -22   -3.90    8.20
  -5  -5 -22  -17.50    4.80
  -5  -5 -22   -6.20    6.30
  -5  -5 -22 -156.88   68.39
  -5  -5 -22   -5.30    5.40
  -5  -5 -22  -17.50    4.80
  -5  -5 -22   -5.30    5.40
  -5  -5 -22   -3.90    8.20
   4   4  20   11.90    6.40
   4   4  20    0.50    4.00
   4   4  20   -1.30    4.20
   4   4  20    9.80    6.60
   4   4  20  -18.90   12.30
   4   4  20  -18.90   12.30
   4   4  20   -3.40    4.40
   4   4  20   -5.40    3.90
   4   4  20   -1.30    4.20
   4   4  20   11.90    6.40
   4   4  20    9.80    6.60
   4   4  20   -5.50    3.90
   4   4  20  -23.90   46.50
   4   4  20   -3.40    4.40
   4   4  20    0.50    4.00
  -4  -4 -20   -2.80    4.90
  -4  -4 -20   -4.80    6.30
  -4  -4 -20   -8.20    5.00
  -4  -4 -20   -8.10    5.00
  -4  -4 -20    0.20    4.80
  -4  -4 -20   78.49   53.89
  -4  -4 -20   -2.80    4.90
  -4  -4 -20   -4.80    6.30
  -4  -4 -20    0.20    4.80
   3   3  18   15.70    5.80
   3   3  18    9.10    5.40
   3   3  18   17.30    5.20
   3   3  18   18.70    7.20
   3   3  18    9.10    5.40
   3   3  18   19.90    5.00
   3   3  18   18.70    7.20
   3   3  18   29.10   32.00
   3   3  18   17.30    5.20
   3   3  18   19.80   14.40
   3   3  18   19.90    5.00
   3   3  18   31.70    5.60
   3   3  18   15.70    5.80
   3   3  18   31.70    5.60
   3   3  18   19.80   14.40
  -3  -3 -18   19.00    5.90
  -3  -3 -18   20.50    5.30
  -3  -3 -18   20.50    5.30
  -3  -3 -18   21.70    7.90
  -3  -3 -18   23.40    5.40
  -3  -3 -18   23.40    5.40
  -3  -3 -18  -28.10   30.30
  -3  -3 -18   17.20    5.10
  -3  -3 -18   17.20    5.10
  -3  -3 -18   21.70    7.90
  -3  -3 -18   19.00    5.90
   2   2  16  218.38   16.40
   2   2  16  186.48   23.00
   2   2  16  214.28   15.60
   2   2  16  193.18   15.60
   2   2  16  189.08   17.50
   2   2  16  214.48   16.10
   2   2  16  186.48   23.00
   2   2  16  214.48   16.10
   2   2  16  190.28   36.90
   2   2  16  218.48   16.40
   2   2  16  214.28   15.60
   2   2  16  205.58   16.70
   2   2  16  189.08   17.50
   2   2  16  193.18   15.60
   2   2  16  205.48   16.70
  -2  -2 -16  186.58   16.10
  -2  -2 -16  190.58   15.40
  -2  -2 -16  188.18   15.50
  -2  -2 -16  179.68   17.50
  -2  -2 -16  207.18   16.50
  -2  -2 -16  130.09   33.20
  -2  -2 -16  186.58   16.10
  -2  -2 -16  179.68   17.50
  -2  -2 -16  188.18   15.50
  -2  -2 -16  190.58   15.40
  -2  -2 -16  207.18   16.50
   1   1  14    1.20    2.90
   1   1  14   -0.40    4.30
   1   1  14   -5.10    3.00
   1   1  14   -5.10    3.00
   1   1  14  -11.50    7.10
   1   1  14   -0.80    2.40
   1   1  14   -0.80    2.40
   1   1  14   -0.40    4.30
   1   1  14  -17.50   15.10
   1   1  14  -11.50    7.10
   1   1  14   -2.80    3.20
   1   1  14   -2.80    3.20
   1   1  14    1.20    2.90
  -1  -1 -14   -3.90    2.60
  -1  -1 -14    3.10    3.00
  -1  -1 -14    3.30    3.00
  -1  -1 -14    3.10    3.00
  -1  -1 -14   -3.90    3.00
  -1  -1 -14   -3.90    3.00
  -1  -1 -14   -3.90    2.60
  -1  -1 -14  -13.60   15.20
  -1  -1 -14    4.00    5.00
  -1  -1 -14    3.30    3.00
  -1  -1 -14    4.00    5.00
   0   0  12    4.00    4.50
   0   0  12    4.50    3.10
   0   0  12   20.30    8.80
   0   0  12   20.30    8.80
   0   0  12    4.00    2.80
   0   0  12   13.90   12.60
   0   0  12    6.30    2.80
   0   0  12    4.00    4.50
   0   0  12    4.20    2.70
   0   0  12    6.30    2.80
   0   0  12    4.50    3.10
   0   0  12    7.00    3.60
   0   0  12    4.20    2.70
   0   0  12    4.00    2.80
   0   0  12    7.00    3.60
   0   0 -12   19.10    5.60
   0   0 -12    5.00    2.80
   0   0 -12    3.40    2.50
   0   0 -12    5.00    2.80
   0   0 -12    4.10    2.60
   0   0 -12   14.50   14.00
   0   0 -12    3.40    2.50
   0   0 -12    1.70    2.90
   0   0 -12    1.70    2.90
   0   0 -12   19.10    5.60
   0   0 -12    2.60    2.80
   0   0 -12    4.10    2.60
   0   0 -12    2.60    2.80
  -1  -1  10  526.15   36.50
  -1  -1  10  572.24   36.10
  -1  -1  10  486.25   41.00
  -1  -1  10  543.35   37.70
  -1  -1  10  543.35   37.70
  -1  -1  10  569.94   37.30
  -1  -1  10  572.24   36.10
  -1  -1  10  569.94   37.30
  -1  -1  10  555.94   36.00
  -1  -1  10  486.25   41.00
  -1  -1  10  526.15   36.50
  -1  -1  10  541.75   36.40
  -1  -1  10  559.44   47.90
  -1  -1  10  555.94   36.00
  -1  -1  10  541.55   36.40
   1   1 -10  564.64   37.80
   1   1 -10  550.74   36.20
   1   1 -10  604.44   39.00
   1   1 -10  536.25   37.00
   1   1 -10  531.85   36.40
   1   1 -10  531.15   36.20
   1   1 -10  531.15   36.20
   1   1 -10  550.74   36.20
   1   1 -10  564.64   37.80
   1   1 -10  521.35   46.60
   1   1 -10  604.54   39.00
   1   1 -10  536.25   37.00
   1   1 -10  531.85   36.40
  -2  -2   8  319.47   22.90
  -2  -2   8  327.17   22.40
  -2  -2   8  349.37   24.70
  -2  -2   8  348.87   24.00
  -2  -2   8  295.57   32.40
  -2  -2   8  322.27   22.30
  -2  -2   8  349.37   24.70
  -2  -2   8  341.47   22.90
  -2  -2   8  341.47   22.90
  -2  -2   8  327.17   22.40
  -2  -2   8  348.87   24.00
  -2  -2   8  322.27   22.30
  -2  -2   8  319.47   22.90
   2   2  -8  309.67   32.60
   2   2  -8  331.97   23.90
   2   2  -8  341.37   22.60
   2   2  -8  341.37   22.60
   2   2  -8  337.17   22.60
   2   2  -8  350.86   23.00
   2   2  -8  311.47   24.00
   2   2  -8  350.96   23.00
   2   2  -8  313.57   22.80
   2   2  -8  311.47   24.00
   2   2  -8  313.57   22.80
   2   2  -8  331.97   23.90
   2   2  -8  337.17   22.60
  -3  -3   6   -2.10    2.40
  -3  -3   6    4.40    3.80
  -3  -3   6   -2.10    2.40
  -3  -3   6    4.40    3.80
  -3  -3   6    0.70    2.80
  -3  -3   6   13.60   10.70
  -3  -3   6   -1.00    3.90
  -3  -3   6   -1.30    2.60
  -3  -3   6   -1.30    2.60
  -3  -3   6   -1.00    3.90
  -3  -3   6    2.70    2.10
  -3  -3   6    2.70    2.10
  -3  -3   6    0.80    2.80
   3   3  -6   -2.00    3.80
   3   3  -6    1.20    2.70
   3   3  -6    3.30    2.70
   3   3  -6    3.20    2.50
   3   3  -6   -2.00    3.80
   3   3  -6   -2.30    3.10
   3   3  -6   -0.50    2.90
   3   3  -6    1.20    2.70
   3   3  -6   -0.50    2.90
   3   3  -6    3.50    3.70
   3   3  -6  -10.50    9.80
   3   3  -6   -2.30    3.10
   3   3  -6    3.30    2.70
   3   3  -6    3.20    2.50
   3   3  -6    3.50    3.70
  -4  -4   4    2.50    2.40
  -4  -4   4   -2.60    2.20
  -4  -4   4   -2.90    3.10
  -4  -4   4   20.10    7.10
  -4  -4   4    1.80    3.00
  -4  -4   4    1.80    3.00
  -4  -4   4    2.50    2.40
  -4  -4   4   -2.90    3.10
  -4  -4   4   20.10    7.10
  -4  -4   4    2.70    2.80
  -4  -4   4   16.00   16.80
  -4  -4   4   -2.60    2.20
  -4  -4   4    2.70    2.80
   4   4  -4   -0.70   13.20
   4   4  -4    1.60    4.40
   4   4  -4    2.90    3.00
   4   4  -4   13.30    3.70
   4   4  -4    2.90    3.00
   4   4  -4   -1.90    2.90
   4   4  -4   13.30    3.70
   4   4  -4    9.90    3.50
   4   4  -4    3.20    2.80
   4   4  -4   -1.90    2.90
   4   4  -4    3.20    2.80
   4   4  -4    1.60    4.40
   4   4  -4    9.90    3.50
  -5  -5   2   45.00    6.40
  -5  -5   2   40.20   20.30
  -5  -5   2   51.39   11.90
  -5  -5   2   51.39   11.90
  -5  -5   2   43.90    6.00
  -5  -5   2   52.09    6.50
  -5  -5   2   52.09    6.50
  -5  -5   2   43.70    5.40
  -5  -5   2   43.90    6.00
  -5  -5   2   43.70    5.40
  -5  -5   2   45.00    6.40
  -5  -5   2   34.00    4.80
  -5  -5   2   34.00    4.80
   5   5  -2   43.90    5.70
   5   5  -2   41.30    9.60
   5   5  -2   32.90    5.50
   5   5  -2   14.50   21.10
   5   5  -2   40.10    6.00
   5   5  -2   41.30    9.60
   5   5  -2   32.90    5.50
   5   5  -2   23.30    6.60
   5   5  -2   43.30    6.10
   5   5  -2   43.90    5.70
   5   5  -2   40.10    6.00
   5   5  -2   43.30    6.10
   5   5  -2   23.30    6.60
  -6  -6   0    9.90    3.20
  -6  -6   0   16.90   23.70
  -6  -6   0    9.90    3.20
  -6  -6   0   13.20    4.20
  -6  -6   0   25.50   13.40
  -6  -6   0    5.80    4.20
  -6  -6   0    1.20    4.20
  -6  -6   0    5.80    4.20
  -6  -6   0   13.20    4.20
  -6  -6   0    1.20    4.20
  -6  -6   0   25.50   13.40
   6   6   0    9.30    4.10
   6   6   0   13.60    5.10
   6   6   0   13.60    5.10
   6   6   0   13.00   26.60
   6   6   0    1.90    4.30
   6   6   0    1.90    4.30
   6   6   0    5.50    4.30
   6   6   0    6.50    4.90
   6   6   0   13.10    8.40
   6   6   0    5.50    4.30
   6   6   0   13.10    8.40
   6   6   0    6.50    4.90
   6   6   0    9.30    4.10
  -7  -7  -2   30.50    7.10
  -7  -7  -2   55.29    6.90
  -7  -7  -2   67.09   18.70
  -7  -7  -2   30.50    7.10
  -7  -7  -2   49.50    7.20
  -7  -7  -2   67.09   18.70
  -7  -7  -2   49.50    7.20
  -7  -7  -2   55.29    6.90
   7   7   2   45.80    7.50
   7   7   2   76.89   38.40
   7   7   2   45.80    7.50
   7   7   2   46.60    8.40
   7   7   2   32.70    6.90
   7   7   2   46.50    8.40
   7   7   2   32.70    6.90
   7   7   2   46.30    8.00
   7   7   2   46.30    8.00
   7   7   2   45.20   13.70
   7   7   2  116.49   43.30
   7   7   2   45.20   13.70
  -8  -8  -4   -5.50    5.60
  -8  -8  -4   -5.50    5.50
  -8  -8  -4   -1.90    6.40
  -8  -8  -4    2.30    4.60
  -8  -8  -4   23.30   15.90
  -8  -8  -4   -1.90    6.40
  -8  -8  -4   23.30   15.90
  -8  -8  -4    0.90    3.80
  -8  -8  -4    2.30    4.60
  -8  -8  -4    0.90    3.80
   8   8   4   -0.20    4.90
   8   8   4    3.40    6.10
   8   8   4   35.50   46.20
   8   8   4    2.60   10.40
   8   8   4   15.60    6.30
   8   8   4    4.80    4.90
   8   8   4   -0.20    4.90
   8   8   4   -1.80    6.90
   8   8   4    2.60   10.40
   8   8   4   15.60    6.30
   8   8   4    3.40    6.10
   8   8   4   -1.80    6.90
   8   8   4    4.80    4.90
   8   8   4  -31.30   50.29
   4   4  22    9.90    5.00
   4   4  22    0.20    4.90
   4   4  22  -15.80   12.60
   4   4  22    0.20    4.90
   4   4  22    9.90    5.00
   4   4  22  -15.80   12.60
   4   4  22   -0.20    6.60
   4   4  22    6.20    6.60
   4   4  22    6.20    6.60
   4   4  22   76.99   52.89
   4   4  22    3.80    4.90
   4   4  22   -0.20    6.60
   4   4  22    3.80    4.90
  -4  -4 -22   11.50    6.70
  -4  -4 -22   11.50    6.70
  -4  -4 -22  -12.10   51.09
  -4  -4 -22    8.20    4.70
  -4  -4 -22    1.00    5.20
  -4  -4 -22    9.90    9.10
  -4  -4 -22    8.20    4.70
  -4  -4 -22    9.90    9.10
  -4  -4 -22   10.60    6.60
  -4  -4 -22    1.00    5.20
  -4  -4 -22   10.70    6.60
   3   3  20    2.40    6.40
   3   3  20    4.30    5.10
   3   3  20    2.40    6.40
   3   3  20   -2.90    3.00
   3   3  20    4.30    5.10
   3   3  20   -2.90    3.00
   3   3  20    0.30   38.90
   3   3  20    2.00    3.80
   3   3  20    2.00    3.80
   3   3  20   -9.00    4.30
   3   3  20   -9.00    4.30
  -3  -3 -20   -0.60    6.40
  -3  -3 -20  -21.00   37.10
  -3  -3 -20   -3.30    3.50
  -3  -3 -20   -3.30    3.50
  -3  -3 -20   -7.50    4.50
  -3  -3 -20    1.30    4.50
  -3  -3 -20   -7.50    4.50
  -3  -3 -20   -3.20    4.50
  -3  -3 -20   -0.60    6.40
  -3  -3 -20    1.30    4.50
  -3  -3 -20   -3.20    4.50
   2   2  18   56.39   16.00
   2   2  18   52.19    9.50
   2   2  18   56.39   16.00
   2   2  18   27.80    6.30
   2   2  18   28.20    5.30
   2   2  18   52.19    9.50
   2   2  18   28.20    5.30
   2   2  18   36.80    6.80
   2   2  18   31.80    5.70
   2   2  18   13.70   26.40
   2   2  18   31.80    5.70
   2   2  18   36.80    6.80
   2   2  18   27.70    6.30
  -2  -2 -18   21.30    5.90
  -2  -2 -18   32.80    6.60
  -2  -2 -18   31.80    8.50
  -2  -2 -18   34.30    8.70
  -2  -2 -18   32.80    6.60
  -2  -2 -18   30.70    5.70
  -2  -2 -18   21.30    5.90
  -2  -2 -18   45.50   26.70
  -2  -2 -18   31.80    8.50
  -2  -2 -18   30.70    5.70
  -2  -2 -18   34.30    8.70
   1   1  16    8.70    5.60
   1   1  16    5.50    3.30
   1   1  16    7.40    3.20
   1   1  16   14.70    4.50
   1   1  16   -0.40    3.60
   1   1  16    1.80    2.80
   1   1  16   25.10   21.50
   1   1  16   32.50   11.50
   1   1  16   -0.40    3.60
   1   1  16    5.50    3.30
   1   1  16   14.50    4.50
   1   1  16   32.50   11.50
   1   1  16    7.40    3.20
   1   1  16    8.70    5.60
   1   1  16    1.80    2.80
  -1  -1 -16    6.40    4.20
  -1  -1 -16   15.70   21.00
  -1  -1 -16    7.40    3.60
  -1  -1 -16    2.80    3.10
  -1  -1 -16    5.80    3.90
  -1  -1 -16    5.20    6.10
  -1  -1 -16    5.20    6.10
  -1  -1 -16    6.40    4.20
  -1  -1 -16    5.80    3.90
  -1  -1 -16    7.40    3.60
  -1  -1 -16    2.80    3.10
   0   0  14   58.79    7.10
   0   0  14   70.19    6.60
   0   0  14   54.99    6.30
   0   0  14   67.39    9.50
   0   0  14   56.29   12.10
   0   0  14   54.89    6.90
   0   0  14  103.49   23.90
   0   0  14   54.89    6.90
   0   0  14   44.20    9.20
   0   0  14   58.79    7.10
   0   0  14   54.99    6.30
   0   0  14   56.29   12.10
   0   0  14   44.20    9.20
   0   0  14   70.19    6.60
   0   0  14   67.39    9.50
   0   0 -14   58.89    6.90
   0   0 -14   66.19    9.40
   0   0 -14   61.69    6.80
   0   0 -14   63.99    6.90
   0   0 -14   85.69   21.80
   0   0 -14   66.19    9.40
   0   0 -14   63.99    7.00
   0   0 -14   62.89    7.40
   0   0 -14   66.29    6.90
   0   0 -14   62.79    7.40
   0   0 -14   66.29    6.90
   0   0 -14   58.89    6.90
   0   0 -14   61.69    6.80
  -1  -1  12   58.99   10.30
  -1  -1  12   56.49    7.80
  -1  -1  12   63.49    6.20
  -1  -1  12   56.09    6.80
  -1  -1  12   70.69    9.40
  -1  -1  12   65.79   18.80
  -1  -1  12   71.39    6.40
  -1  -1  12   56.49    7.80
  -1  -1  12   63.49    6.20
  -1  -1  12   62.89    7.00
  -1  -1  12   62.89    7.00
  -1  -1  12   71.39    6.40
  -1  -1  12   56.09    6.80
  -1  -1  12   58.99   10.30
  -1  -1  12   70.69    9.40
   1   1 -12   72.09    6.60
   1   1 -12   63.29    6.60
   1   1 -12   64.29    6.90
   1   1 -12   65.99    7.10
   1   1 -12   70.89    7.60
   1   1 -12   72.89    9.20
   1   1 -12   65.99    7.10
   1   1 -12   67.99   17.80
   1   1 -12   70.89    7.60
   1   1 -12   64.39    7.00
   1   1 -12   72.89    9.20
   1   1 -12   63.29    6.60
   1   1 -12   72.09    6.60
  -2  -2  10  130.39   11.10
  -2  -2  10  145.09   12.90
  -2  -2  10  143.09   10.40
  -2  -2  10  131.89   10.40
  -2  -2  10  176.58   27.50
  -2  -2  10  145.69   11.10
  -2  -2  10  145.59   11.10
  -2  -2  10  145.09   12.90
  -2  -2  10  143.09   10.40
  -2  -2  10  130.39   11.10
  -2  -2  10  131.89   10.40
   2   2 -10  132.19   11.00
   2   2 -10  135.59   10.80
   2   2 -10  148.39   12.80
   2   2 -10  148.39   12.80
   2   2 -10  137.99   10.60
   2   2 -10  133.29   12.60
   2   2 -10  133.29   12.60
   2   2 -10  141.79   24.60
   2   2 -10  135.59   10.80
   2   2 -10  137.99   10.60
   2   2 -10  121.79   12.00
   2   2 -10  121.79   12.00
   2   2 -10  132.09   11.00
  -3  -3   8  177.28   13.70
  -3  -3   8  171.88   13.80
  -3  -3   8  200.68   15.10
  -3  -3   8  180.98   13.10
  -3  -3   8  199.68   29.40
  -3  -3   8  177.18   13.70
  -3  -3   8  156.18   13.70
  -3  -3   8  156.18   13.70
  -3  -3   8  180.98   13.10
  -3  -3   8  171.88   13.80
  -3  -3   8  181.68   13.20
  -3  -3   8  200.68   15.10
  -3  -3   8  181.68   13.20
   3   3  -8  223.78   16.50
   3   3  -8  189.38   13.70
   3   3  -8  162.68   13.70
   3   3  -8  180.78   14.80
   3   3  -8  180.78   14.80
   3   3  -8  193.18   13.50
   3   3  -8  223.78   16.50
   3   3  -8  196.88   14.20
   3   3  -8  172.78   27.90
   3   3  -8  189.38   13.70
   3   3  -8  196.88   14.20
   3   3  -8  162.68   13.70
   3   3  -8  193.18   13.50
  -4  -4   6  144.79   12.40
  -4  -4   6  147.19   11.30
  -4  -4   6  154.88   11.20
  -4  -4   6  147.19   11.30
  -4  -4   6  132.49   12.10
  -4  -4   6  216.28   33.10
  -4  -4   6  132.49   12.00
  -4  -4   6  144.39   13.90
  -4  -4   6  144.79   12.40
  -4  -4   6  144.49   11.90
  -4  -4   6  144.49   11.90
  -4  -4   6  154.88   11.20
  -4  -4   6  144.39   13.90
   4   4  -6  155.18   11.80
   4   4  -6  175.78   12.40
   4   4  -6  102.79   24.70
   4   4  -6  144.19   12.00
   4   4  -6  145.79   14.70
   4   4  -6  175.78   12.40
   4   4  -6  144.19   12.00
   4   4  -6  147.29   11.70
   4   4  -6  141.09   13.30
   4   4  -6  141.09   13.30
   4   4  -6  155.18   11.80
   4   4  -6  147.29   11.70
   4   4  -6  145.79   14.70
  -5  -5   4   27.50    5.30
  -5  -5   4   17.00    4.80
  -5  -5   4   24.90    5.30
  -5  -5   4   21.00    4.20
  -5  -5   4   42.30   10.40
  -5  -5   4   21.10    3.80
  -5  -5   4   21.00    4.20
  -5  -5   4   15.30   18.10
  -5  -5   4   24.90    5.30
  -5  -5   4   21.10    3.80
  -5  -5   4   27.50    5.30
  -5  -5   4   42.30   10.40
  -5  -5   4   17.00    4.80
   5   5  -4    2.70   21.10
   5   5  -4   20.80    4.90
   5   5  -4   28.70    7.60
   5   5  -4   35.30    5.20
   5   5  -4   34.10    5.10
   5   5  -4   20.80    4.90
   5   5  -4   15.80    6.00
   5   5  -4   28.10    4.90
   5   5  -4   15.80    6.00
   5   5  -4   28.70    7.60
   5   5  -4   35.30    5.20
   5   5  -4   34.10    5.10
   5   5  -4   28.10    4.90
  -6  -6   2    7.80    5.70
  -6  -6   2   24.80   26.20
  -6  -6   2    7.80    5.70
  -6  -6   2   15.40    5.10
  -6  -6   2   15.40    5.10
  -6  -6   2   13.30    4.10
  -6  -6   2   13.40    4.90
  -6  -6   2   13.30    4.10
  -6  -6   2   15.70    4.70
  -6  -6   2   13.40    4.90
  -6  -6   2   15.70    4.70
   6   6  -2   20.10    4.90
   6   6  -2   13.40   26.30
   6   6  -2    4.70    5.80
   6   6  -2   17.10    5.20
   6   6  -2   17.60    7.90
   6   6  -2   17.10    5.20
   6   6  -2   14.00    4.40
   6   6  -2   18.50    4.60
   6   6  -2   20.10    4.90
   6   6  -2    4.70    5.80
   6   6  -2   14.00    4.40
   6   6  -2   17.60    7.90
   6   6  -2   18.50    4.60
  -7  -7   0   80.39    8.90
  -7  -7   0   60.99    9.20
  -7  -7   0  111.49   21.30
  -7  -7   0   68.59    8.00
  -7  -7   0   87.99   10.50
  -7  -7   0   68.59    8.00
  -7  -7   0  111.49   21.30
  -7  -7   0   60.99    9.20
  -7  -7   0   67.59    8.40
  -7  -7   0   67.59    8.40
  -7  -7   0   80.39    8.90
  -7  -7   0   88.09   10.50
   7   7   0   63.89    9.30
   7   7   0   62.59    9.50
   7   7   0   70.89   15.30
   7   7   0   62.59    9.50
   7   7   0   70.99    9.00
   7   7   0   74.39   39.40
   7   7   0   70.89   15.30
   7   7   0   63.99    9.30
   7   7   0   57.99    8.60
   7   7   0   57.99    8.60
   7   7   0   70.99    9.00
  -8  -8  -2   23.50    6.40
  -8  -8  -2   28.00   16.70
  -8  -8  -2   23.50    6.40
  -8  -8  -2   28.00   16.70
  -8  -8  -2   19.80    5.70
  -8  -8  -2   19.80    5.70
  -8  -8  -2   31.00    6.00
  -8  -8  -2   31.00    6.00
   8   8   2   24.40   11.70
   8   8   2   18.10    6.90
   8   8   2    4.50    7.20
   8   8   2   20.90   48.50
   8   8   2    4.50    7.20
   8   8   2    9.80    5.70
   8   8   2   79.19   54.49
   8   8   2   24.40   11.70
   8   8   2   18.10    6.90
   8   8   2    9.80    5.70
   8   8   2    8.30    5.60
   8   8   2   17.50    6.80
   8   8   2   17.50    6.80
   8   8   2    8.30    5.60
   4   4  24   16.70    8.20
   4   4  24    3.50    4.40
   4   4  24    3.80    5.60
   4   4  24    3.80    5.60
   4   4  24    3.50    4.40
   4   4  24  120.09   62.99
   4   4  24   16.70    8.20
   4   4  24    3.30    6.70
   4   4  24   -0.50    4.30
   4   4  24    3.30    6.70
   4   4  24   -0.50    4.30
  -4  -4 -24   10.60    6.90
  -4  -4 -24  -10.20    8.00
  -4  -4 -24   -3.00    6.10
  -4  -4 -24   10.60    6.90
  -4  -4 -24   -3.00    6.10
  -4  -4 -24  -10.20    8.00
   3   3  22    9.60    4.50
   3   3  22   55.79   43.90
   3   3  22    5.20    5.00
   3   3  22   -6.20   14.70
   3   3  22   12.70    7.20
   3   3  22    5.20    5.00
   3   3  22    2.10    5.70
   3   3  22   -6.20   14.70
   3   3  22    2.20    6.40
   3   3  22    9.60    4.50
   3   3  22    2.20    6.30
   3   3  22    2.10    5.70
   3   3  22   12.70    7.20
  -3  -3 -22   13.40   44.10
  -3  -3 -22   -5.80    5.30
  -3  -3 -22   12.20    6.30
  -3  -3 -22   12.20    6.30
  -3  -3 -22    4.90    8.20
  -3  -3 -22   -5.80    5.30
  -3  -3 -22    9.60    5.20
  -3  -3 -22    9.60    5.60
  -3  -3 -22    9.60    5.60
  -3  -3 -22    4.90    8.20
  -3  -3 -22    9.60    5.20
   2   2  20    4.50    3.80
   2   2  20    7.70    5.30
   2   2  20   10.40   32.70
   2   2  20    3.90    4.00
   2   2  20   -0.60    3.40
   2   2  20    7.70    5.30
   2   2  20    4.60    6.00
   2   2  20    4.50    3.80
   2   2  20   12.90   13.90
   2   2  20    0.10    3.60
   2   2  20    4.60    6.00
   2   2  20    0.10    3.60
   2   2  20    3.90    4.00
   2   2  20   12.90   13.90
   2   2  20   -0.60    3.40
  -2  -2 -20    4.10    5.20
  -2  -2 -20    6.10    7.60
  -2  -2 -20    3.90    3.90
  -2  -2 -20    4.10    5.20
  -2  -2 -20    6.10    7.60
  -2  -2 -20    6.50    4.40
  -2  -2 -20    6.50    4.40
  -2  -2 -20   -3.50    3.90
  -2  -2 -20   10.60   32.60
  -2  -2 -20   -3.50    3.90
  -2  -2 -20    3.90    3.90
   1   1  18  170.78   14.00
   1   1  18  160.18   12.80
   1   1  18  137.79   12.40
   1   1  18  177.58   13.90
   1   1  18  160.78   16.00
   1   1  18  179.38   41.30
   1   1  18  177.58   13.90
   1   1  18  137.79   12.40
   1   1  18  177.88   21.80
   1   1  18  131.69   12.90
   1   1  18  131.69   12.90
   1   1  18  160.18   12.80
   1   1  18  160.78   16.00
   1   1  18  177.88   21.80
   1   1  18  170.78   14.00
  -1  -1 -18  132.69   13.60
  -1  -1 -18  142.09   13.80
  -1  -1 -18  168.18   16.20
  -1  -1 -18  164.38   13.40
  -1  -1 -18  140.59   13.00
  -1  -1 -18  132.69   13.60
  -1  -1 -18  116.09   34.90
  -1  -1 -18  164.38   13.40
  -1  -1 -18  140.59   13.00
  -1  -1 -18  141.99   13.80
  -1  -1 -18  168.18   16.20
   0   0  16  140.49   17.00
   0   0  16  134.49   10.00
   0   0  16  114.59   10.70
   0   0  16  116.99   10.70
   0   0  16  116.89   10.70
   0   0  16  110.19   10.80
   0   0  16  110.19   10.80
   0   0  16  108.39   12.20
   0   0  16  117.59   28.40
   0   0  16  110.19    9.70
   0   0  16  108.39   12.20
   0   0  16  140.49   17.00
   0   0  16  110.19    9.70
   0   0  16  114.49   10.70
   0   0  16  134.49   10.00
   0   0 -16   96.29    9.80
   0   0 -16   99.89    9.90
   0   0 -16   91.39   11.30
   0   0 -16  121.39   10.20
   0   0 -16  109.99   10.10
   0   0 -16   91.39   11.30
   0   0 -16   99.89    9.90
   0   0 -16  121.29   10.80
   0   0 -16  121.39   10.80
   0   0 -16  109.99   10.10
   0   0 -16   96.29    9.80
   0   0 -16  114.39   28.20
   0   0 -16  121.39   10.20
  -1  -1  14    3.10    2.70
  -1  -1  14    3.90    2.50
  -1  -1  14    1.40    3.10
  -1  -1  14    1.40    3.10
  -1  -1  14    3.30    3.40
  -1  -1  14  -13.80   16.60
  -1  -1  14    0.30    2.50
  -1  -1  14    3.90    2.50
  -1  -1  14    4.20    4.40
  -1  -1  14    4.20    4.40
  -1  -1  14    4.70    6.90
  -1  -1  14    4.70    6.90
  -1  -1  14    0.30    2.50
  -1  -1  14    3.30    3.40
  -1  -1  14    3.10    2.70
   1   1 -14   -3.80    2.60
   1   1 -14   -4.70    2.50
   1   1 -14    3.90    3.50
   1   1 -14    8.10    5.50
   1   1 -14    8.10    5.50
   1   1 -14   -3.80    2.60
   1   1 -14    3.90    3.50
   1   1 -14   -4.70    2.50
   1   1 -14    0.20    2.50
   1   1 -14    0.20    2.50
   1   1 -14  -20.60   13.90
  -2  -2  12  -23.40   12.60
  -2  -2  12   -4.80    4.40
  -2  -2  12   -3.30    2.40
  -2  -2  12    4.10    3.80
  -2  -2  12   -4.80    4.40
  -2  -2  12   -2.10    2.80
  -2  -2  12   -4.80    2.00
  -2  -2  12    1.70    4.60
  -2  -2  12   -1.60    2.80
  -2  -2  12   -4.80    2.00
  -2  -2  12    1.70    4.60
  -2  -2  12   -3.30    2.40
  -2  -2  12   -1.60    2.80
  -2  -2  12   -2.10    2.80
  -2  -2  12    4.10    3.80
   2   2 -12   -1.10    2.10
   2   2 -12    0.80    2.60
   2   2 -12    5.80    5.10
   2   2 -12    5.80    5.10
   2   2 -12   -3.30    2.80
   2   2 -12   -3.30    2.80
   2   2 -12   -1.10    2.10
   2   2 -12   -0.80    2.90
   2   2 -12    1.10    2.80
   2   2 -12    1.10    2.80
   2   2 -12    0.80    2.60
   2   2 -12    2.00   13.70
   2   2 -12   -0.80    2.90
  -3  -3  10   84.09    8.00
  -3  -3  10   73.49    7.00
  -3  -3  10   84.09    8.00
  -3  -3  10   78.59    9.90
  -3  -3  10   75.09    8.00
  -3  -3  10   75.49    7.50
  -3  -3  10   78.59    9.90
  -3  -3  10   75.49    7.50
  -3  -3  10   73.49    7.00
  -3  -3  10   75.09    8.00
  -3  -3  10   43.70   17.40
   3   3 -10  101.99    7.80
   3   3 -10   89.59    9.40
   3   3 -10   89.59    9.40
   3   3 -10   87.09    8.30
   3   3 -10   87.09    8.30
   3   3 -10   79.49    8.00
   3   3 -10   88.59   21.10
   3   3 -10   88.99    7.80
   3   3 -10   79.39    8.00
   3   3 -10   81.59   10.00
   3   3 -10  101.99    7.80
   3   3 -10   81.59   10.00
   3   3 -10   88.99    7.80
  -4  -4   8    2.80    4.10
  -4  -4   8   12.90    4.70
  -4  -4   8   12.90    4.70
  -4  -4   8    9.40    3.70
  -4  -4   8    3.20    2.40
  -4  -4   8    3.20    2.40
  -4  -4   8    9.40    3.70
  -4  -4   8    2.80    4.10
  -4  -4   8    2.50    3.00
  -4  -4   8    4.00    2.80
  -4  -4   8    2.50    3.00
  -4  -4   8    4.00    2.80
  -4  -4   8    2.50   16.90
   4   4  -8   -1.60    4.20
   4   4  -8    6.70    3.50
   4   4  -8    1.50    3.20
   4   4  -8    1.50    3.20
   4   4  -8    2.40    3.00
   4   4  -8   -1.60    4.20
   4   4  -8    6.70    3.50
   4   4  -8    9.90   16.40
   4   4  -8    2.40    3.00
   4   4  -8    8.50    3.40
   4   4  -8    8.50    3.40
  -5  -5   6   27.00    5.30
  -5  -5   6   27.00    5.30
  -5  -5   6   23.60    4.20
  -5  -5   6   29.20    6.20
  -5  -5   6   29.40    5.90
  -5  -5   6   29.20    6.20
  -5  -5   6   28.80    4.00
  -5  -5   6   23.60    4.20
  -5  -5   6   28.80    4.00
  -5  -5   6   40.90   23.60
  -5  -5   6   29.40    5.90
   5   5  -6   27.50    5.30
   5   5  -6   21.00    4.70
   5   5  -6   38.60   21.70
   5   5  -6   25.30    8.50
   5   5  -6   25.30    8.50
   5   5  -6   27.50    5.30
   5   5  -6   26.00    6.90
   5   5  -6   25.50    5.20
   5   5  -6   25.50    5.20
   5   5  -6   32.30    5.10
   5   5  -6   32.30    5.10
   5   5  -6   21.00    4.70
   5   5  -6   26.00    6.90
  -6  -6   4   53.59   13.80
  -6  -6   4   34.70    6.40
  -6  -6   4   53.59   13.80
  -6  -6   4   30.50    6.00
  -6  -6   4   33.00   26.00
  -6  -6   4   22.80    4.60
  -6  -6   4   49.80    7.20
  -6  -6   4   22.80    4.60
  -6  -6   4   34.70    6.40
  -6  -6   4   35.60    5.40
  -6  -6   4   30.50    6.00
  -6  -6   4   35.60    5.40
  -6  -6   4   49.80    7.20
   6   6  -4   44.10    6.90
   6   6  -4   28.60    8.90
   6   6  -4   28.60    8.90
   6   6  -4    0.80   24.40
   6   6  -4   35.20    6.00
   6   6  -4   33.90    6.00
   6   6  -4   29.60    7.70
   6   6  -4   44.10    6.90
   6   6  -4   28.50    6.30
   6   6  -4   29.60    7.70
   6   6  -4   35.20    6.00
   6   6  -4   28.50    6.30
   6   6  -4   33.90    6.00
  -7  -7   2   -6.40    3.70
  -7  -7   2   -7.90    4.10
  -7  -7   2   -5.60    4.50
  -7  -7   2   18.80   13.70
  -7  -7   2   -5.60    4.50
  -7  -7   2   -0.60    4.10
  -7  -7   2   -6.40    3.70
  -7  -7   2    3.70    3.20
  -7  -7   2   -7.90    4.10
  -7  -7   2  -43.50   29.50
  -7  -7   2    3.70    3.20
  -7  -7   2   18.80   13.70
  -7  -7   2   -0.60    4.10
   7   7  -2   -1.70    4.00
   7   7  -2    4.10    5.30
   7   7  -2    1.60    4.00
   7   7  -2    1.60    4.00
   7   7  -2   18.30   33.00
   7   7  -2    2.40    6.90
   7   7  -2   -2.70    4.10
   7   7  -2    4.10    5.30
   7   7  -2   -2.70    4.10
   7   7  -2   -1.70    4.00
   7   7  -2    2.40    6.90
  -8  -8   0    2.90   13.50
  -8  -8   0    2.90   13.50
  -8  -8   0    1.80    3.70
  -8  -8   0   -1.60    4.80
  -8  -8   0   -1.60    4.80
  -8  -8   0    1.80    3.70
   8   8   0   -8.90    3.80
   8   8   0   -7.20    5.10
   8   8   0    2.30    5.60
   8   8   0    9.80    9.00
   8   8   0    2.30    5.60
   8   8   0   57.79   44.10
   8   8   0   -7.00    5.30
   8   8   0   -5.60    5.10
   8   8   0   -5.70    5.10
   8   8   0   -7.00    5.30
   8   8   0   -7.20    5.10
   8   8   0   42.00   46.90
   8   8   0   -8.90    3.80
   8   8   0    9.80    9.00
  -9  -9  -2   -2.30    3.70
  -9  -9  -2    6.20    4.60
  -9  -9  -2    6.20    4.60
  -9  -9  -2   -2.30    3.70
  -9  -9  -2    9.10    4.80
  -9  -9  -2    9.10    4.80
  -9  -9  -2   -2.40    7.40
  -9  -9  -2   -2.40    7.40
   9   9   2   -4.20    4.90
   9   9   2   24.50   64.79
   9   9   2   15.70   11.20
   9   9   2   -1.60    6.50
   9   9   2   -1.70    6.50
   9   9   2   -4.20    4.90
   9   9   2    1.30   63.99
   9   9   2   15.70   11.20
   3   3  24   -0.60    4.60
   3   3  24    4.00    5.00
   3   3  24  -33.40   13.30
   3   3  24  -10.40   51.79
   3   3  24   -8.70    5.00
   3   3  24   -8.80    5.00
   3   3  24    7.30    6.90
   3   3  24    5.80    4.20
   3   3  24    5.80    4.20
   3   3  24    7.30    6.90
   3   3  24  -33.40   13.30
   3   3  24    4.00    5.00
   3   3  24   -0.60    4.60
  -3  -3 -24   -5.70    5.90
  -3  -3 -24   13.00    6.80
  -3  -3 -24    4.80    4.20
  -3  -3 -24   -4.60    7.50
  -3  -3 -24   -5.70    5.90
  -3  -3 -24   -4.60    7.50
  -3  -3 -24  -45.60   49.99
  -3  -3 -24   -4.00    4.50
  -3  -3 -24   13.00    6.80
  -3  -3 -24   -4.00    4.50
  -3  -3 -24    4.80    4.20
   2   2  22   11.60    7.70
   2   2  22   -2.60    3.50
   2   2  22   24.20   44.70
   2   2  22   -2.60    3.50
   2   2  22   -7.80    4.70
   2   2  22   -7.80    4.70
   2   2  22  -20.30   13.10
   2   2  22    2.90    4.00
   2   2  22   11.60    7.70
   2   2  22   -2.80    3.20
   2   2  22    3.70    5.10
   2   2  22    3.70    5.10
   2   2  22  -20.30   13.10
   2   2  22   -2.80    3.20
   2   2  22    2.90    4.00
  -2  -2 -22   -5.10    7.20
  -2  -2 -22    4.60    4.20
  -2  -2 -22   -5.20    4.90
  -2  -2 -22   -5.20    4.90
  -2  -2 -22   -2.70    4.20
  -2  -2 -22   -5.10    7.20
  -2  -2 -22    4.60    4.20
  -2  -2 -22    5.20    5.50
  -2  -2 -22   -2.70    4.20
  -2  -2 -22  -44.60   42.60
  -2  -2 -22    5.20    5.50
   1   1  20   28.50    6.40
   1   1  20   19.80    5.90
   1   1  20   25.80    5.20
   1   1  20   28.50    6.40
   1   1  20   19.80    5.90
   1   1  20   25.50    4.80
   1   1  20   25.80    5.20
   1   1  20   16.30    6.70
   1   1  20   46.70   15.00
   1   1  20   34.60   33.50
   1   1  20   19.00    4.50
   1   1  20   19.00    4.50
   1   1  20   46.70   15.00
   1   1  20   25.50    4.80
   1   1  20   16.30    6.70
  -1  -1 -20  -16.40   30.60
  -1  -1 -20    7.70    4.40
  -1  -1 -20    7.70    4.40
  -1  -1 -20   18.50    5.30
  -1  -1 -20   14.70    9.50
  -1  -1 -20   18.50    5.30
  -1  -1 -20   20.30    7.80
  -1  -1 -20   14.70    9.50
  -1  -1 -20   28.00    6.20
  -1  -1 -20   28.00    6.20
  -1  -1 -20   20.30    7.80
   0   0  18  293.87   22.40
   0   0  18  287.57   21.10
   0   0  18  326.77   22.40
   0   0  18  308.37   46.90
   0   0  18  293.87   22.40
   0   0  18  297.07   22.20
   0   0  18  277.87   24.00
   0   0  18  297.07   22.20
   0   0  18  277.87   24.00
   0   0  18  287.57   21.10
   0   0  18  329.47   29.30
   0   0  18  326.87   22.40
   0   0  18  281.37   21.00
   0   0  18  329.47   29.30
   0   0  18  281.37   21.00
   0   0 -18  302.77   21.70
   0   0 -18  295.97   22.20
   0   0 -18  296.97   21.80
   0   0 -18  285.87   21.50
   0   0 -18  296.97   21.80
   0   0 -18  246.38   23.20
   0   0 -18  302.77   21.70
   0   0 -18  215.68   39.40
   0   0 -18  314.37   22.40
   0   0 -18  314.37   22.40
   0   0 -18  246.38   23.20
   0   0 -18  296.17   22.20
   0   0 -18  285.87   21.50
  -1  -1  16   49.00    6.40
  -1  -1  16   40.90    5.90
  -1  -1  16   32.50    7.70
  -1  -1  16   49.00    6.40
  -1  -1  16   38.50    6.30
  -1  -1  16   40.90    5.90
  -1  -1  16   36.50    4.90
  -1  -1  16   36.50    4.90
  -1  -1  16   32.50    7.70
  -1  -1  16   38.50    6.30
  -1  -1  16   42.90    5.40
  -1  -1  16   39.20   21.40
  -1  -1  16   42.90    5.40
   1   1 -16   46.10    6.00
   1   1 -16   40.00    6.30
   1   1 -16   39.40    7.60
   1   1 -16   75.29   24.20
   1   1 -16   40.00    6.30
   1   1 -16   40.00    5.70
   1   1 -16   41.60    6.20
   1   1 -16   41.60    6.20
   1   1 -16   33.30    5.50
   1   1 -16   46.10    6.00
   1   1 -16   39.40    7.60
   1   1 -16   40.00    5.70
   1   1 -16   33.30    5.50
  -2  -2  14   16.10    4.20
  -2  -2  14   22.10    3.60
  -2  -2  14   24.50    7.30
  -2  -2  14   16.10    4.20
  -2  -2  14   21.70    4.60
  -2  -2  14   27.30    7.00
  -2  -2  14   21.10    3.90
  -2  -2  14   21.70    4.60
  -2  -2  14   24.50    7.30
  -2  -2  14   22.10    3.60
  -2  -2  14   16.60    5.00
  -2  -2  14   21.10    3.90
  -2  -2  14   27.30    7.00
  -2  -2  14   27.50   18.20
  -2  -2  14   16.60    5.00
   2   2 -14   17.70    4.10
   2   2 -14   24.80    7.00
   2   2 -14   20.90    4.60
   2   2 -14   28.20    4.50
   2   2 -14   27.10    4.70
   2   2 -14   24.80    7.00
   2   2 -14   17.70    4.10
   2   2 -14   27.20    4.70
   2   2 -14   21.00    4.20
   2   2 -14   20.90    4.60
   2   2 -14   28.20    4.50
   2   2 -14   21.00    4.20
   2   2 -14   40.20   21.60
  -3  -3  12  112.69   10.90
  -3  -3  12  112.79   10.90
  -3  -3  12  127.59    9.90
  -3  -3  12  129.59   10.90
  -3  -3  12  109.99   10.30
  -3  -3  12  141.09   12.90
  -3  -3  12  194.28   32.60
  -3  -3  12  139.09   10.20
  -3  -3  12  109.99   10.30
  -3  -3  12  129.59   10.90
  -3  -3  12  139.09   10.20
  -3  -3  12  141.09   12.90
  -3  -3  12  127.59    9.90
   3   3 -12  121.29   12.10
   3   3 -12  142.49   10.80
   3   3 -12   97.09   27.10
   3   3 -12  138.09   11.10
   3   3 -12  125.89   10.40
   3   3 -12  142.49   10.80
   3   3 -12  129.79   11.00
   3   3 -12  121.29   12.10
   3   3 -12  126.59   12.60
   3   3 -12  129.79   11.00
   3   3 -12  125.89   10.40
   3   3 -12  126.59   12.60
   3   3 -12  138.09   11.10
  -4  -4  10    7.60    2.80
  -4  -4  10    8.60   17.80
  -4  -4  10   16.70    4.30
  -4  -4  10   18.50    5.70
  -4  -4  10    7.20    3.50
  -4  -4  10   18.50    5.70
  -4  -4  10    8.60    3.20
  -4  -4  10    8.60    3.20
  -4  -4  10   11.40    3.90
  -4  -4  10    7.60    2.80
  -4  -4  10    7.20    3.50
  -4  -4  10   16.70    4.30
  -4  -4  10   11.40    3.90
   4   4 -10   15.10    4.00
   4   4 -10    9.80    3.80
   4   4 -10   13.10    3.50
   4   4 -10   12.40    5.10
   4   4 -10    5.70    3.70
   4   4 -10   21.90   18.90
   4   4 -10   14.40    5.10
   4   4 -10   15.10    4.00
   4   4 -10   13.10    3.50
   4   4 -10   14.40    5.10
   4   4 -10   12.40    5.10
   4   4 -10    5.70    3.70
   4   4 -10    9.80    3.80
  -5  -5   8   20.20    5.70
  -5  -5   8   23.70    7.30
  -5  -5   8   22.90    5.70
  -5  -5   8   16.30    4.60
  -5  -5   8   16.30    4.60
  -5  -5   8   12.40    3.10
  -5  -5   8   20.00    3.90
  -5  -5   8   12.40    3.10
  -5  -5   8   20.00    3.90
  -5  -5   8   22.90    5.70
  -5  -5   8   23.70    7.30
  -5  -5   8   29.00   25.30
  -5  -5   8   20.20    5.70
   5   5  -8   11.90    4.10
   5   5  -8   15.80    4.20
   5   5  -8    5.00    5.60
   5   5  -8   21.00    5.50
   5   5  -8   49.40   23.50
   5   5  -8   21.00    5.50
   5   5  -8   19.10    5.00
   5   5  -8   15.80    4.20
   5   5  -8    5.00    5.60
   5   5  -8   19.10    5.00
   5   5  -8   12.10    4.20
   5   5  -8   12.20    4.20
   5   5  -8   11.90    4.10
  -6  -6   6   65.59   13.80
  -6  -6   6   38.20    6.80
  -6  -6   6   48.80    6.00
  -6  -6   6   33.10    6.40
  -6  -6   6   48.80    6.00
  -6  -6   6   33.00    6.40
  -6  -6   6   65.59   13.80
  -6  -6   6   41.60    7.60
  -6  -6   6   41.60    7.60
  -6  -6   6   38.50    5.20
  -6  -6   6  108.59   33.30
  -6  -6   6   38.20    6.80
  -6  -6   6   38.50    5.20
   6   6  -6   39.30    7.50
   6   6  -6   38.60    6.40
   6   6  -6   39.30    7.50
   6   6  -6   28.00    6.40
   6   6  -6   40.40   31.50
   6   6  -6   38.60    6.40
   6   6  -6   32.90    6.60
   6   6  -6   21.30    7.10
   6   6  -6   32.90    6.60
   6   6  -6   45.10    9.60
   6   6  -6   28.00    6.40
   6   6  -6   45.10    9.60
   6   6  -6   21.30    7.10
  -7  -7   4   13.60    5.30
  -7  -7   4   31.60   13.60
  -7  -7   4    9.80    5.40
  -7  -7   4   13.70    5.30
  -7  -7   4   78.19   35.10
  -7  -7   4   13.90    5.50
  -7  -7   4    9.90    5.40
  -7  -7   4   31.60   13.60
  -7  -7   4    9.40    4.50
  -7  -7   4    5.20    3.50
  -7  -7   4    5.20    3.50
  -7  -7   4    9.40    4.50
  -7  -7   4   13.90    5.50
   7   7  -4   37.40   35.60
   7   7  -4    6.40    5.20
   7   7  -4   11.40    5.80
   7   7  -4    6.50    5.20
   7   7  -4    6.50    4.50
   7   7  -4   11.40    5.80
   7   7  -4    7.70    5.00
   7   7  -4    7.90    7.40
   7   7  -4    7.70    5.00
   7   7  -4    7.90    7.40
   7   7  -4    6.50    4.50
  -8  -8   2    0.00    3.40
  -8  -8   2   -1.80   12.40
  -8  -8   2    0.40    5.30
  -8  -8   2    7.20    6.30
  -8  -8   2   -1.80   12.40
  -8  -8   2    7.20    6.30
  -8  -8   2    0.00    3.40
  -8  -8   2   -1.70    4.50
  -8  -8   2   -2.30    3.90
  -8  -8   2   -1.70    4.50
  -8  -8   2    0.40    5.30
  -8  -8   2   -2.30    3.90
   8   8  -2    9.70    8.00
   8   8  -2   -6.00    4.20
   8   8  -2    3.70    6.00
   8   8  -2    3.10    5.40
   8   8  -2    9.70    8.00
   8   8  -2   -6.00    4.20
   8   8  -2    3.70    6.00
   8   8  -2    3.10    5.40
   8   8  -2  -11.60    6.30
   8   8  -2  -11.60    6.30
  -9  -9   0    3.10    4.20
  -9  -9   0    3.10    4.20
  -9  -9   0    1.80    5.30
  -9  -9   0   16.50    5.50
  -9  -9   0   16.50    5.50
  -9  -9   0    1.80    5.30
   9   9   0   40.20   61.49
   9   9   0    4.40    5.50
   9   9   0   -0.50    6.00
   9   9   0    4.40    5.50
   9   9   0   24.30    9.90
   9   9   0   24.30    9.90
   9   9   0  -24.40   66.79
   9   9   0   -0.60    6.00
   3   3  26    4.80    4.30
   3   3  26   -2.70    6.30
   3   3  26   -2.40    4.90
   3   3  26   17.50   73.39
   3   3  26    3.00    4.80
   3   3  26    3.00    4.80
   3   3  26   -2.40    4.90
   3   3  26    4.80    4.30
   3   3  26   -2.70    6.30
  -3  -3 -26   -5.00    5.90
  -3  -3 -26  -70.99   62.69
  -3  -3 -26   -8.20    5.50
  -3  -3 -26   -8.20    5.50
  -3  -3 -26   -0.80    5.30
  -3  -3 -26  -17.60    8.80
  -3  -3 -26  -17.60    8.80
  -3  -3 -26   -5.00    5.90
  -3  -3 -26   -0.80    5.30
   2   2  24    6.20    6.10
   2   2  24    0.70    4.80
   2   2  24   21.60   12.00
   2   2  24    7.50    6.00
   2   2  24   11.00    9.30
   2   2  24    7.50    6.00
   2   2  24   53.59   54.89
   2   2  24   11.00    9.30
   2   2  24    7.30    4.30
   2   2  24    0.70    4.80
   2   2  24    7.30    4.30
   2   2  24   21.50   12.00
   2   2  24    6.20    6.10
  -2  -2 -24   14.70    8.40
  -2  -2 -24    0.60    5.90
  -2  -2 -24   53.69   51.79
  -2  -2 -24    0.60    5.90
  -2  -2 -24    0.40    5.00
  -2  -2 -24    0.40    5.00
  -2  -2 -24    8.30    5.30
  -2  -2 -24   14.70    8.40
  -2  -2 -24    0.20    4.30
  -2  -2 -24    0.20    4.30
  -2  -2 -24    8.30    5.30
   1   1  22  -12.40    3.30
   1   1  22    0.90    4.10
   1   1  22   33.70   15.90
   1   1  22    9.70    7.50
   1   1  22    9.70    7.50
   1   1  22  -19.20   34.30
   1   1  22   -3.80    4.50
   1   1  22    0.80    3.70
   1   1  22    4.20    5.20
   1   1  22    0.80    3.70
   1   1  22   -3.70    4.50
   1   1  22   33.70   15.90
   1   1  22    4.20    5.20
   1   1  22    0.90    4.10
   1   1  22  -12.40    3.30
  -1  -1 -22    2.00    4.40
  -1  -1 -22   11.70    4.90
  -1  -1 -22    6.00    7.10
  -1  -1 -22    2.00    4.40
  -1  -1 -22    1.30    4.90
  -1  -1 -22    6.50    4.60
  -1  -1 -22   39.70   39.20
  -1  -1 -22    6.50    4.60
  -1  -1 -22   11.70    4.90
  -1  -1 -22    1.30    4.90
  -1  -1 -22    6.00    7.10
   0   0  20   61.29    8.30
   0   0  20   56.19    7.80
   0   0  20   60.09    7.10
   0   0  20   56.19    7.80
   0   0  20   53.79    8.10
   0   0  20   61.09   10.90
   0   0  20   47.60    6.50
   0   0  20   47.60    6.50
   0   0  20   61.39    8.30
   0   0  20   53.79    8.00
   0   0  20   61.09   10.90
   0   0  20   60.09    7.10
   0   0  20   68.09   29.70
   0   0 -20   39.10    6.80
   0   0 -20   47.80   29.60
   0   0 -20   67.79   11.40
   0   0 -20   39.10    6.80
   0   0 -20   54.09    8.00
   0   0 -20   46.80    6.50
   0   0 -20   54.09    8.00
   0   0 -20   67.79   11.40
   0   0 -20   74.99    8.20
   0   0 -20   74.99    8.20
   0   0 -20   46.80    6.50
  -1  -1  18   33.50    6.30
  -1  -1  18   43.70    6.70
  -1  -1  18   29.50    4.80
  -1  -1  18   36.50    6.20
  -1  -1  18   41.90    8.60
  -1  -1  18   37.50    5.20
  -1  -1  18   41.90    8.60
  -1  -1  18   43.70    6.70
  -1  -1  18   36.50    6.20
  -1  -1  18   37.50    5.20
  -1  -1  18   29.50    4.80
  -1  -1  18   33.50    6.30
  -1  -1  18   30.10   25.00
   1   1 -18   38.40    6.10
   1   1 -18   32.40    8.50
   1   1 -18   36.70    6.00
   1   1 -18   46.50    6.80
   1   1 -18   36.30    6.30
   1   1 -18  -13.60   25.80
   1   1 -18   33.60    5.60
   1   1 -18   36.70    6.00
   1   1 -18   36.30    6.30
   1   1 -18   46.50    6.80
   1   1 -18   32.40    8.50
   1   1 -18   33.60    5.60
   1   1 -18   38.40    6.10
  -2  -2  16   85.29    8.00
  -2  -2  16   94.69   11.30
  -2  -2  16   85.29    8.00
  -2  -2  16  105.99   27.30
  -2  -2  16   77.69    9.30
  -2  -2  16  105.79   13.10
  -2  -2  16   97.39    8.30
  -2  -2  16   94.69   11.30
  -2  -2  16   97.39    8.30
  -2  -2  16  105.79   13.10
  -2  -2  16  126.19   12.00
  -2  -2  16   83.09   13.40
  -2  -2  16   83.09   13.40
  -2  -2  16   77.69    9.30
  -2  -2  16  126.09   12.00
   2   2 -16   84.19    8.70
   2   2 -16   81.19    9.30
   2   2 -16   84.19    8.70
   2   2 -16   81.89    9.20
   2   2 -16   83.19   11.80
   2   2 -16   81.89    9.20
   2   2 -16   80.89    8.80
   2   2 -16   86.99    9.80
   2   2 -16   86.99    9.80
   2   2 -16  105.29   28.80
   2   2 -16   81.19    9.30
   2   2 -16   80.89    8.80
   2   2 -16   83.19   11.80
  -3  -3  14   26.70    4.20
  -3  -3  14   20.70    5.00
  -3  -3  14   34.50    5.40
  -3  -3  14   33.20    6.90
  -3  -3  14   34.50    5.40
  -3  -3  14   27.10    6.00
  -3  -3  14   26.70    4.20
  -3  -3  14   24.20    7.10
  -3  -3  14   24.20    7.10
  -3  -3  14   20.70    5.00
  -3  -3  14   28.60    4.00
  -3  -3  14   33.20    6.90
  -3  -3  14   27.20    6.00
  -3  -3  14    6.50   21.70
  -3  -3  14   28.60    4.00
   3   3 -14   25.10    5.20
   3   3 -14   23.60    5.40
   3   3 -14   28.40    5.40
   3   3 -14   34.50    7.50
   3   3 -14   45.70   20.00
   3   3 -14   28.20    5.00
   3   3 -14   23.60    5.40
   3   3 -14   34.50    7.50
   3   3 -14   25.10    5.20
   3   3 -14   22.80    4.50
   3   3 -14   22.80    4.50
   3   3 -14   28.20    5.00
   3   3 -14   28.50    5.40
  -4  -4  12    0.80    2.50
  -4  -4  12    2.40    2.30
  -4  -4  12    3.10    3.70
  -4  -4  12    2.40    2.30
  -4  -4  12   -4.60    4.30
  -4  -4  12    0.80    2.50
  -4  -4  12   -5.10    3.20
  -4  -4  12   -2.50    2.60
  -4  -4  12   -4.60    4.30
  -4  -4  12    3.00   20.00
  -4  -4  12    3.10    3.70
  -4  -4  12   -5.10    3.20
  -4  -4  12   -2.50    2.60
   4   4 -12   -3.90    2.80
   4   4 -12   -3.30    2.90
   4   4 -12    1.40    4.80
   4   4 -12    4.80    3.90
   4   4 -12    1.40    4.80
   4   4 -12   -3.90    2.80
   4   4 -12    0.10    4.10
   4   4 -12   -3.30    2.90
   4   4 -12    0.10    4.10
   4   4 -12   -0.60    3.10
   4   4 -12  -17.20   17.70
   4   4 -12    4.80    3.90
   4   4 -12   -0.60    3.10
  -5  -5  10   45.60    5.80
  -5  -5  10   41.50    6.70
  -5  -5  10   32.00   26.00
  -5  -5  10   45.60    5.80
  -5  -5  10   45.60    6.60
  -5  -5  10   52.79    8.50
  -5  -5  10   41.50    6.70
  -5  -5  10   45.60    6.60
  -5  -5  10   45.70    5.40
  -5  -5  10   52.79    8.50
  -5  -5  10   45.70    5.40
   5   5 -10   36.90    6.60
   5   5 -10   54.59    7.40
   5   5 -10   36.90    6.60
   5   5 -10   61.19    8.30
   5   5 -10   36.60    8.00
   5   5 -10   45.40   30.20
   5   5 -10   36.60    8.00
   5   5 -10   61.19    8.30
   5   5 -10   46.00    6.50
   5   5 -10   54.59    7.40
   5   5 -10   46.00    6.50
  -6  -6   8   18.40    6.20
  -6  -6   8    2.40    3.60
  -6  -6   8    4.60    4.20
  -6  -6   8   18.40    6.20
  -6  -6   8    0.50    4.20
  -6  -6   8    4.60    4.20
  -6  -6   8    2.40    3.60
  -6  -6   8    0.50    4.20
   6   6  -8   -1.40    4.10
   6   6  -8   16.30    7.50
   6   6  -8    1.30    4.20
   6   6  -8   -0.10    3.70
   6   6  -8   16.30    7.50
   6   6  -8    1.30    4.20
   6   6  -8    9.40    4.60
   6   6  -8   -1.40    4.10
   6   6  -8   -0.10    3.70
   6   6  -8    9.30    4.60
  -7  -7   6   62.39    9.00
  -7  -7   6   75.39   10.00
  -7  -7   6   49.30    6.80
  -7  -7   6   49.30    6.80
  -7  -7   6   75.39   10.00
  -7  -7   6   71.49    8.10
  -7  -7   6   78.89   16.70
  -7  -7   6   71.49    8.10
  -7  -7   6   79.79   40.70
  -7  -7   6   78.89   16.70
  -7  -7   6   80.59   10.30
  -7  -7   6   62.39    9.00
  -7  -7   6   80.59   10.30
   7   7  -6   58.29    9.00
   7   7  -6   54.19    8.80
   7   7  -6   48.50    7.90
   7   7  -6   48.50    7.90
   7   7  -6   77.09    9.40
   7   7  -6   58.39    9.00
   7   7  -6   77.09    9.40
   7   7  -6   54.09    8.80
   7   7  -6   82.19   12.40
   7   7  -6   82.19   12.40
   7   7  -6   75.89   38.10
  -8  -8   4   13.80    6.30
  -8  -8   4   11.40    5.50
  -8  -8   4    4.50   12.40
  -8  -8   4    8.30    3.90
  -8  -8   4    4.50   12.40
  -8  -8   4    6.90    4.80
  -8  -8   4   13.80    6.30
  -8  -8   4    6.90    4.80
  -8  -8   4   -1.30    5.50
  -8  -8   4   56.19   52.29
  -8  -8   4    8.30    3.90
  -8  -8   4   -1.30    5.50
  -8  -8   4   11.40    5.50
   8   8  -4  -10.80    7.60
   8   8  -4    4.30    4.80
   8   8  -4    3.60    5.80
   8   8  -4  -10.80    7.60
   8   8  -4    0.30    5.20
   8   8  -4   -3.10    5.30
   8   8  -4   13.60    8.10
   8   8  -4    0.30    5.20
   8   8  -4    4.30    4.80
   8   8  -4   13.60    8.10
   8   8  -4   -3.10    5.30
   8   8  -4    3.60    5.80
  -9  -9   2   -1.30    3.80
  -9  -9   2   -1.40    5.10
  -9  -9   2   -1.30    3.80
  -9  -9   2    4.80    5.40
  -9  -9   2    4.80    5.40
  -9  -9   2   -1.40    5.10
   9   9  -2  202.28   68.79
   9   9  -2    3.70    5.90
   9   9  -2   -2.80    9.80
   9   9  -2   -2.80    9.80
   9   9  -2   -0.10    5.10
   9   9  -2   -0.10    5.10
   9   9  -2    3.70    5.90
   9   9  -2    9.40   80.49
   2   2  26  -34.60   26.90
   2   2  26    4.70    6.60
   2   2  26   -0.30    4.70
   2   2  26  -34.60   26.90
   2   2  26   -0.30    4.70
   2   2  26   90.49   67.69
   2   2  26    7.50    4.80
   2   2  26   -1.20    5.30
   2   2  26   -6.80    4.70
   2   2  26    4.70    6.60
   2   2  26   15.60    9.90
   2   2  26    7.50    4.80
   2   2  26   15.60    9.90
   2   2  26   -6.80    4.70
   2   2  26   -1.20    5.30
  -2  -2 -26    7.40    7.00
  -2  -2 -26 -136.89   62.29
  -2  -2 -26    7.40    7.00
  -2  -2 -26    5.60    6.20
  -2  -2 -26    8.40    8.90
  -2  -2 -26    8.40    8.90
  -2  -2 -26    5.50    6.20
   1   1  24   -4.10   13.40
   1   1  24    3.80    4.60
   1   1  24    0.00    5.40
   1   1  24    3.80    4.60
   1   1  24    3.90    6.10
   1   1  24    2.10    4.30
   1   1  24    0.00    5.40
   1   1  24   -4.10   13.40
   1   1  24    3.90    6.00
   1   1  24    0.70    5.00
   1   1  24  -18.50   40.90
   1   1  24    2.10    4.30
   1   1  24    0.60    5.00
  -1  -1 -24   10.50    6.20
  -1  -1 -24    0.60    4.50
  -1  -1 -24   -4.40    7.50
  -1  -1 -24   -4.40    7.50
  -1  -1 -24    0.60   43.00
  -1  -1 -24    7.10    5.60
  -1  -1 -24   10.50    6.20
  -1  -1 -24    7.10    5.60
  -1  -1 -24    0.60    4.50
   0   0  22   54.89    8.00
   0   0  22   54.89    8.00
   0   0  22   48.20   10.30
   0   0  22   43.70    7.80
   0   0  22   33.30    7.10
   0   0  22   43.40    6.30
   0   0  22   55.29    7.10
   0   0  22   43.60    7.80
   0   0  22   53.39   25.90
   0   0  22   33.30    7.10
   0   0  22   25.40   33.10
   0   0  22   48.20   10.30
   0   0  22   53.39   25.90
   0   0  22   43.40    6.30
   0   0  22   55.29    7.10
   0   0 -22   36.20    7.60
   0   0 -22   47.10   11.10
   0   0 -22   43.10    7.20
   0   0 -22   42.50    7.70
   0   0 -22   36.40    7.60
   0   0 -22   45.80    7.40
   0   0 -22   43.10    7.20
   0   0 -22   75.99   36.50
   0   0 -22   47.10   11.10
   0   0 -22   42.50    7.70
   0   0 -22   45.80    7.40
  -1  -1  20   -0.40    3.30
  -1  -1  20    3.40    4.20
  -1  -1  20   -0.40    3.30
  -1  -1  20    3.40    4.20
  -1  -1  20   15.40   32.30
  -1  -1  20    7.90    4.60
  -1  -1  20   -3.40    3.00
  -1  -1  20    7.90    4.60
  -1  -1  20   -3.40    3.00
   1   1 -20   -1.50    3.90
   1   1 -20    9.10    6.90
   1   1 -20    1.00    4.30
   1   1 -20    1.00    3.20
   1   1 -20    6.70    3.80
   1   1 -20    9.10    6.90
   1   1 -20    6.70    3.80
   1   1 -20    3.20    4.00
   1   1 -20    1.00    3.20
   1   1 -20   -1.50    3.90
   1   1 -20    1.00    4.30
   1   1 -20    3.20    4.00
   1   1 -20  -48.40   38.80
  -2  -2  18   64.59    8.10
  -2  -2  18   45.50    6.00
  -2  -2  18   57.59    7.60
  -2  -2  18   40.00    7.50
  -2  -2  18   45.50    6.00
  -2  -2  18   64.59    8.10
  -2  -2  18   26.70   26.30
  -2  -2  18   57.59    7.60
  -2  -2  18   40.00    7.50
  -2  -2  18   49.00    6.20
  -2  -2  18   65.69   11.00
  -2  -2  18   49.00    6.20
  -2  -2  18   81.09   13.20
  -2  -2  18   81.09   13.20
  -2  -2  18   65.69   11.00
   2   2 -18   60.19    7.80
   2   2 -18   56.69   10.60
   2   2 -18   42.90   28.30
   2   2 -18   50.49    7.40
   2   2 -18   55.59    7.00
   2   2 -18   60.19    7.80
   2   2 -18   55.59    7.00
   2   2 -18   50.49    7.40
   2   2 -18   56.69   10.60
   2   2 -18   44.00    7.10
   2   2 -18   44.00    7.10
  -3  -3  16   17.20   22.60
  -3  -3  16   -1.60    3.00
  -3  -3  16   -4.50    5.10
  -3  -3  16   -1.70    3.00
  -3  -3  16    4.10    3.60
  -3  -3  16   -4.50    5.10
  -3  -3  16    1.60    2.60
  -3  -3  16    4.10    3.60
  -3  -3  16   -1.20    3.00
  -3  -3  16    1.60    2.60
  -3  -3  16   -1.20    3.00
   3   3 -16   -4.00    3.00
   3   3 -16   -4.20    3.10
   3   3 -16   -0.20    5.70
   3   3 -16   -0.20    5.70
   3   3 -16   -3.20    3.20
   3   3 -16   -4.00    3.00
   3   3 -16   -2.70    3.20
   3   3 -16    0.90    5.40
   3   3 -16   -3.20    3.20
   3   3 -16   -1.00   21.00
   3   3 -16   -4.20    3.10
   3   3 -16   -2.70    3.20
   3   3 -16    0.90    5.40
  -4  -4  14    4.50    5.30
  -4  -4  14   -3.00    2.20
  -4  -4  14   -3.20    2.80
  -4  -4  14    6.30    3.90
  -4  -4  14   -2.60    3.60
  -4  -4  14   -2.70    3.60
  -4  -4  14    4.50    5.30
  -4  -4  14   -1.00    2.20
  -4  -4  14    6.30    3.90
  -4  -4  14   -3.20    2.80
  -4  -4  14   -1.00    2.20
  -4  -4  14   23.50   23.60
  -4  -4  14   -3.00    2.20
   4   4 -14   -1.90    4.20
   4   4 -14   -3.40    4.00
   4   4 -14    7.90    4.10
   4   4 -14   -3.40    4.00
   4   4 -14   -1.00    3.10
   4   4 -14   -1.90    4.20
   4   4 -14   -7.50   20.30
   4   4 -14    0.60    5.20
   4   4 -14    7.90    4.10
   4   4 -14   -2.90    3.50
   4   4 -14   -2.90    3.50
   4   4 -14   -1.00    3.10
   4   4 -14    0.60    5.20
  -5  -5  12  115.69   12.90
  -5  -5  12  125.39   11.30
  -5  -5  12  112.59   11.80
  -5  -5  12  121.59   31.10
  -5  -5  12  125.39   11.30
  -5  -5  12   98.89   11.10
  -5  -5  12  112.69   11.80
  -5  -5  12  114.29   10.00
  -5  -5  12  114.29   10.00
  -5  -5  12   98.89   11.10
  -5  -5  12  113.89    9.70
  -5  -5  12  113.89    9.70
  -5  -5  12  115.69   12.90
   5   5 -12  136.29   11.20
   5   5 -12   92.69   13.10
   5   5 -12  103.09   13.80
   5   5 -12   90.99   32.40
   5   5 -12  103.09   13.80
   5   5 -12  136.29   11.20
   5   5 -12  131.39   11.80
   5   5 -12  131.39   11.80
   5   5 -12   92.69   13.10
   5   5 -12   93.29   11.10
   5   5 -12   93.39   11.10
  -6  -6  10   12.50   12.30
  -6  -6  10    6.20    4.60
  -6  -6  10    4.10    5.80
  -6  -6  10    4.10    5.80
  -6  -6  10   14.50    5.30
  -6  -6  10    6.20    4.60
  -6  -6  10    8.30    3.90
  -6  -6  10   12.50   12.30
  -6  -6  10   14.50    5.30
  -6  -6  10    2.70    3.40
  -6  -6  10   12.70   26.70
  -6  -6  10    8.30    3.90
  -6  -6  10    2.70    3.40
   6   6 -10    5.50    4.30
   6   6 -10    9.40    4.60
   6   6 -10    1.40    6.30
   6   6 -10  -23.90   27.70
   6   6 -10    5.50    4.30
   6   6 -10    3.70    4.60
   6   6 -10    2.10    3.90
   6   6 -10    3.70    4.60
   6   6 -10    1.40    6.30
   6   6 -10    9.40    4.60
   6   6 -10    2.10    3.90
  -7  -7   8   -0.20    4.90
  -7  -7   8   -4.10    4.20
  -7  -7   8    9.90    6.30
  -7  -7   8    2.10    4.10
  -7  -7   8    2.10    4.10
  -7  -7   8   -0.20    4.90
  -7  -7   8    1.40    2.90
  -7  -7   8   16.00   12.70
  -7  -7   8   16.00   12.70
  -7  -7   8  -17.50   34.90
  -7  -7   8    9.90    6.30
  -7  -7   8    1.40    2.90
  -7  -7   8   -4.00    4.20
   7   7  -8   -8.90   40.10
   7   7  -8   13.30    6.40
   7   7  -8    2.50    4.30
   7   7  -8    5.80    4.70
   7   7  -8    2.50    4.30
   7   7  -8   -3.20    4.70
   7   7  -8   -6.40    6.60
   7   7  -8   -6.40    6.60
   7   7  -8    7.40    4.80
   7   7  -8    5.80    4.70
   7   7  -8   -3.10    4.70
   7   7  -8   13.30    6.40
   7   7  -8    7.40    4.80
  -8  -8   6    4.30    5.90
  -8  -8   6    6.40    3.60
  -8  -8   6  -31.80   49.60
  -8  -8   6    1.10   12.40
  -8  -8   6   -0.20    4.50
  -8  -8   6    8.90    5.40
  -8  -8   6    8.90    5.40
  -8  -8   6    1.10   12.40
  -8  -8   6    4.50    5.70
  -8  -8   6    6.40    3.60
  -8  -8   6    4.50    5.70
  -8  -8   6    4.30    5.90
  -8  -8   6   -0.20    4.50
   8   8  -6   -0.80    4.60
   8   8  -6  -11.30    7.70
   8   8  -6   11.00    6.10
   8   8  -6  -11.30    7.70
   8   8  -6   -0.80    4.60
   8   8  -6   11.40    5.70
   8   8  -6   10.50    7.00
   8   8  -6   11.00    6.10
   8   8  -6    1.20    5.40
   8   8  -6   11.40    5.70
   8   8  -6   10.50    7.00
   8   8  -6    1.20    5.40
  -9  -9   4    3.00    6.30
  -9  -9   4    2.90    6.30
  -9  -9   4    0.50    5.90
  -9  -9   4    7.20    5.10
  -9  -9   4    7.20    5.10
  -9  -9   4    0.50    5.90
   9   9  -4   10.70    6.60
   9   9  -4   -2.00    5.70
   9   9  -4  190.78  126.19
   9   9  -4   28.30    9.20
   9   9  -4   10.70    6.60
   9   9  -4   28.30    9.20
   9   9  -4   -2.00    5.70
   9   9  -4   -3.00    5.00
   9   9  -4   -3.00    5.00
   1   1  26   11.80    7.30
   1   1  26    8.20    4.80
   1   1  26    8.20    4.80
   1   1  26    2.80    5.50
   1   1  26    5.10    5.10
   1   1  26   -2.90    5.00
   1   1  26   11.80    7.30
   1   1  26    5.10    5.10
   1   1  26   18.40    7.00
   1   1  26    2.80    5.50
   1   1  26   18.40    7.00
   1   1  26   -2.90    5.00
   1   1  26   14.30   57.39
  -1  -1 -26    3.60    4.60
  -1  -1 -26    3.60    4.60
  -1  -1 -26    7.90    8.20
  -1  -1 -26    6.80    5.80
  -1  -1 -26    6.50    5.60
  -1  -1 -26   78.69   68.59
  -1  -1 -26    6.80    5.80
  -1  -1 -26    1.40    6.30
  -1  -1 -26    1.40    6.30
  -1  -1 -26    6.50    5.60
  -1  -1 -26    7.90    8.20
   0   0  24    2.10    4.00
   0   0  24    2.10    4.00
   0   0  24   -0.60    3.80
   0   0  24    7.70    5.50
   0   0  24    8.20    5.60
   0   0  24    1.40    5.30
   0   0  24    5.60   14.00
   0   0  24    7.70    5.50
   0   0  24   -0.60    3.80
   0   0  24    1.40    5.30
   0   0  24    8.30    5.60
   0   0  24    5.60   14.00
   0   0  24  -37.50   38.90
   0   0 -24    1.00    5.40
   0   0 -24    1.00    5.40
   0   0 -24   27.60   43.40
   0   0 -24   -7.00    4.20
   0   0 -24   -6.40    3.80
   0   0 -24   -6.40    3.80
   0   0 -24   11.70    8.40
   0   0 -24   11.70    8.40
   0   0 -24    2.20    4.80
   0   0 -24   -7.00    4.20
   0   0 -24    2.30    4.80
  -1  -1  22   -3.30    4.40
  -1  -1  22   -3.30    4.40
  -1  -1  22    3.20    3.80
  -1  -1  22   12.00    5.70
  -1  -1  22   -0.20    4.80
  -1  -1  22   12.10   12.10
  -1  -1  22   12.10   12.10
  -1  -1  22    5.80   37.60
  -1  -1  22   12.00    5.70
  -1  -1  22   -0.20    4.80
  -1  -1  22    3.60    3.40
  -1  -1  22    3.20    3.80
  -1  -1  22    3.60    3.40
   1   1 -22    3.70    4.50
   1   1 -22    1.90    4.60
   1   1 -22   -2.00    3.10
   1   1 -22    3.80    4.20
   1   1 -22   -3.20    3.80
   1   1 -22    3.70    4.50
   1   1 -22    1.90    4.60
   1   1 -22   -2.60    4.80
   1   1 -22   -2.00    3.10
   1   1 -22   34.20   35.20
   1   1 -22   -3.20    3.80
   1   1 -22    3.80    4.20
   1   1 -22   -2.60    4.80
  -2  -2  20   -3.20    4.80
  -2  -2  20   -6.50    3.40
  -2  -2  20   -3.20    4.80
  -2  -2  20   -1.30   27.00
  -2  -2  20   -8.60    3.80
  -2  -2  20    9.50    9.20
  -2  -2  20   -6.50    3.40
  -2  -2  20    9.50    9.20
  -2  -2  20   -8.60    3.80
  -2  -2  20   -1.90    3.40
  -2  -2  20   -0.40    4.80
  -2  -2  20   -1.90    3.40
  -2  -2  20   -0.40    4.80
   2   2 -20    7.40    6.60
   2   2 -20    3.30    3.80
   2   2 -20    0.70    3.70
   2   2 -20    2.10    4.10
   2   2 -20    3.30    3.80
   2   2 -20   18.50   33.40
   2   2 -20   -3.10    4.60
   2   2 -20   -3.10    4.60
   2   2 -20    7.40    6.60
   2   2 -20    0.70    3.70
   2   2 -20    2.10    4.10
  -3  -3  18   18.60   28.10
   3   3 -18    2.90    4.20
   3   3 -18    2.20    4.20
   3   3 -18    2.20    4.20
   3   3 -18   27.60   38.10
   3   3 -18    2.90    4.20
  -4  -4  16   26.90    4.40
  -4  -4  16   26.60    5.90
  -4  -4  16   31.90   25.70
  -4  -4  16   26.90    4.40
  -4  -4  16   25.90    4.80
  -4  -4  16   41.60    8.60
  -4  -4  16   26.50    5.90
  -4  -4  16   25.90    6.20
  -4  -4  16   25.90    6.20
  -4  -4  16   25.90    4.80
  -4  -4  16   41.60    8.60
   4   4 -16   22.80    5.80
   4   4 -16   28.50    7.00
   4   4 -16   28.50    7.00
   4   4 -16   24.70    5.60
   4   4 -16   21.50    5.70
   4   4 -16   22.80    5.80
   4   4 -16   57.09   28.70
   4   4 -16   33.40    8.40
   4   4 -16   25.30    5.50
   4   4 -16   21.50    5.70
   4   4 -16   25.30    5.50
   4   4 -16   24.70    5.60
   4   4 -16   33.40    8.40
  -5  -5  14    4.80    3.10
  -5  -5  14   -1.60    5.40
  -5  -5  14   -1.60    5.40
  -5  -5  14    4.80    3.10
  -5  -5  14  -27.40   23.70
  -5  -5  14    2.20    4.20
  -5  -5  14    2.20    4.20
  -5  -5  14   -4.70    3.00
  -5  -5  14   -4.70    3.00
  -5  -5  14    3.70    4.50
  -5  -5  14    3.70    4.50
   5   5 -14    0.70    4.10
   5   5 -14    6.10    4.70
   5   5 -14    2.90    4.40
   5   5 -14    2.60    5.40
   5   5 -14    2.90    4.40
   5   5 -14   -7.70    4.70
   5   5 -14    3.80    3.90
   5   5 -14    2.60    5.40
   5   5 -14   -7.70    4.70
   5   5 -14  -24.60   29.30
   5   5 -14    0.70    4.10
   5   5 -14    6.10    4.70
   5   5 -14    3.80    3.90
  -6  -6  12    6.60    7.60
  -6  -6  12    1.60    4.00
  -6  -6  12    9.60    3.90
  -6  -6  12    0.10   29.70
  -6  -6  12    9.60    3.90
  -6  -6  12    6.60    7.60
  -6  -6  12    1.60    4.00
  -6  -6  12   19.70    6.00
  -6  -6  12   19.70    6.00
   6   6 -12    1.10    4.50
   6   6 -12   -5.00    3.90
   6   6 -12    9.80    4.90
   6   6 -12    9.80    4.90
   6   6 -12   -1.80    6.50
   6   6 -12    1.10    4.50
   6   6 -12  -34.10   30.50
   6   6 -12   -5.00    3.90
   6   6 -12    4.20    4.30
   6   6 -12    4.20    4.30
   6   6 -12   -1.80    6.50
  -7  -7  10   -1.50    4.60
  -7  -7  10   -7.80   10.60
  -7  -7  10    2.30    9.40
  -7  -7  10    3.40    3.00
  -7  -7  10    3.40    3.00
  -7  -7  10    2.30    9.40
  -7  -7  10   -6.40    3.50
  -7  -7  10   31.20   35.10
  -7  -7  10   -6.40    3.50
  -7  -7  10   -7.80   10.60
  -7  -7  10   -1.50    4.60
  -7  -7  10   -5.30    3.80
  -7  -7  10   -5.30    3.80
   7   7 -10    0.10    4.50
   7   7 -10   -1.50    4.60
   7   7 -10   -1.80    4.40
   7   7 -10   -6.00    5.50
   7   7 -10   -6.00    5.50
   7   7 -10   -1.90    4.30
   7   7 -10   -1.80    4.40
   7   7 -10   -2.00    4.30
   7   7 -10   -1.50    4.60
   7   7 -10    0.00    4.50
   7   7 -10  -52.59   42.80
  -8  -8   8   11.80    5.90
  -8  -8   8   -3.60    2.90
  -8  -8   8   -3.60    2.90
  -8  -8   8    0.90    4.30
  -8  -8   8    0.60    9.50
  -8  -8   8  -59.69   50.59
  -8  -8   8    0.10    6.00
  -8  -8   8    0.10    6.00
  -8  -8   8    0.60    9.50
  -8  -8   8    0.90    4.30
  -8  -8   8   11.80    5.90
   8   8  -8    1.50    4.60
   8   8  -8    6.70    6.20
   8   8  -8    1.50    4.60
   8   8  -8    6.80    6.20
   8   8  -8    6.30    6.00
   8   8  -8   -1.80    4.60
   8   8  -8    6.30    6.00
   8   8  -8   -1.90    6.60
   8   8  -8   30.50   50.99
   8   8  -8   -1.90    6.60
   8   8  -8   -1.80    4.60
   0   0  26   17.60    8.60
   0   0  26   25.60   15.70
   0   0  26   11.70    6.10
   0   0  26   25.60   15.70
   0   0  26   17.60    8.60
   0   0  26   11.60    6.10
   0   0  26   21.60    7.00
   0   0  26   12.80    6.10
   0   0  26   12.80    6.10
   0   0  26   18.90    5.40
   0   0  26   21.60    7.00
   0   0  26   18.90    5.40
   0   0  26  -43.10   51.29
   0   0 -26   23.90    6.70
   0   0 -26   11.00   52.19
   0   0 -26   23.90    6.70
   0   0 -26   14.10    7.00
   0   0 -26   18.50    6.20
   0   0 -26   19.10    6.40
   0   0 -26   15.10    9.40
   0   0 -26   18.50    6.20
   0   0 -26   14.10    7.00
   0   0 -26   15.10    9.40
   0   0 -26   19.10    6.40
  -1  -1  24   22.00    5.20
  -1  -1  24   18.10   15.40
  -1  -1  24   13.50    4.50
  -1  -1  24   22.00    5.20
  -1  -1  24   15.90    6.50
  -1  -1  24   10.30    6.30
  -1  -1  24   18.60    6.10
  -1  -1  24    5.10   36.50
  -1  -1  24   10.30    6.30
  -1  -1  24   15.90    6.50
  -1  -1  24   13.50    4.50
  -1  -1  24   18.10   15.40
  -1  -1  24   18.70    6.10
   1   1 -24   18.70    4.90
   1   1 -24   27.20    9.70
   1   1 -24   19.30    6.00
   1   1 -24    7.40    4.90
   1   1 -24  -76.09   40.80
   1   1 -24   20.40    5.90
   1   1 -24   20.40    5.90
   1   1 -24   19.30    6.00
   1   1 -24   18.70    4.90
   1   1 -24    7.00    6.10
   1   1 -24    7.00    6.10
   1   1 -24   27.20    9.70
   1   1 -24    7.40    4.90
  -2  -2  22   -5.70    2.90
  -2  -2  22  -26.10   37.10
  -2  -2  22    2.00    5.00
  -2  -2  22    2.00    5.00
  -2  -2  22    2.10    4.70
  -2  -2  22    5.10    6.20
  -2  -2  22    5.10    6.20
  -2  -2  22   -5.70    2.90
  -2  -2  22   -1.50    3.50
  -2  -2  22   -1.50    3.50
  -2  -2  22    2.10    4.70
   2   2 -22   -1.60    3.50
   2   2 -22   -4.50    4.40
   2   2 -22   -2.10    3.90
   2   2 -22   -5.20    3.40
   2   2 -22   -4.50    4.40
   2   2 -22   -1.60    3.50
   2   2 -22    3.40    4.70
   2   2 -22   -5.20    3.40
   2   2 -22   -2.10    3.90
   2   2 -22   -2.40   37.40
   2   2 -22   15.50    8.00
   2   2 -22    3.40    4.70
   2   2 -22   15.50    8.00
  -3  -3  20    4.30    3.70
  -3  -3  20    8.70    7.10
  -3  -3  20   -2.50   28.50
  -3  -3  20    8.70    7.10
  -3  -3  20    4.30    3.70
  -3  -3  20   -1.10    4.20
  -3  -3  20   -1.10    4.20
  -3  -3  20    9.50    4.90
  -3  -3  20    9.50    4.90
   3   3 -20   -1.10    6.40
   3   3 -20    1.40    3.90
   3   3 -20    1.10    4.30
   3   3 -20  -29.70   28.30
   3   3 -20    3.10    4.00
   3   3 -20   11.60    5.30
   3   3 -20    1.10    4.30
   3   3 -20    3.10    4.00
   3   3 -20   -1.10    6.40
   3   3 -20    0.30    3.70
   3   3 -20    0.30    3.70
   3   3 -20   11.60    5.30
   3   3 -20    1.40    3.90
  -4  -4  18    1.50    4.30
  -4  -4  18    2.60    3.50
  -4  -4  18    2.60    3.50
  -4  -4  18   -2.10    2.90
  -4  -4  18    1.60    4.30
  -4  -4  18    4.70    6.30
  -4  -4  18   -2.10    2.90
  -4  -4  18    5.00    4.30
  -4  -4  18   45.00   33.00
  -4  -4  18    5.00    4.30
  -4  -4  18    4.70    6.30
   4   4 -18   -1.40    5.20
   4   4 -18   12.80    5.10
   4   4 -18   -1.40    5.20
   4   4 -18   -6.10    3.50
   4   4 -18  -27.60   28.20
   4   4 -18   -6.10    3.50
   4   4 -18    3.00    4.30
   4   4 -18    6.50    4.10
   4   4 -18    3.00    4.30
   4   4 -18   12.80    5.10
   4   4 -18    4.40    4.60
   4   4 -18    4.40    4.60
   4   4 -18    6.50    4.10
  -5  -5  16   -1.80    4.10
  -5  -5  16   -4.60    3.60
  -5  -5  16   -4.70    3.60
  -5  -5  16    0.30    6.40
  -5  -5  16    0.00    2.80
  -5  -5  16   27.30   28.60
  -5  -5  16   -1.80    4.10
  -5  -5  16   -1.00    3.40
  -5  -5  16   -1.00    3.40
  -5  -5  16    0.00    2.80
  -5  -5  16    0.30    6.40
   5   5 -16    5.00    5.60
   5   5 -16   -4.30    3.80
   5   5 -16    5.00    5.60
   5   5 -16   48.70   36.60
   5   5 -16   -3.40    4.10
   5   5 -16   -7.80    3.50
   5   5 -16   -3.40    4.10
   5   5 -16   -7.80    3.50
   5   5 -16   -4.30    3.80
   5   5 -16   -4.00    3.60
   5   5 -16   -4.00    3.60
  -6  -6  14   -6.40    5.90
  -6  -6  14   -6.40    5.90
  -6  -6  14   17.80   36.00
  -6  -6  14    2.80    4.30
  -6  -6  14    6.70    4.90
  -6  -6  14    6.60    3.80
  -6  -6  14    6.70    4.90
  -6  -6  14    6.60    3.80
  -6  -6  14    2.80    4.30
   6   6 -14  -93.59   30.80
   6   6 -14    3.50    4.80
   6   6 -14    3.50    4.80
   6   6 -14    7.60    4.70
   6   6 -14    7.30    4.70
   6   6 -14    0.20    4.40
   6   6 -14    7.30    4.70
   6   6 -14   -3.40    6.00
   6   6 -14   -3.40    6.00
   6   6 -14    0.20    4.40
   6   6 -14    7.60    4.70
  -7  -7  12   20.70    4.90
  -7  -7  12   12.40    7.60
  -7  -7  12   15.00    4.00
  -7  -7  12   22.90   38.40
  -7  -7  12   25.20    6.70
  -7  -7  12   15.00    4.00
  -7  -7  12   20.70    4.90
  -7  -7  12   12.40    7.60
  -7  -7  12   25.20    6.70
   7   7 -12   22.40    6.50
   7   7 -12   18.10    5.90
   7   7 -12   18.10    5.90
   7   7 -12   24.10    6.50
   7   7 -12   28.30    6.60
   7   7 -12   24.10    6.50
   7   7 -12   -6.80    8.60
   7   7 -12   22.40    6.50
   7   7 -12   -6.80    8.60
   7   7 -12   28.30    6.60
  -8  -8  10    9.50    5.20
  -8  -8  10   -2.50   48.30
  -8  -8  10   17.50    4.90
  -8  -8  10   12.50    6.90
  -8  -8  10   11.90    7.10
  -8  -8  10   17.20    4.30
  -8  -8  10   17.20    4.30
  -8  -8  10   11.90    7.10
  -8  -8  10   12.50    6.90
  -8  -8  10    9.50    5.20
  -8  -8  10   17.50    4.90
   8   8 -10   19.80    6.60
   8   8 -10   28.80    7.30
   8   8 -10   16.30    6.40
   8   8 -10   70.69   62.09
   8   8 -10   28.90    7.30
   8   8 -10   16.30    6.40
   8   8 -10   19.80    6.60
   8   8 -10   17.40    6.40
   8   8 -10   17.40    6.40
   0   0  28    4.30    6.30
   0   0  28    4.30    6.30
   0   0  28   -3.70    4.00
   0   0  28    4.60    6.30
   0   0  28   -3.70    4.00
   0   0  28   31.30  102.59
   0   0  28    4.60    6.30
   0   0  28    1.90    5.10
   0   0  28    1.90    5.10
   0   0 -28    8.20    5.90
   0   0 -28    5.50    5.90
   0   0 -28   15.50    7.40
   0   0 -28   14.50    9.50
   0   0 -28   15.50    7.40
   0   0 -28   14.50    9.50
   0   0 -28   67.29  111.09
   0   0 -28    8.20    5.90
   0   0 -28    5.50    5.90
  -1  -1  26    1.50    5.80
  -1  -1  26   -3.00    3.60
  -1  -1  26    1.30    4.90
  -1  -1  26    2.00    4.20
  -1  -1  26    1.30    4.90
  -1  -1  26    2.00    4.20
  -1  -1  26   -9.90   11.20
  -1  -1  26   -3.80    5.40
  -1  -1  26   -5.80    5.20
  -1  -1  26   -5.80    5.20
  -1  -1  26   -3.80    5.40
  -1  -1  26   81.69   47.10
  -1  -1  26    1.50    5.80
  -1  -1  26   -9.90   11.20
  -1  -1  26   -3.00    3.60
   1   1 -26   -1.30    7.30
   1   1 -26    0.40    6.70
   1   1 -26   -2.40   57.59
   1   1 -26    7.00    5.40
   1   1 -26    1.70    3.50
   1   1 -26   -1.30    7.30
   1   1 -26    3.00    4.70
   1   1 -26    0.40    6.70
   1   1 -26    3.00    4.70
   1   1 -26    0.50    5.20
   1   1 -26    1.70    3.50
   1   1 -26    7.00    5.40
   1   1 -26    0.50    5.20
  -2  -2  24   16.20    4.70
  -2  -2  24    9.10    8.00
  -2  -2  24    7.50    9.70
  -2  -2  24    9.10    8.00
  -2  -2  24    9.40    3.90
  -2  -2  24   16.20    4.70
  -2  -2  24  -12.50   41.20
  -2  -2  24    7.20    6.00
  -2  -2  24    7.20    6.00
  -2  -2  24    9.40    3.90
  -2  -2  24    9.10    6.10
  -2  -2  24    7.50    9.70
  -2  -2  24    9.10    6.10
   2   2 -24    4.90    4.40
   2   2 -24    8.40    4.80
   2   2 -24    5.10    5.20
   2   2 -24    8.40    4.80
   2   2 -24    4.90    4.40
   2   2 -24    3.50    4.50
   2   2 -24    3.50    4.50
   2   2 -24   12.60    6.20
   2   2 -24   12.60    6.20
   2   2 -24    5.10    5.20
   2   2 -24    5.50    7.30
   2   2 -24    5.50    7.30
  -3  -3  22   -5.50    4.50
  -3  -3  22   -2.50    6.50
  -3  -3  22   -2.50    6.50
  -3  -3  22   -0.70    3.00
  -3  -3  22   -5.70    3.60
  -3  -3  22   -4.80    6.40
  -3  -3  22   -1.70   39.40
  -3  -3  22   -5.40    4.50
  -3  -3  22   -5.70    3.60
  -3  -3  22   -3.10    4.40
  -3  -3  22   -3.10    4.40
  -3  -3  22   -4.80    6.40
  -3  -3  22   -0.70    3.00
   3   3 -22   -2.80    3.60
   3   3 -22    3.90    5.00
   3   3 -22  -18.90   43.50
   3   3 -22   -9.80    3.80
   3   3 -22    3.90    5.00
   3   3 -22    7.70    6.00
   3   3 -22    0.00    4.40
   3   3 -22   -9.80    3.80
   3   3 -22    7.70    6.00
   3   3 -22    0.00    4.40
   3   3 -22   -2.80    3.60
  -4  -4  20   42.60    7.50
  -4  -4  20   30.50    7.00
  -4  -4  20   25.20    4.90
  -4  -4  20   25.20    4.90
  -4  -4  20   20.40    5.90
  -4  -4  20   42.60    7.50
  -4  -4  20   58.29   39.20
  -4  -4  20   30.50    7.00
  -4  -4  20   20.40    5.90
   4   4 -20    7.10   33.10
   4   4 -20   34.40    6.70
   4   4 -20   20.50    6.40
   4   4 -20   34.40    6.70
   4   4 -20   25.10    6.30
   4   4 -20   19.10    6.30
   4   4 -20   34.30    6.50
   4   4 -20   20.50    6.40
   4   4 -20   34.30    6.50
   4   4 -20   38.90    9.80
   4   4 -20   19.10    6.30
   4   4 -20   38.90    9.80
   4   4 -20   25.10    6.30
  -5  -5  18   -1.00    6.40
  -5  -5  18    0.00    4.20
  -5  -5  18    1.10    3.40
  -5  -5  18    1.10    3.40
  -5  -5  18   -1.00    6.40
  -5  -5  18   -2.40    4.60
  -5  -5  18  -50.79   30.00
  -5  -5  18   -2.40    4.60
  -5  -5  18    0.00    4.20
   5   5 -18    8.10    4.90
   5   5 -18    6.90    6.20
   5   5 -18    4.40    5.70
   5   5 -18   -2.80    4.50
   5   5 -18    4.40    5.70
   5   5 -18    8.20    4.90
   5   5 -18    1.50    4.40
   5   5 -18   -2.70    4.50
   5   5 -18    6.90    6.20
   5   5 -18   17.50   36.60
   5   5 -18   -4.40    3.50
   5   5 -18    1.50    4.40
   5   5 -18   -4.40    3.50
  -6  -6  16    3.50    7.70
  -6  -6  16   -2.40    6.20
  -6  -6  16    3.70    5.40
  -6  -6  16   -1.90    3.40
  -6  -6  16    3.60    7.70
  -6  -6  16  -51.59   40.00
  -6  -6  16    3.70    5.40
  -6  -6  16   -1.90    3.40
  -6  -6  16   -2.40    6.20
   6   6 -16   -8.90    5.10
   6   6 -16   -3.30    4.10
   6   6 -16   -3.80    4.50
   6   6 -16   -1.60    4.40
   6   6 -16   -3.30    4.10
   6   6 -16   -8.90    5.10
   6   6 -16   -1.10    4.00
   6   6 -16   -3.80    4.50
   6   6 -16   -1.10    4.00
   6   6 -16   -1.60    4.40
  -7  -7  14   36.40    9.60
  -7  -7  14   36.50    5.40
  -7  -7  14   33.00    7.50
  -7  -7  14  -17.30   42.60
  -7  -7  14   25.00    6.50
  -7  -7  14   25.40    4.50
  -7  -7  14   33.00    7.50
  -7  -7  14   36.40    9.60
  -7  -7  14   25.40    4.50
  -7  -7  14   36.50    5.40
  -7  -7  14   25.00    6.50
   7   7 -14    5.10    8.80
   7   7 -14   18.90    6.10
   7   7 -14   17.50    6.30
   7   7 -14   18.90    6.10
   7   7 -14   25.90    7.20
   7   7 -14   25.90    7.20
   7   7 -14    5.10    8.80
   7   7 -14  -15.40   45.80
   7   7 -14   17.50    6.30
  -8  -8  12    6.60    3.50
  -8  -8  12    2.70    6.90
  -8  -8  12   12.40    6.40
  -8  -8  12    6.60    3.50
  -8  -8  12    2.70    6.90
  -8  -8  12    0.50    3.70
  -8  -8  12    1.70   64.49
  -8  -8  12    0.50    3.70
  -8  -8  12   12.40    6.40
   8   8 -12   -1.50    6.30
   8   8 -12    5.50    5.90
   8   8 -12    1.00    4.80
   8   8 -12    5.50    5.90
   8   8 -12  145.49  101.89
   8   8 -12    1.00    4.80
   8   8 -12   -1.60    6.30
  -1  -1  28  -61.39   88.59
  -1  -1  28   -1.90    5.40
  -1  -1  28   -1.90    5.40
  -1  -1  28   -5.90   13.50
  -1  -1  28    2.00    4.20
  -1  -1  28    2.00    4.20
  -1  -1  28   -5.90   13.50
   1   1 -28    6.00    6.10
   1   1 -28   -1.70    5.10
   1   1 -28    1.30    8.40
   1   1 -28    7.00    7.00
   1   1 -28    6.00    6.10
   1   1 -28    7.30    7.00
   1   1 -28   -1.70    5.10
   1   1 -28  -41.70   72.19
   1   1 -28    1.30    8.40
  -2  -2  26   66.09   50.39
  -2  -2  26   -0.10    3.70
  -2  -2  26   -0.50    3.70
  -2  -2  26   -0.10    3.70
  -2  -2  26    3.30   10.10
  -2  -2  26    0.20    5.40
  -2  -2  26   -0.50    3.70
  -2  -2  26    0.20    5.40
  -2  -2  26    3.30   10.10
   2   2 -26    7.10    5.90
   2   2 -26    8.80    6.20
   2   2 -26  -26.10   58.49
   2   2 -26    7.10    5.90
   2   2 -26    1.70    4.80
   2   2 -26    6.60    9.80
   2   2 -26    8.80    6.20
   2   2 -26    1.70    4.80
   2   2 -26    6.60    9.80
  -3  -3  24   24.80    9.60
  -3  -3  24    9.20    5.80
  -3  -3  24   12.00    4.20
  -3  -3  24    6.70    7.40
  -3  -3  24   24.80    9.60
  -3  -3  24    2.80    5.10
  -3  -3  24    6.70    7.40
  -3  -3  24    5.70    3.50
  -3  -3  24   12.00    4.20
  -3  -3  24  -49.40   47.80
  -3  -3  24    2.90    5.10
  -3  -3  24    5.70    3.50
  -3  -3  24    9.20    5.80
   3   3 -24    7.30    6.10
   3   3 -24    5.20    4.80
   3   3 -24   19.70    8.60
   3   3 -24   13.90    5.80
   3   3 -24   -1.50    5.40
   3   3 -24   13.90    5.80
   3   3 -24   -1.50    5.40
   3   3 -24   10.60    5.30
   3   3 -24    7.30    6.10
   3   3 -24    5.20    4.80
   3   3 -24   10.60    5.30
   3   3 -24   19.70    8.60
   3   3 -24  -30.70   43.90
  -4  -4  22    7.20    9.30
  -4  -4  22    7.20    9.30
  -4  -4  22   -5.90    3.10
  -4  -4  22    0.30    4.80
  -4  -4  22   -5.90    3.10
  -4  -4  22    2.60    3.70
  -4  -4  22    2.60    3.70
  -4  -4  22    0.20    4.80
  -4  -4  22   31.90   46.90
  -4  -4  22    0.90    4.80
  -4  -4  22    0.90    4.80
   4   4 -22    5.90    5.20
   4   4 -22   44.50   53.89
   4   4 -22   -2.30    4.90
   4   4 -22    7.10    5.30
   4   4 -22    7.10    5.30
   4   4 -22   -2.30    4.90
   4   4 -22    5.90    5.20
   4   4 -22    3.20    4.40
   4   4 -22   -2.40    3.90
   4   4 -22    3.20    4.40
   4   4 -22    9.80    7.00
   4   4 -22   -2.40    3.90
   4   4 -22    9.80    7.00
  -5  -5  20    9.40    4.00
  -5  -5  20   -1.20    8.20
  -5  -5  20   -6.10    4.10
  -5  -5  20    0.50    4.70
  -5  -5  20  -16.20   37.10
  -5  -5  20    0.50    4.70
  -5  -5  20   -1.20    8.20
  -5  -5  20    9.40    4.00
  -5  -5  20   -6.10    4.10
   5   5 -20    5.10    5.80
   5   5 -20    2.50    4.70
   5   5 -20    2.60    4.40
   5   5 -20   -2.50    4.70
   5   5 -20 -101.59   40.10
   5   5 -20    1.50    4.30
   5   5 -20    2.60    4.40
   5   5 -20   -2.40    4.70
   5   5 -20    6.10    5.90
   5   5 -20    1.50    4.30
   5   5 -20    6.10    5.90
   5   5 -20    2.50    4.70
   5   5 -20    5.10    5.80
  -6  -6  18   23.50    6.50
  -6  -6  18  -39.20   38.70
  -6  -6  18   14.50    6.40
  -6  -6  18   14.50    6.40
  -6  -6  18   17.50    5.30
  -6  -6  18   23.60    6.50
  -6  -6  18   17.50    5.30
   6   6 -18   17.80    6.40
   6   6 -18   10.00    7.40
   6   6 -18  -36.10   43.90
   6   6 -18    8.40    5.20
   6   6 -18    2.00    8.80
   6   6 -18   17.70    6.40
   6   6 -18   10.00    7.40
   6   6 -18    8.40    5.20
   6   6 -18    2.00    8.80
   6   6 -18   19.50    6.70
   6   6 -18   19.50    6.70
  -7  -7  16    9.80    5.70
  -7  -7  16   -1.40    3.20
  -7  -7  16    1.40    5.50
  -7  -7  16   -1.30   10.00
  -7  -7  16    1.40    5.50
  -7  -7  16   -1.40    3.20
  -7  -7  16    9.80    5.70
  -7  -7  16   -1.30   10.00
  -7  -7  16    1.70    4.80
  -7  -7  16    1.70    4.80
  -7  -7  16  -78.49   45.20
   7   7 -16    0.60    4.70
   7   7 -16    2.00    5.10
   7   7 -16    2.00    5.10
   7   7 -16  -11.60    4.90
   7   7 -16    0.60    4.70
   7   7 -16   -8.40    7.20
   7   7 -16  -11.60    4.90
   7   7 -16   -8.40    7.20
   7   7 -16    1.70    5.80
   7   7 -16    1.70    5.80
   7   7 -16    2.40   54.09
  -8  -8  14   -4.60    5.30
  -8  -8  14  -15.40    4.70
  -8  -8  14  -16.50    5.00
  -8  -8  14  -15.40    4.70
  -8  -8  14   -1.50    3.00
  -8  -8  14   -4.60    5.30
  -8  -8  14   65.79   63.39
  -8  -8  14  -16.50    5.00
  -8  -8  14   -1.50    3.00
   8   8 -14   -1.20    5.30
   8   8 -14    0.30    5.40
   8   8 -14   -8.10   10.10
   8   8 -14   25.30   64.79
   8   8 -14    0.30    5.40
   8   8 -14   -8.20   10.10
   8   8 -14   -1.20    5.30
  -3  -3  26    5.80    3.80
  -3  -3  26    5.80    3.80
  -3  -3  26    4.40    7.90
  -3  -3  26   22.90    7.50
  -3  -3  26   19.00    4.60
  -3  -3  26   22.90    7.50
  -3  -3  26   19.00    4.60
  -3  -3  26  -91.29  107.49
  -3  -3  26    4.40    7.90
   3   3 -26   15.30    5.80
   3   3 -26   10.90    8.20
   3   3 -26   15.30    5.80
   3   3 -26   10.90    8.20
   3   3 -26    5.40    5.20
   3   3 -26    5.40    5.20
  -4  -4  24   -1.10   54.69
  -4  -4  24    6.00    7.60
  -4  -4  24    6.00    7.60
  -4  -4  24   -3.30    5.30
  -4  -4  24   -6.10    3.20
  -4  -4  24   -6.10    3.20
  -4  -4  24    5.60    3.80
  -4  -4  24   -3.30    5.30
  -4  -4  24    5.60    3.80
   4   4 -24    7.60    5.60
   4   4 -24    0.70    4.90
   4   4 -24    5.50    5.40
   4   4 -24    7.60    5.60
   4   4 -24   11.90    8.80
   4   4 -24   54.29   55.49
   4   4 -24    5.50    5.40
   4   4 -24    0.70    4.90
   4   4 -24   11.90    8.80
   4   4 -24    8.40    7.20
   4   4 -24    8.40    7.20
  -5  -5  22    4.20    7.60
  -5  -5  22    4.20    7.60
  -5  -5  22    3.10    5.20
  -5  -5  22    3.10    5.20
  -5  -5  22   -3.30    4.30
  -5  -5  22   67.29   53.59
  -5  -5  22   -3.40    4.30
  -5  -5  22   -1.70    5.20
  -5  -5  22   -1.70    5.20
   5   5 -22  -16.30   54.59
   5   5 -22    0.90    4.50
   5   5 -22    4.90    5.00
   5   5 -22    5.60    6.00
   5   5 -22    5.60    6.00
   5   5 -22   -7.60    4.30
   5   5 -22   11.60    7.00
   5   5 -22    4.90    5.00
   5   5 -22   11.60    7.00
   5   5 -22   -7.60    4.30
   5   5 -22   -3.80    4.80
   5   5 -22   -3.80    4.90
   5   5 -22    0.90    4.50
  -6  -6  20    9.90    3.80
  -6  -6  20  123.39   54.59
  -6  -6  20    9.40    5.70
  -6  -6  20    9.40    5.70
  -6  -6  20    9.90    3.80
   6   6 -20   15.50    7.70
   6   6 -20   14.60   56.89
   6   6 -20    3.60    5.50
   6   6 -20   15.50    7.70
   6   6 -20    3.50    5.50
   6   6 -20   19.20    6.20
   6   6 -20   19.20    6.20
  -7  -7  18   -3.80    3.80
  -7  -7  18    8.10    8.40
  -7  -7  18    8.10    8.40
  -7  -7  18   20.70   59.79
  -7  -7  18    1.70    6.00
  -7  -7  18   -3.80    3.80
  -7  -7  18    1.70    6.00
   7   7 -18   -1.70    5.50
   7   7 -18  -15.10    5.40
   7   7 -18   10.50    6.10
   7   7 -18   -1.70    5.50
   7   7 -18    2.10   65.99
   7   7 -18   10.50    6.10
   7   7 -18    2.80    5.00
   7   7 -18    2.80    5.00
   7   7 -18  -15.10    5.40
  -5  -5  24    9.40    6.40
  -5  -5  24   61.99   57.09
  -5  -5  24    0.00    3.50
  -5  -5  24    9.40    6.40
  -5  -5  24    0.00    3.50
  -5  -5  24    0.60    3.40
  -5  -5  24    0.60    3.40
   5   5 -24    6.80    6.40
   5   5 -24    6.80    6.40
   5   5 -24    2.10    4.60
   5   5 -24  -39.10   59.69
   5   5 -24    4.00    5.90
   5   5 -24    4.00    5.90
   5   5 -24    1.40    5.60
   5   5 -24    2.10    4.60
   5   5 -24    1.40    5.60
  -6  -6  22    9.00    3.30
  -6  -6  22    3.70    3.40
  -6  -6  22   64.59   64.59
  -6  -6  22    3.70    3.40
  -6  -6  22    9.00    3.30
   7   6 -21    9.80    5.50
   7   6 -21    7.50    5.90
   7   6 -21    6.70    6.40
   7   6 -21    4.70    7.30
   7   6 -21    9.80    5.50
   7   6 -21    7.50    5.90
   7   6 -21  -57.09   60.99
   7   6 -21    6.80    6.40
   7   6 -21    4.70    7.30
  -7  -6  21    0.50    8.10
  -7  -6  21   10.00    5.80
  -7  -6  21    0.50    8.10
  -7  -6  21   10.00    5.80
  -7  -6  21  -45.90   59.89
   6   5 -23    1.60    5.30
   6   5 -23    7.60    7.50
   6   5 -23   -0.90    4.60
   6   5 -23   13.30    5.50
   6   5 -23   59.59   63.09
   6   5 -23    1.50    5.30
   6   5 -23    7.60    7.50
   6   5 -23   -0.90    5.90
   6   5 -23   -0.90    5.90
   6   5 -23   13.30    5.50
   6   5 -23   -1.40    5.30
   6   5 -23   -1.40    5.30
   6   5 -23   -0.90    4.60
  -6  -5  23   10.70    8.40
  -6  -5  23   40.30   57.99
  -6  -5  23   10.70    8.40
  -6  -5  23   -1.20    5.70
  -6  -5  23   -1.10    5.70
   5   4 -25  131.69   63.99
   5   4 -25   -1.80    5.10
   5   4 -25    1.60    4.70
   5   4 -25    1.60    4.70
   5   4 -25    2.00    5.70
   5   4 -25    6.90    5.80
   5   4 -25   -2.70    4.10
   5   4 -25   -1.60    5.10
   5   4 -25    2.00    5.70
   5   4 -25   -2.70    4.10
   5   4 -25    6.90    5.80
  -5  -4  25    1.60    5.60
  -5  -4  25   84.89   65.09
  -5  -4  25    1.60    5.60
   8   7 -17   11.60    5.80
   8   7 -17 -146.39   58.79
   8   7 -17    8.50    5.20
   8   7 -17   16.80    6.50
   8   7 -17    1.70    5.50
   8   7 -17    1.70    5.50
   8   7 -17   11.60    5.80
   8   7 -17   16.80    6.50
   8   7 -17    8.50    5.20
  -8  -7  17   -6.50    5.00
  -8  -7  17   -6.50    5.00
  -8  -7  17   61.29   61.79
   7   6 -19   -5.50    4.80
   7   6 -19   -5.60    3.90
   7   6 -19   -5.60    3.90
   7   6 -19   -5.50    4.80
   7   6 -19   -2.00    7.60
   7   6 -19  -25.40    7.70
   7   6 -19    4.90    5.30
   7   6 -19  -25.40    7.70
   7   6 -19    4.90    5.30
   7   6 -19   -2.00    7.60
  -7  -6  19    0.90    5.10
  -7  -6  19   -3.90    8.10
  -7  -6  19    0.90    5.10
  -7  -6  19   -3.90    8.10
   6   5 -21   16.50    8.50
   6   5 -21    8.90    6.40
   6   5 -21   12.40    6.30
   6   5 -21   16.50    8.50
   6   5 -21    7.70   43.70
   6   5 -21    0.30    4.80
   6   5 -21    7.20    5.00
   6   5 -21    0.40    4.80
   6   5 -21    8.90    6.40
   6   5 -21    7.20    5.00
   6   5 -21   12.40    6.30
  -6  -5  21   -0.70    8.50
  -6  -5  21    9.20    5.80
  -6  -5  21   -0.20    3.60
  -6  -5  21   -0.10    3.60
  -6  -5  21   -0.70    8.50
  -6  -5  21    2.80    1.70
  -6  -5  21    2.80    1.70
  -6  -5  21    9.30    5.80
  -6  -5  21  -22.80   48.50
   5   4 -23    9.00    7.60
   5   4 -23    5.40    5.00
   5   4 -23    6.40    5.20
   5   4 -23   -1.00    4.60
   5   4 -23  -21.00   50.09
   5   4 -23   -6.10    4.30
   5   4 -23   -6.00    4.30
   5   4 -23    9.00    7.60
   5   4 -23   -1.00    4.60
   5   4 -23    5.40    5.00
   5   4 -23    6.40    5.20
  -5  -4  23   10.90    8.10
  -5  -4  23   -1.00    1.90
  -5  -4  23   -1.00    1.90
  -5  -4  23   10.90    8.10
  -5  -4  23    5.60    5.30
  -5  -4  23    1.90    4.60
  -5  -4  23   38.20   44.10
  -5  -4  23    5.60    5.30
  -5  -4  23    1.90    4.60
   4   3 -25   -4.40    5.20
   4   3 -25    0.30    5.00
   4   3 -25   34.10   80.39
   4   3 -25    0.30    5.00
   4   3 -25    3.00    5.50
   4   3 -25    3.00    5.50
   4   3 -25    6.00    4.90
   4   3 -25   -4.40    5.20
   4   3 -25    9.10    6.20
   4   3 -25    6.00    4.90
   4   3 -25    9.10    6.20
  -4  -3  25    4.30    5.00
  -4  -3  25   -3.90    2.30
  -4  -3  25    9.50    7.60
  -4  -3  25    3.70    2.80
  -4  -3  25   -3.90    2.30
  -4  -3  25    3.70    2.80
  -4  -3  25   83.59   52.59
  -4  -3  25    4.30    5.00
  -4  -3  25    9.50    7.60
   3   2 -27    9.20    7.10
   3   2 -27    4.90    5.50
   3   2 -27   36.40   68.09
   3   2 -27    2.20    5.00
   3   2 -27    9.20    7.10
   3   2 -27   11.80    8.60
   3   2 -27   11.80    8.60
   3   2 -27    2.20    5.00
   3   2 -27    4.90    5.50
  -3  -2  27    3.50   60.89
  -3  -2  27    3.90    8.20
  -3  -2  27    6.30    3.50
  -3  -2  27    3.90    8.20
  -3  -2  27    6.30    3.50
  -3  -2  27   16.30    6.80
  -3  -2  27   16.30    6.80
   8   7 -15   33.50    7.30
   8   7 -15   29.40    8.60
   8   7 -15   12.50    9.20
   8   7 -15   24.80    7.10
   8   7 -15   12.50    9.20
   8   7 -15   33.50    7.30
   8   7 -15   24.80    7.10
   8   7 -15   29.40    8.60
   8   7 -15   35.90    7.70
   8   7 -15   35.90    7.70
  -8  -7  15   11.60   54.29
  -8  -7  15   31.10    8.90
  -8  -7  15   28.50    7.20
  -8  -7  15   17.20    2.90
  -8  -7  15   28.50    7.20
  -8  -7  15   17.20    2.90
  -8  -7  15   31.10    8.90
   7   6 -17    3.20    4.80
   7   6 -17    3.20    4.80
   7   6 -17    7.50    5.30
   7   6 -17    8.40    5.20
   7   6 -17   -9.10    6.20
   7   6 -17    7.50    5.30
   7   6 -17  -53.19   40.50
   7   6 -17    8.40    5.20
   7   6 -17    6.00    4.70
   7   6 -17    6.00    4.70
   7   6 -17   -9.10    6.20
  -7  -6  17   10.10    5.50
  -7  -6  17   31.10   46.80
  -7  -6  17   -0.20    1.90
  -7  -6  17   -2.10    3.30
  -7  -6  17   -1.80    4.20
  -7  -6  17   -2.10    3.30
  -7  -6  17    2.60    6.70
  -7  -6  17   -0.20    1.90
  -7  -6  17   -1.80    4.20
  -7  -6  17   10.10    5.50
  -7  -6  17    2.60    6.70
   6   5 -19   -6.60    5.10
   6   5 -19   -6.60    3.80
   6   5 -19   -2.20    4.50
   6   5 -19    0.60    4.10
   6   5 -19   17.20   39.70
   6   5 -19   -6.60    5.10
   6   5 -19   -6.60    3.80
   6   5 -19    9.30    4.80
   6   5 -19    0.60    4.10
   6   5 -19   -3.40    5.40
   6   5 -19    9.30    4.80
   6   5 -19   -3.40    5.40
   6   5 -19   -2.20    4.50
  -6  -5  19    3.80    5.00
  -6  -5  19    3.70    5.00
  -6  -5  19   -2.00    2.20
  -6  -5  19   32.40   43.10
  -6  -5  19    0.70    4.10
  -6  -5  19   -2.00    2.20
  -6  -5  19   -3.80    1.70
  -6  -5  19    0.70    4.10
  -6  -5  19   -3.80    1.70
   5   4 -21   13.30    6.20
   5   4 -21   17.80    5.70
   5   4 -21   13.30    6.20
   5   4 -21   33.70    6.60
   5   4 -21   29.00    8.80
   5   4 -21   22.10    5.80
   5   4 -21   22.10    5.80
   5   4 -21   29.00    8.80
   5   4 -21   38.00    7.10
   5   4 -21   38.00    7.10
   5   4 -21   44.90   47.20
   5   4 -21   33.70    6.60
   5   4 -21   17.80    5.70
  -5  -4  21   19.10    3.40
  -5  -4  21   22.70    6.50
  -5  -4  21   23.80    7.10
  -5  -4  21   22.30    3.70
  -5  -4  21   67.79   39.50
  -5  -4  21   34.40   11.40
  -5  -4  21   23.90    7.10
  -5  -4  21   34.40   11.40
  -5  -4  21   19.10    3.40
  -5  -4  21   22.70    6.50
  -5  -4  21   22.30    3.70
   4   3 -23    8.10    7.50
   4   3 -23    3.70    5.10
   4   3 -23  -32.90   43.20
   4   3 -23   11.50    5.60
   4   3 -23   11.50    5.60
   4   3 -23   11.50    5.40
   4   3 -23    9.30    4.90
   4   3 -23   11.50    5.40
   4   3 -23    8.10    7.50
   4   3 -23    9.30    4.90
   4   3 -23    3.70    5.10
  -4  -3  23   -7.10   39.50
  -4  -3  23    5.30    3.20
  -4  -3  23    5.30    3.20
  -4  -3  23   10.70    5.40
  -4  -3  23    7.80    4.90
  -4  -3  23    7.80    4.90
  -4  -3  23   10.80    5.40
  -4  -3  23    3.90    2.80
  -4  -3  23    3.90    2.80
   3   2 -25   18.70    9.10
   3   2 -25   -0.20    4.70
   3   2 -25    1.10    6.20
   3   2 -25    2.00    3.90
   3   2 -25    1.10    6.20
   3   2 -25   -1.30    4.20
   3   2 -25    1.00    5.40
   3   2 -25    2.00    3.90
   3   2 -25   -1.30    4.20
   3   2 -25  -89.09   49.70
   3   2 -25   18.70    9.10
   3   2 -25   -0.30    4.70
   3   2 -25    1.10    5.40
  -3  -2  25    5.80    5.60
  -3  -2  25    5.80    5.60
  -3  -2  25   -3.00   49.50
  -3  -2  25    6.10    4.00
  -3  -2  25  -11.40    8.40
  -3  -2  25  -11.20    4.40
  -3  -2  25    6.90    5.20
  -3  -2  25    6.10    4.00
  -3  -2  25  -11.40    8.40
  -3  -2  25  -11.20    4.40
  -3  -2  25    6.90    5.20
   2   1 -27    6.90    7.90
   2   1 -27    6.90    7.90
   2   1 -27    5.30    5.20
   2   1 -27   14.90    4.30
   2   1 -27   11.20    5.50
   2   1 -27   14.90    4.30
   2   1 -27   22.50    9.10
   2   1 -27    5.30    5.20
   2   1 -27   22.60    9.10
   2   1 -27   11.20    5.50
  -2  -1  27    2.60   16.50
  -2  -1  27   14.30    4.00
  -2  -1  27    2.60   16.50
  -2  -1  27    5.80    6.30
  -2  -1  27    5.40    3.90
  -2  -1  27   14.30    4.00
  -2  -1  27    5.40    3.90
  -2  -1  27    5.80    6.20
  -2  -1  27   84.49   70.69
   9   8 -11    6.60    6.60
   9   8 -11   15.00    6.40
   9   8 -11   16.80    6.80
   9   8 -11   16.80    6.80
   9   8 -11   24.00    6.60
   9   8 -11   15.00    6.40
   9   8 -11   25.50   57.69
   9   8 -11   24.00    6.60
   9   8 -11    6.60    6.60
  -9  -8  11   66.49   61.89
  -9  -8  11   10.00    3.90
  -9  -8  11    4.50    6.80
  -9  -8  11    8.50    6.40
  -9  -8  11    9.40    3.20
  -9  -8  11    9.40    3.20
  -9  -8  11    4.50    6.80
  -9  -8  11    8.50    6.40
  -9  -8  11   10.00    3.90
   8   7 -13    1.60    8.90
   8   7 -13 -128.39   49.60
   8   7 -13   13.30    6.20
   8   7 -13   33.80    6.70
   8   7 -13   10.80    6.00
   8   7 -13   13.30    6.20
   8   7 -13   25.60   11.50
   8   7 -13   33.80    6.70
   8   7 -13   10.80    5.90
   8   7 -13    1.60    8.90
   8   7 -13   25.60   11.50
  -8  -7  13    6.40    5.10
  -8  -7  13   23.50    3.90
  -8  -7  13    6.40    5.10
  -8  -7  13   15.20    7.70
  -8  -7  13   15.20    7.70
  -8  -7  13   13.30    3.10
  -8  -7  13   13.30    3.10
  -8  -7  13   25.50    7.10
  -8  -7  13   25.20    7.00
  -8  -7  13   23.50    3.90
  -8  -7  13   -6.30   41.50
   7   6 -15   14.20    5.50
   7   6 -15   -1.00    6.70
   7   6 -15   14.30    5.50
   7   6 -15   11.80    5.50
   7   6 -15  109.89   70.19
   7   6 -15   11.80    5.50
   7   6 -15   -1.00    6.70
   7   6 -15    8.80    5.10
   7   6 -15    3.00    4.70
   7   6 -15    8.80    5.10
   7   6 -15    3.00    4.70
  -7  -6  15   14.30    3.20
  -7  -6  15   11.80    6.00
  -7  -6  15    1.40    6.60
  -7  -6  15   11.80    6.00
  -7  -6  15    1.40    6.60
  -7  -6  15    8.70    2.70
  -7  -6  15    8.70    2.70
  -7  -6  15   -1.20   40.20
  -7  -6  15   14.30    3.20
   6   5 -17    3.10    4.70
   6   5 -17   15.40    5.30
   6   5 -17   14.20    4.90
   6   5 -17    6.00    4.80
   6   5 -17    3.10    4.70
   6   5 -17    0.70    5.80
   6   5 -17    2.70    5.90
   6   5 -17   15.40    5.30
   6   5 -17    6.00    4.80
   6   5 -17   14.20    4.90
   6   5 -17    0.70    5.80
   6   5 -17    2.70    5.90
  -6  -5  17    2.40    6.60
  -6  -5  17    2.30    2.30
  -6  -5  17   -2.60    2.50
  -6  -5  17    2.40    6.60
  -6  -5  17    2.30    2.30
  -6  -5  17    6.80    5.00
  -6  -5  17    6.80    5.00
  -6  -5  17   24.30   34.50
  -6  -5  17   -2.60    2.50
   5   4 -19   56.09    8.40
   5   4 -19   54.89   11.00
   5   4 -19   54.69    7.90
   5   4 -19   54.89   11.00
   5   4 -19   63.49   10.00
   5   4 -19   50.19    7.90
   5   4 -19   63.49   10.00
   5   4 -19   56.09    8.40
   5   4 -19   54.69    7.90
   5   4 -19  -37.80   32.10
   5   4 -19   74.79    9.20
   5   4 -19   74.89    9.20
   5   4 -19   50.19    7.90
  -5  -4  19   34.70   37.30
  -5  -4  19   54.09   11.00
  -5  -4  19   70.19    6.40
  -5  -4  19   54.09   11.00
  -5  -4  19   61.69    8.70
  -5  -4  19   61.69    8.70
  -5  -4  19   70.19    6.40
   4   3 -21    7.10    5.00
   4   3 -21   14.00    7.70
   4   3 -21    7.00    4.40
   4   3 -21    6.90   40.60
   4   3 -21    2.30    4.70
   4   3 -21    7.00    4.40
   4   3 -21   11.90    4.80
   4   3 -21    2.30    4.70
   4   3 -21   14.00    7.70
   4   3 -21   11.90    4.80
   4   3 -21    7.00    5.00
  -4  -3  21    2.10    4.40
  -4  -3  21    2.00    4.40
  -4  -3  21    2.80    5.90
  -4  -3  21  -15.50   37.10
  -4  -3  21    0.20    2.80
  -4  -3  21    6.60    3.80
  -4  -3  21    9.70    5.20
  -4  -3  21    9.70    5.20
  -4  -3  21    0.20    2.80
  -4  -3  21    2.80    5.90
  -4  -3  21    6.60    3.80
   3   2 -23   -3.40    4.90
   3   2 -23   -2.00    4.30
   3   2 -23   -4.20    3.20
   3   2 -23    1.20    4.40
   3   2 -23    8.30    4.70
   3   2 -23   -3.40    4.90
   3   2 -23   -4.20    3.20
   3   2 -23   -2.00    4.30
   3   2 -23    8.30    4.70
   3   2 -23    8.00    7.20
   3   2 -23    8.00    7.20
   3   2 -23    1.20    4.40
  -3  -2  23   -3.00    3.50
  -3  -2  23    1.20    6.60
  -3  -2  23    3.00   34.00
  -3  -2  23   -3.00    3.50
  -3  -2  23   -9.10    4.10
  -3  -2  23    1.20    6.60
  -3  -2  23   -4.40    3.30
  -3  -2  23   -3.00    6.80
  -3  -2  23    8.70    4.80
  -3  -2  23   -4.40    3.30
  -3  -2  23   -3.00    6.80
  -3  -2  23   -9.10    4.10
  -3  -2  23    8.70    4.80
   2   1 -25    0.50    4.50
   2   1 -25   -3.30    4.50
   2   1 -25    0.50    4.50
   2   1 -25   -0.30    6.80
   2   1 -25   -9.60   47.50
   2   1 -25    3.70    3.30
   2   1 -25   -1.60    5.60
   2   1 -25    3.70    3.30
   2   1 -25   -3.30    4.50
   2   1 -25   -0.30    6.80
   2   1 -25   -1.60    5.60
  -2  -1  25   -8.20    4.20
  -2  -1  25   -8.20    4.20
  -2  -1  25   -0.90    3.50
  -2  -1  25   -0.90    3.50
  -2  -1  25    6.70    5.70
  -2  -1  25    6.70    5.70
  -2  -1  25   -0.50    3.50
  -2  -1  25    7.80    8.00
  -2  -1  25   -6.10    9.60
  -2  -1  25    7.80    8.00
  -2  -1  25   -0.50    3.50
  -2  -1  25   35.10   48.80
  -2  -1  25   -6.10    9.60
   1   0 -27   -0.90    5.10
   1   0 -27    1.90    5.90
   1   0 -27    3.90   10.30
   1   0 -27    1.90    5.90
   1   0 -27   -2.20    4.30
   1   0 -27   -2.70    4.70
   1   0 -27   64.89   62.29
   1   0 -27   -0.90    5.10
   1   0 -27   -2.20    4.30
   1   0 -27   -2.70    4.70
   1   0 -27    3.90   10.30
  -1   0  27  -20.90   10.80
  -1   0  27   -2.30    4.10
  -1   0  27    5.30    5.80
  -1   0  27   -0.70    3.90
  -1   0  27   -2.30    4.10
  -1   0  27  -20.90   10.80
  -1   0  27  -15.10   60.69
  -1   0  27   -0.70    3.90
  -1   0  27    5.30    5.80
   9   8  -9    4.80    5.70
   9   8  -9    4.70    5.70
   9   8  -9    1.40    8.70
   9   8  -9   -6.40    8.90
   9   8  -9    1.40    8.70
   9   8  -9   -6.50    8.90
   9   8  -9    6.60    5.40
   9   8  -9    6.60    5.40
  -9  -8   9  -15.80   56.59
  -9  -8   9    3.10    4.10
  -9  -8   9    3.30    6.70
  -9  -8   9   -2.10    5.50
  -9  -8   9    3.10    4.10
  -9  -8   9    3.30    6.70
  -9  -8   9   -0.10    3.80
  -9  -8   9   -0.10    3.80
  -9  -8   9   -2.10    5.50
   8   7 -11   22.40    6.00
   8   7 -11   -2.70    9.60
   8   7 -11   14.70    6.00
   8   7 -11   29.10    6.30
   8   7 -11   22.40    6.00
   8   7 -11   14.70    6.00
   8   7 -11   -1.30   41.80
   8   7 -11   17.40    6.20
   8   7 -11   -2.70    9.60
   8   7 -11   29.10    6.30
   8   7 -11   17.40    6.20
  -8  -7  11   12.40    5.50
  -8  -7  11   26.80   14.50
  -8  -7  11   21.70    6.60
  -8  -7  11   26.80   14.50
  -8  -7  11   12.70    3.30
  -8  -7  11   11.80    5.30
  -8  -7  11   11.80    5.30
  -8  -7  11   27.30   46.40
  -8  -7  11   12.40    5.50
  -8  -7  11   21.80    6.60
  -8  -7  11   12.70    3.30
   7   6 -13   10.50    4.90
   7   6 -13  -18.50   57.19
   7   6 -13    3.20    4.30
   7   6 -13  -12.80    5.90
   7   6 -13    3.20    4.30
   7   6 -13   11.70    5.00
   7   6 -13  -12.80    5.90
   7   6 -13    1.70    4.70
   7   6 -13   10.50    4.90
   7   6 -13   11.80    5.00
   7   6 -13    1.80    4.70
  -7  -6  13   11.30   33.30
  -7  -6  13    0.40    2.40
  -7  -6  13    5.40    6.50
  -7  -6  13   12.70    5.40
  -7  -6  13    3.20    3.40
  -7  -6  13    0.40    2.40
  -7  -6  13    3.20    3.40
  -7  -6  13   12.70    5.40
  -7  -6  13    5.40    6.50
   6   5 -15    1.80    4.20
   6   5 -15    1.10    4.20
   6   5 -15  -10.20    5.10
   6   5 -15    0.20    4.30
   6   5 -15    0.20    4.30
   6   5 -15   -2.10    3.70
   6   5 -15   -2.10    5.10
   6   5 -15    1.10    4.20
   6   5 -15   -2.10    5.10
   6   5 -15   -2.10    3.70
   6   5 -15  -10.20    5.10
   6   5 -15    1.80    4.20
   6   5 -15    7.80   32.50
  -6  -5  15    0.50    2.20
  -6  -5  15   -0.90    4.90
  -6  -5  15   -0.80    5.90
  -6  -5  15   -0.80    5.90
  -6  -5  15   -0.90    4.90
  -6  -5  15   12.60   31.70
  -6  -5  15   -0.90    2.70
  -6  -5  15    0.50    2.20
  -6  -5  15   -0.90    2.70
   5   4 -17   39.00    6.60
   5   4 -17   49.30   34.60
   5   4 -17   30.90    6.50
   5   4 -17   45.00    6.50
   5   4 -17   62.79   16.00
   5   4 -17   38.10    6.40
   5   4 -17   30.80    6.50
   5   4 -17   31.80    7.70
   5   4 -17   38.10    6.40
   5   4 -17   31.80    7.70
   5   4 -17   39.00    6.60
   5   4 -17   62.79   16.00
   5   4 -17   45.00    6.50
  -5  -4  17   30.00    4.20
  -5  -4  17   24.90    8.10
  -5  -4  17   32.80    4.60
  -5  -4  17   24.90    8.10
  -5  -4  17   30.00    4.20
  -5  -4  17   32.80    4.60
  -5  -4  17   16.20   30.20
   4   3 -19   12.80    5.20
   4   3 -19   28.10    5.80
   4   3 -19   26.60    5.90
   4   3 -19   15.30    7.10
   4   3 -19   28.10    5.80
   4   3 -19   10.90    4.90
   4   3 -19   26.60    5.90
   4   3 -19   15.30    7.10
   4   3 -19   28.10   26.90
   4   3 -19   12.80    5.20
   4   3 -19   11.60    4.60
   4   3 -19   11.60    4.60
   4   3 -19   10.90    4.90
  -4  -3  19   21.00    5.00
  -4  -3  19    3.10    5.90
  -4  -3  19   26.60    5.90
  -4  -3  19   26.60    5.90
  -4  -3  19   12.10    3.30
  -4  -3  19   22.20    4.30
  -4  -3  19   12.10    3.30
  -4  -3  19   21.00    5.00
  -4  -3  19   22.20    4.30
  -4  -3  19    3.10    5.90
  -4  -3  19   13.20    7.30
  -4  -3  19   18.80    4.10
  -4  -3  19   24.20   31.90
  -4  -3  19   13.20    7.30
  -4  -3  19   18.80    4.10
   3   2 -21   16.70   33.80
   3   2 -21   -6.20    3.30
   3   2 -21    7.30    5.20
   3   2 -21    6.80    4.50
   3   2 -21    2.70    3.90
   3   2 -21    6.80    4.50
   3   2 -21   -6.20    3.30
   3   2 -21   11.70    8.10
   3   2 -21    7.30    5.20
   3   2 -21   11.70    8.10
   3   2 -21    2.70    3.90
  -3  -2  21    2.10    7.20
  -3  -2  21   -2.20    4.20
  -3  -2  21    0.90    6.20
  -3  -2  21    0.90    6.20
  -3  -2  21   -1.60    3.60
  -3  -2  21    7.70    3.10
  -3  -2  21    7.70    3.10
  -3  -2  21    2.10    7.20
  -3  -2  21    8.10    4.70
  -3  -2  21   -1.60    3.60
  -3  -2  21   -2.20    4.20
  -3  -2  21   58.39   32.40
  -3  -2  21    8.10    4.70
   2   1 -23   33.30    6.60
   2   1 -23   33.30    6.60
   2   1 -23   26.60    6.40
   2   1 -23   37.90   10.50
   2   1 -23   28.50    6.50
   2   1 -23   44.20   37.60
   2   1 -23   37.30    6.10
   2   1 -23   36.80    7.60
   2   1 -23   37.30    6.10
   2   1 -23   28.50    6.50
   2   1 -23   36.80    7.60
   2   1 -23   37.90   10.50
   2   1 -23   26.60    6.40
  -2  -1  23   37.40    7.10
  -2  -1  23   31.20    5.80
  -2  -1  23   28.50    6.70
  -2  -1  23   31.20    5.80
  -2  -1  23    6.20   34.50
  -2  -1  23   37.40    7.10
  -2  -1  23   28.60    6.70
  -2  -1  23   30.40    5.30
  -2  -1  23   30.40    5.30
  -2  -1  23   63.49   14.10
  -2  -1  23   63.49   14.10
   1   0 -25    3.90    4.70
   1   0 -25    5.90    6.00
   1   0 -25    0.80    4.60
   1   0 -25   -1.30    7.40
   1   0 -25    3.90    4.70
   1   0 -25    5.90    6.00
   1   0 -25   -1.30    7.40
   1   0 -25    0.80    4.60
  -1   0  25    3.90    4.10
  -1   0  25   -5.10    3.70
  -1   0  25    3.40    5.20
  -1   0  25   -5.10    3.70
  -1   0  25   -8.50    4.80
  -1   0  25    3.40    5.20
  -1   0  25   64.69   49.99
  -1   0  25    0.00   11.90
  -1   0  25    0.00   11.90
  -1   0  25   -0.80    4.40
  -1   0  25    3.90    4.10
  -1   0  25    8.40    8.40
  -1   0  25   -0.80    4.40
  -1   0  25   -8.50    4.80
  -1   0  25    8.40    8.40
   0  -1 -27   -0.90    6.20
   0  -1 -27   -0.90    6.20
   0  -1 -27    1.20    5.00
   0  -1 -27  -11.80    9.40
   0  -1 -27    0.50   55.19
   0  -1 -27   -2.10    5.80
   0  -1 -27  -11.80    9.40
   0  -1 -27    1.20    5.00
   0  -1 -27   -2.20    5.80
   0   1  27   -6.50    3.90
   0   1  27   -6.50    3.90
   0   1  27    7.90    6.20
   0   1  27    2.80    4.20
   0   1  27    7.90    6.20
   0   1  27  -32.90   60.99
   0   1  27    2.80    4.20
   9   8  -7   21.30    7.60
   9   8  -7   11.90    6.00
   9   8  -7   11.90    6.00
   9   8  -7    8.80    6.20
   9   8  -7  -61.19   56.59
   9   8  -7   21.30    7.60
   9   8  -7   12.20    6.20
   9   8  -7   18.90    6.90
   9   8  -7   12.20    6.20
   9   8  -7   18.90    6.90
   9   8  -7    8.80    6.20
  -9  -8   7    9.70    3.40
  -9  -8   7   14.90    6.30
  -9  -8   7   10.90    4.30
  -9  -8   7   24.30   58.69
  -9  -8   7   10.90    4.30
  -9  -8   7    6.00    5.90
  -9  -8   7   14.90    6.30
  -9  -8   7    6.00    5.90
  -9  -8   7    9.70    3.40
  -9  -8   7   16.10    6.90
  -9  -8   7   16.10    6.90
   8   7  -9    9.30    5.30
   8   7  -9    9.30    5.30
   8   7  -9   -6.70    7.40
   8   7  -9    7.30    5.00
   8   7  -9   -1.40    4.10
   8   7  -9    7.30    5.00
   8   7  -9   19.40    5.90
   8   7  -9    9.30    5.40
   8   7  -9   19.40    5.90
   8   7  -9    9.30    5.40
   8   7  -9   -6.70    7.40
   8   7  -9   -1.40    4.10
  -8  -7   9  -29.30   40.10
  -8  -7   9    2.40    4.00
  -8  -7   9    2.40    4.00
  -8  -7   9   -1.50    4.90
  -8  -7   9   11.40    6.00
  -8  -7   9   13.90    6.70
  -8  -7   9   11.40    5.90
  -8  -7   9   -1.50    4.90
  -8  -7   9   13.90    6.70
   7   6 -11   22.30    5.80
   7   6 -11   35.10    6.40
   7   6 -11   15.00    8.30
   7   6 -11   22.30    5.80
   7   6 -11   32.20    6.40
   7   6 -11   32.20    6.40
   7   6 -11   15.00    8.30
   7   6 -11   39.00   36.70
   7   6 -11   19.50    5.50
   7   6 -11   19.50    5.50
   7   6 -11   35.10    6.40
  -7  -6  11   22.10    4.00
  -7  -6  11   34.80    7.80
  -7  -6  11   29.40   32.00
  -7  -6  11   38.00    6.80
  -7  -6  11   22.10    4.00
  -7  -6  11   23.90    8.50
  -7  -6  11   34.80    7.80
  -7  -6  11   23.90    8.50
  -7  -6  11   38.00    6.80
  -7  -6  11   26.80    7.70
  -7  -6  11   26.80    7.70
   6   5 -13    5.80   28.30
   6   5 -13   25.40    5.80
   6   5 -13   23.90    5.60
   6   5 -13   15.90    7.40
   6   5 -13   15.90    7.40
   6   5 -13   23.20    4.90
   6   5 -13   23.20    4.90
   6   5 -13   25.00    5.70
   6   5 -13   25.00    5.70
   6   5 -13   23.90    5.60
   6   5 -13   25.30    5.80
  -6  -5  13    7.10    8.10
  -6  -5  13   25.40    4.30
  -6  -5  13    7.10    8.10
  -6  -5  13   11.00    4.40
  -6  -5  13   10.90    4.40
  -6  -5  13   10.60   24.70
  -6  -5  13   25.40    4.30
  -6  -5  13   36.00    8.50
  -6  -5  13   36.00    8.50
   5   4 -15   -2.50    5.10
   5   4 -15    3.10    3.90
   5   4 -15   46.60   26.10
   5   4 -15   -2.50    5.10
   5   4 -15    2.50    5.00
   5   4 -15    3.10    3.90
   5   4 -15   -4.30    3.40
   5   4 -15    0.30    4.00
   5   4 -15   -4.30    3.40
   5   4 -15    0.20    4.00
   5   4 -15    2.50    5.00
  -5  -4  15   -7.10    3.00
  -5  -4  15   -7.00    3.00
  -5  -4  15    2.30    2.50
  -5  -4  15   -1.00    2.80
  -5  -4  15    0.20    3.90
  -5  -4  15    7.20    6.20
  -5  -4  15    2.30    2.50
  -5  -4  15    0.20    3.90
  -5  -4  15   -1.00    2.80
  -5  -4  15  -25.50   22.40
  -5  -4  15    7.20    6.20
   4   3 -17    5.70   22.60
   4   3 -17    6.60    5.00
   4   3 -17    6.50    5.00
   4   3 -17    8.00    5.10
   4   3 -17   -3.20    3.60
   4   3 -17    8.00    5.10
   4   3 -17    9.70    6.10
   4   3 -17   -0.40    3.90
   4   3 -17   -3.10    3.60
   4   3 -17    9.70    6.10
   4   3 -17    7.20    6.50
   4   3 -17    7.20    6.50
   4   3 -17   -0.40    3.90
  -4  -3  17    0.30    4.10
  -4  -3  17    3.20    4.00
  -4  -3  17   10.30    3.40
  -4  -3  17    0.30    4.10
  -4  -3  17    3.20    3.90
  -4  -3  17    0.20    2.00
  -4  -3  17   12.80    6.30
  -4  -3  17   17.30   23.00
  -4  -3  17    0.20    2.00
  -4  -3  17   12.80    6.30
  -4  -3  17   -1.30    2.80
  -4  -3  17   -1.30    2.80
  -4  -3  17   10.30    3.40
  -4  -3  17    1.80    2.70
  -4  -3  17    1.80    2.70
   3   2 -19   43.10    6.30
   3   2 -19   29.40    6.00
   3   2 -19   30.00    6.10
   3   2 -19   43.10    6.30
   3   2 -19   28.40    5.70
   3   2 -19   30.00    6.10
   3   2 -19   39.60    9.10
   3   2 -19   28.40    5.90
   3   2 -19   28.40    5.90
   3   2 -19   37.00   30.40
   3   2 -19   29.40    6.00
   3   2 -19   39.60    9.10
   3   2 -19   28.40    5.70
  -3  -2  19   37.80    5.50
  -3  -2  19   37.80    5.50
  -3  -2  19    5.30   25.90
  -3  -2  19   40.80    9.50
  -3  -2  19   31.70    5.80
  -3  -2  19   40.80    9.50
  -3  -2  19   41.40    6.90
  -3  -2  19   19.00    4.10
  -3  -2  19   31.80    5.80
  -3  -2  19   41.40    6.90
  -3  -2  19   19.00    4.10
   2   1 -21    0.50    3.60
   2   1 -21   25.20   30.20
   2   1 -21   -1.80    4.40
   2   1 -21   10.50    7.40
   2   1 -21    0.50    3.60
   2   1 -21    2.50    4.30
   2   1 -21   -1.30    3.10
   2   1 -21    2.50    4.30
   2   1 -21   10.50    7.40
   2   1 -21   -1.30    3.10
   2   1 -21   -1.30    3.70
   2   1 -21   -1.30    3.70
   2   1 -21   -1.90    4.40
  -2  -1  21    0.80    3.30
  -2  -1  21    1.90    3.20
  -2  -1  21    1.90    3.20
  -2  -1  21   -1.10    4.10
  -2  -1  21    8.10    4.80
  -2  -1  21    3.10    4.90
  -2  -1  21    3.10    4.90
  -2  -1  21   -1.10    4.10
  -2  -1  21    0.80    3.30
  -2  -1  21   38.70   30.80
  -2  -1  21    8.10    4.80
   1   0 -23   -0.20    4.50
   1   0 -23   10.40   39.50
   1   0 -23    2.50    4.40
   1   0 -23   -0.20    4.50
   1   0 -23   -4.50    4.30
   1   0 -23    2.50    4.40
   1   0 -23    2.40    7.80
   1   0 -23   -1.60    4.10
   1   0 -23   -4.50    4.30
   1   0 -23   -1.60    4.10
   1   0 -23    2.40    7.80
  -1   0  23   -2.60    3.40
  -1   0  23    5.20    3.80
  -1   0  23   27.90   16.30
  -1   0  23   11.50    5.40
  -1   0  23  -26.90   40.60
  -1   0  23   -0.20    5.10
  -1   0  23   -2.60    3.40
  -1   0  23   11.50    5.40
  -1   0  23    5.20    3.80
  -1   0  23   -1.40    4.50
  -1   0  23   27.90   16.30
  -1   0  23   -0.20    5.10
  -1   0  23   -1.40    4.50
   0  -1 -25    9.20    5.70
   0  -1 -25   18.10   11.60
   0  -1 -25   14.70    5.80
   0  -1 -25    9.20    5.70
   0  -1 -25   16.70    5.70
   0  -1 -25    7.70    9.20
   0  -1 -25   16.70    5.70
   0  -1 -25   18.10   11.60
   0  -1 -25   14.70    5.80
   0  -1 -25    7.70    9.20
   0   1  25    6.00   43.30
   0   1  25   11.00    5.70
   0   1  25   -2.00    7.60
   0   1  25   15.40    5.00
   0   1  25   19.10    7.00
   0   1  25   10.40    4.80
   0   1  25   11.00    5.70
   0   1  25   19.10    6.90
   0   1  25   -2.00    7.60
   0   1  25   13.10   14.40
   0   1  25    9.20    4.40
   0   1  25   13.10   14.40
   0   1  25    9.20    4.40
   0   1  25   15.40    5.00
   0   1  25   10.40    4.80
  -1  -2 -27    2.80    9.50
  -1  -2 -27    2.80    9.50
  -1  -2 -27   -9.60    6.00
  -1  -2 -27   21.90   65.39
  -1  -2 -27   -5.80    4.80
  -1  -2 -27   -9.70    6.00
  -1  -2 -27   -5.80    4.80
   1   2  27    3.60    6.20
   1   2  27    4.40    4.80
   1   2  27  -22.70   24.30
   1   2  27    3.60    6.20
   1   2  27    3.60    5.10
   1   2  27    3.60    5.10
   1   2  27    1.80    6.30
   1   2  27  -22.70   24.30
   1   2  27    1.80    6.30
   1   2  27  -24.90   67.19
   1   2  27    4.40    4.80
   9   8  -5   31.40    7.60
   9   8  -5   31.40    7.60
   9   8  -5   38.50   10.90
   9   8  -5   30.80    7.10
   9   8  -5   38.60    7.90
   9   8  -5   30.80    7.10
   9   8  -5   10.10    9.10
   9   8  -5   10.10    9.10
   9   8  -5   38.60    7.90
   9   8  -5   38.50   10.90
   9   8  -5   34.60    7.90
   9   8  -5  -52.69   50.59
   9   8  -5   34.60    7.90
  -9  -8   5   31.80    5.70
  -9  -8   5   31.80    5.70
  -9  -8   5   23.90    4.70
  -9  -8   5   34.20    7.30
  -9  -8   5   34.20    7.30
  -9  -8   5   -0.10   51.89
  -9  -8   5   36.50    8.10
  -9  -8   5   36.60    8.10
  -9  -8   5   23.90    4.70
  -9  -8   5   30.10    7.10
  -9  -8   5   30.10    7.10
   8   7  -7   37.30    9.20
   8   7  -7   30.20    7.10
   8   7  -7   20.90   56.59
   8   7  -7   28.70    6.60
   8   7  -7   30.20    7.10
   8   7  -7   13.80    6.10
   8   7  -7   37.30    9.20
   8   7  -7   26.60    6.20
   8   7  -7   28.70    6.60
   8   7  -7   26.60    6.20
   8   7  -7   13.80    6.10
  -8  -7   7   37.20    7.60
  -8  -7   7   43.50    8.10
  -8  -7   7   19.50    4.90
  -8  -7   7   36.10    6.80
  -8  -7   7   36.10    6.80
  -8  -7   7   19.50    4.90
  -8  -7   7  -29.20   38.20
  -8  -7   7   43.50    8.10
  -8  -7   7   37.20    7.60
   7   6  -9   -3.20    3.70
   7   6  -9   -1.80    6.40
   7   6  -9    4.40    4.10
   7   6  -9    0.60    4.20
   7   6  -9    0.50    4.10
   7   6  -9    0.60    4.20
   7   6  -9    1.70    3.80
   7   6  -9   -1.80    6.40
   7   6  -9    1.70    3.80
   7   6  -9   -3.20    3.70
   7   6  -9   46.30   34.10
   7   6  -9    0.50    4.10
   7   6  -9    4.40    4.10
  -7  -6   9   10.50    5.90
  -7  -6   9    1.10    3.60
  -7  -6   9   10.50    5.90
  -7  -6   9   -3.40    3.30
  -7  -6   9    1.10    3.60
  -7  -6   9   -3.40    3.30
  -7  -6   9   -0.70    2.50
  -7  -6   9    3.80    4.50
  -7  -6   9    3.80    4.50
  -7  -6   9   -0.70    2.50
  -7  -6   9   -5.40   25.50
   6   5 -11  235.78   19.00
   6   5 -11  216.58   17.80
   6   5 -11  235.78   19.00
   6   5 -11  240.58   18.90
   6   5 -11  195.68   21.10
   6   5 -11  240.58   18.90
   6   5 -11  195.68   21.10
   6   5 -11  182.78   43.20
   6   5 -11  216.58   17.80
  -6  -5  11  212.68   17.90
  -6  -5  11  240.78   17.10
  -6  -5  11  202.68   17.40
  -6  -5  11  240.78   17.10
  -6  -5  11  198.78   45.80
  -6  -5  11  226.88   16.10
  -6  -5  11  202.48   17.40
  -6  -5  11  253.97   19.70
  -6  -5  11  212.68   17.90
  -6  -5  11  226.88   16.10
  -6  -5  11  253.97   19.70
   5   4 -13    1.00    4.70
   5   4 -13    1.90    3.70
   5   4 -13    1.00    4.70
   5   4 -13   -1.70    3.50
   5   4 -13   -0.80    3.30
   5   4 -13   -5.40    4.40
   5   4 -13   -0.80    3.30
   5   4 -13   -5.40    4.40
   5   4 -13    3.90   22.30
   5   4 -13    0.40    3.10
   5   4 -13    1.90    3.70
   5   4 -13   -1.70    3.50
   5   4 -13    0.40    3.10
  -5  -4  13   -0.60    5.10
  -5  -4  13   -0.60    5.10
  -5  -4  13   -3.80    2.40
  -5  -4  13    0.90    2.30
  -5  -4  13    3.70    3.80
  -5  -4  13    0.90    2.30
  -5  -4  13   -1.40    3.00
  -5  -4  13  -11.80   23.20
  -5  -4  13   -1.40    3.00
  -5  -4  13   -3.80    2.40
  -5  -4  13    3.70    3.80
   4   3 -15   -5.10    2.80
   4   3 -15    1.60    3.60
   4   3 -15  -10.70   22.00
   4   3 -15    3.60    3.60
   4   3 -15    3.60    3.60
   4   3 -15    1.60    3.60
   4   3 -15    1.10    3.90
   4   3 -15   -0.90    3.00
   4   3 -15   -0.90    3.00
   4   3 -15   -4.90    4.70
   4   3 -15   -5.10    2.80
   4   3 -15    1.10    3.90
   4   3 -15   -4.90    4.70
  -4  -3  15   -1.20    2.40
  -4  -3  15    3.40    2.30
  -4  -3  15   -1.60    5.20
  -4  -3  15   -2.90    2.70
  -4  -3  15   -2.80    2.70
  -4  -3  15    0.60    3.40
  -4  -3  15    3.40    2.30
  -4  -3  15   22.90   21.30
  -4  -3  15    0.60    3.40
  -4  -3  15   -1.60    5.20
  -4  -3  15   -1.20    2.40
   3   2 -17   17.20    6.80
   3   2 -17   17.20    6.80
   3   2 -17    8.90   23.30
   3   2 -17   10.30    3.90
   3   2 -17   10.70    4.40
   3   2 -17   16.30    4.40
   3   2 -17    6.30    3.80
   3   2 -17    6.30    3.80
   3   2 -17   16.50    4.60
   3   2 -17   10.30    3.90
   3   2 -17   10.70    4.40
   3   2 -17   16.30    4.40
   3   2 -17   16.60    4.60
  -3  -2  17   12.40    4.50
  -3  -2  17    9.50    4.20
  -3  -2  17   12.40    4.50
  -3  -2  17    8.80    5.90
  -3  -2  17   16.30    3.30
  -3  -2  17   16.30    3.30
  -3  -2  17    8.80    5.90
  -3  -2  17   17.00   23.10
  -3  -2  17   29.10    7.80
  -3  -2  17   29.10    7.80
  -3  -2  17    9.60    4.20
   2   1 -19   -4.10    3.50
   2   1 -19   -2.80    2.50
   2   1 -19   -2.80    2.50
   2   1 -19   -3.00   24.10
   2   1 -19    8.10    6.40
   2   1 -19   -4.20    3.00
   2   1 -19   -4.20    3.00
   2   1 -19   -4.10    3.50
   2   1 -19    8.10    6.40
   2   1 -19    0.60    4.10
   2   1 -19    0.60    4.20
  -2  -1  19    1.10    3.80
  -2  -1  19   -2.20    3.30
  -2  -1  19   -2.10    4.80
  -2  -1  19    3.10    4.50
  -2  -1  19   -2.20    3.30
  -2  -1  19   -0.10    2.70
  -2  -1  19   -0.20    3.00
  -2  -1  19    1.00    3.80
  -2  -1  19   -0.20    3.00
  -2  -1  19    3.10    4.50
  -2  -1  19   -0.10    2.70
  -2  -1  19   19.90    9.80
  -2  -1  19   -6.30   22.10
  -2  -1  19   19.90    9.80
  -2  -1  19   -2.10    4.80
   1   0 -21  -11.10   30.70
   1   0 -21    1.20    4.00
   1   0 -21    5.30    4.40
   1   0 -21   -0.60    4.30
   1   0 -21    5.30    4.40
   1   0 -21    1.20    4.00
   1   0 -21    6.40    6.90
   1   0 -21    6.40    6.90
   1   0 -21    4.00    4.20
   1   0 -21    1.90    2.70
   1   0 -21    4.00    4.20
   1   0 -21    1.90    2.70
   1   0 -21   -0.60    4.30
  -1   0  21   11.80   10.30
  -1   0  21    5.80    4.40
  -1   0  21    4.20    4.00
  -1   0  21  -30.40   31.10
  -1   0  21   -4.40    3.10
  -1   0  21   11.80   10.30
  -1   0  21    0.80    4.20
  -1   0  21   -7.80    4.00
  -1   0  21   -7.80    4.00
  -1   0  21   -4.40    3.10
  -1   0  21    4.20    4.00
  -1   0  21    0.80    4.20
  -1   0  21    5.80    4.40
   0  -1 -23    6.70    8.40
   0  -1 -23   -0.40    5.30
   0  -1 -23    6.70    8.40
   0  -1 -23   -2.90    4.10
   0  -1 -23   -2.90    3.90
   0  -1 -23   -8.20   37.70
   0  -1 -23   -2.40    4.00
   0  -1 -23   -0.40    5.30
   0  -1 -23   -2.90    3.90
   0  -1 -23   -2.40    4.00
   0  -1 -23   -3.00    4.10
   0   1  23    6.60    4.30
   0   1  23    4.20    5.20
   0   1  23    5.40    5.20
   0   1  23    6.60    4.30
   0   1  23    1.70    3.90
   0   1  23   -0.30    6.70
   0   1  23   -1.70    3.90
   0   1  23    1.70    3.90
   0   1  23   10.10   12.80
   0   1  23   -0.30    6.70
   0   1  23  -59.69   39.30
   0   1  23   -1.70    3.90
   0   1  23    4.20    5.20
   0   1  23    5.30    5.20
   0   1  23   10.10   12.80
  -1  -2 -25   -4.30    4.70
  -1  -2 -25   -1.40    4.50
  -1  -2 -25    3.50    9.10
  -1  -2 -25    3.50    9.10
  -1  -2 -25   -1.00    5.60
  -1  -2 -25    1.50    5.00
  -1  -2 -25   -1.40    4.50
  -1  -2 -25   -1.00    5.60
  -1  -2 -25   -4.30    4.70
  -1  -2 -25    1.50    5.00
   1   2  25    5.80    7.50
   1   2  25   -4.80    4.00
   1   2  25    5.80    7.50
   1   2  25   -2.10    3.80
   1   2  25   -1.60    5.50
   1   2  25  -36.10   47.50
   1   2  25   -1.60    5.50
   1   2  25   -2.10    3.80
   1   2  25    7.30    6.20
   1   2  25   -4.80    4.00
   1   2  25    7.30    6.20
   9   8  -3   16.40    8.90
   9   8  -3   -4.80    8.00
   9   8  -3    5.30    5.10
   9   8  -3    5.30    5.10
   9   8  -3    0.40    5.50
   9   8  -3    4.10    5.30
   9   8  -3   26.00   52.39
   9   8  -3   16.40    8.90
   9   8  -3    4.10    5.30
   9   8  -3    6.30    5.60
   9   8  -3   -4.80    8.00
   9   8  -3    0.40    5.50
   9   8  -3    6.30    5.60
  -9  -8   3    8.80    5.00
  -9  -8   3    0.80    5.70
  -9  -8   3    6.50    3.70
  -9  -8   3    8.80    5.00
  -9  -8   3    2.30    4.50
  -9  -8   3    0.80    5.70
  -9  -8   3    2.30    4.50
  -9  -8   3    2.70    5.00
  -9  -8   3    6.50    3.70
  -9  -8   3    2.70    5.00
   8   7  -5   -2.10    4.30
   8   7  -5   -4.90    4.20
   8   7  -5   -2.10    4.30
   8   7  -5   -0.60    4.30
   8   7  -5    1.00    6.50
   8   7  -5    1.00    6.50
   8   7  -5   23.00   41.20
   8   7  -5   -3.40    4.00
   8   7  -5   -3.40    4.00
   8   7  -5   -0.60    4.30
   8   7  -5   -4.90    4.20
  -8  -7   5   -7.30    4.00
  -8  -7   5   -3.00   32.40
  -8  -7   5   -0.90    2.70
  -8  -7   5    9.40    5.20
  -8  -7   5    7.90    5.00
  -8  -7   5    3.70    3.80
  -8  -7   5    7.90    5.00
  -8  -7   5   -0.90    2.70
  -8  -7   5   -7.30    4.00
  -8  -7   5    3.70    3.80
  -8  -7   5    9.40    5.20
   7   6  -7   24.40    7.40
   7   6  -7   19.80    5.50
   7   6  -7   13.60    4.90
   7   6  -7   19.20    5.20
   7   6  -7   22.60    5.70
   7   6  -7  -24.90   27.70
   7   6  -7   19.80    5.50
   7   6  -7   19.20    5.20
   7   6  -7   -0.30    6.40
   7   6  -7   -0.30    6.40
   7   6  -7   13.60    4.90
   7   6  -7   24.40    7.40
   7   6  -7   22.60    5.70
  -7  -6   7   39.80   26.70
  -7  -6   7   26.80    5.60
  -7  -6   7   21.40    6.10
  -7  -6   7   26.80    5.60
  -7  -6   7   20.10    4.20
  -7  -6   7   19.90   10.90
  -7  -6   7   19.90   10.90
  -7  -6   7   20.10    4.20
  -7  -6   7   16.00    3.60
  -7  -6   7   21.40    6.10
  -7  -6   7   17.80    5.80
  -7  -6   7   17.80    5.80
  -7  -6   7   16.00    3.60
   6   5  -9  136.19   11.50
   6   5  -9  113.99   11.40
   6   5  -9   56.49   31.70
   6   5  -9   90.19   13.40
   6   5  -9  140.89   11.60
   6   5  -9  114.89   11.60
   6   5  -9  140.89   11.60
   6   5  -9  136.19   11.50
   6   5  -9  113.99   11.40
   6   5  -9   90.19   13.40
   6   5  -9  114.89   11.60
  -6  -5   9  135.79   13.70
  -6  -5   9  125.19   11.80
  -6  -5   9  117.99   30.50
  -6  -5   9  135.79   13.70
  -6  -5   9  130.39   10.10
  -6  -5   9  148.09   13.20
  -6  -5   9  126.19   11.80
  -6  -5   9  125.19   11.80
  -6  -5   9  130.39   10.10
  -6  -5   9  148.09   13.20
  -6  -5   9  126.29   11.80
   5   4 -11    3.80    3.40
   5   4 -11   12.10    3.90
   5   4 -11    1.50    4.60
   5   4 -11    1.50    4.60
   5   4 -11   15.10    3.80
   5   4 -11   12.30    5.10
   5   4 -11   12.30    5.10
   5   4 -11   15.10    3.80
   5   4 -11    3.80    3.60
   5   4 -11    3.80    3.60
   5   4 -11   47.20   19.40
   5   4 -11    3.80    3.40
   5   4 -11   12.10    3.90
  -5  -4  11    7.60    5.00
  -5  -4  11    7.60    5.00
  -5  -4  11    7.80   18.80
  -5  -4  11    9.90    3.40
  -5  -4  11    4.60    2.60
  -5  -4  11    9.90    3.40
  -5  -4  11    2.10    2.20
  -5  -4  11    3.70    3.60
  -5  -4  11    2.10    2.20
  -5  -4  11    4.60    2.60
  -5  -4  11    3.70    3.60
   4   3 -13   17.80    5.10
   4   3 -13   15.10    4.00
   4   3 -13   12.80    3.70
   4   3 -13   17.80    5.10
   4   3 -13    9.10    5.30
   4   3 -13   15.10    4.00
   4   3 -13   12.80    3.70
   4   3 -13   12.60    3.90
   4   3 -13   12.60    3.90
   4   3 -13   17.70    4.20
   4   3 -13    9.10    5.30
   4   3 -13   49.20   22.70
   4   3 -13   17.70    4.20
  -4  -3  13   14.60    3.90
  -4  -3  13   14.50    5.90
  -4  -3  13   11.00    2.60
  -4  -3  13   14.50    5.90
  -4  -3  13   56.79   22.00
  -4  -3  13   12.70    3.00
  -4  -3  13   12.10    3.90
  -4  -3  13   12.10    3.90
  -4  -3  13   14.60    3.90
  -4  -3  13   11.00    2.60
  -4  -3  13   12.70    3.00
   3   2 -15   59.59    7.40
   3   2 -15   59.59    7.40
   3   2 -15   73.89   10.70
   3   2 -15   73.89   10.70
   3   2 -15  124.09   27.10
   3   2 -15   84.59    7.90
   3   2 -15   84.59    7.90
   3   2 -15   91.19    9.50
   3   2 -15   69.59    8.10
   3   2 -15   70.59    8.10
   3   2 -15   70.59    8.10
   3   2 -15   69.59    8.10
   3   2 -15   91.19    9.50
  -3  -2  15   68.79    7.00
  -3  -2  15   73.09    8.30
  -3  -2  15   72.59    6.60
  -3  -2  15   82.09   10.70
  -3  -2  15   82.09   10.70
  -3  -2  15  105.89   25.20
  -3  -2  15   68.79    7.00
  -3  -2  15   72.59    6.60
  -3  -2  15   66.29    7.80
  -3  -2  15   72.99    8.30
  -3  -2  15   66.29    7.80
   2   1 -17    0.30    5.40
   2   1 -17    7.00    4.00
   2   1 -17    0.80    2.70
   2   1 -17    0.80    2.70
   2   1 -17    3.50    3.20
   2   1 -17    0.30    5.40
   2   1 -17   -0.90    3.10
   2   1 -17   10.20   20.10
   2   1 -17   -0.90    3.10
   2   1 -17    3.50    3.20
   2   1 -17    7.00    4.00
  -2  -1  17    5.90    3.80
  -2  -1  17   13.90    7.90
  -2  -1  17    7.20    3.90
  -2  -1  17   -0.40    3.10
  -2  -1  17  -18.60   17.30
  -2  -1  17   13.90    7.90
  -2  -1  17    5.90    3.80
  -2  -1  17    0.50    4.80
  -2  -1  17   -0.40    3.10
  -2  -1  17   -0.40    2.50
  -2  -1  17   -0.40    2.50
  -2  -1  17   -0.30    2.40
  -2  -1  17    7.20    3.90
  -2  -1  17   -0.30    2.40
  -2  -1  17    0.50    4.80
   1   0 -19    1.30    4.00
   1   0 -19    1.30    4.00
   1   0 -19   -3.80    3.10
   1   0 -19    0.20    2.30
   1   0 -19  -10.80   23.10
   1   0 -19    3.70    4.20
   1   0 -19   -3.80    3.10
   1   0 -19   -1.70   10.00
   1   0 -19    0.80    3.70
   1   0 -19   -1.70   10.00
   1   0 -19    0.80    3.70
   1   0 -19    0.20    2.30
   1   0 -19    3.70    4.20
  -1   0  19   -2.50    5.10
  -1   0  19    1.60    4.20
  -1   0  19    2.80    4.10
  -1   0  19    4.20    3.60
  -1   0  19    2.00    3.10
  -1   0  19   28.20   25.30
  -1   0  19    2.00    3.10
  -1   0  19    1.60    4.20
  -1   0  19    0.10    2.90
  -1   0  19    6.80    9.10
  -1   0  19    4.20    3.60
  -1   0  19   -2.50    5.10
  -1   0  19    6.80    9.10
  -1   0  19    2.80    4.00
  -1   0  19    0.10    2.90
   0  -1 -21   60.39   12.20
   0  -1 -21   60.79    9.10
   0  -1 -21   60.39   12.20
   0  -1 -21   55.79   39.60
   0  -1 -21   76.09    9.00
   0  -1 -21   66.09    8.70
   0  -1 -21   54.69    8.60
   0  -1 -21   60.79    9.10
   0  -1 -21   76.09    9.00
   0  -1 -21   54.69    8.60
   0  -1 -21   66.09    8.70
   0   1  21   51.29    8.50
   0   1  21   83.79   12.70
   0   1  21   84.89    9.20
   0   1  21   53.59    8.90
   0   1  21   99.79   18.60
   0   1  21   72.89    8.00
   0   1  21   51.29    8.50
   0   1  21   79.99    8.20
   0   1  21   99.79   18.60
   0   1  21   63.69   33.70
   0   1  21   53.59    8.90
   0   1  21   84.89    9.20
   0   1  21   72.89    8.00
   0   1  21   79.99    8.20
   0   1  21   83.79   12.70
  -1  -2 -23   26.10    6.90
  -1  -2 -23   14.20    7.80
  -1  -2 -23   26.10    6.90
  -1  -2 -23   16.80    5.70
  -1  -2 -23   16.20    6.50
  -1  -2 -23   13.50    5.80
  -1  -2 -23   14.20    7.80
  -1  -2 -23   14.80   44.80
  -1  -2 -23   16.20    6.50
  -1  -2 -23   16.80    5.70
  -1  -2 -23   13.50    5.80
   1   2  23   -0.80   13.80
   1   2  23  -14.90   42.70
   1   2  23   11.80    5.10
   1   2  23   19.70    6.60
   1   2  23   11.80    5.10
   1   2  23   13.00    8.20
   1   2  23   31.60    5.90
   1   2  23   14.30    4.40
   1   2  23   14.30    4.40
   1   2  23   31.60    5.90
   1   2  23   16.90    6.00
   1   2  23   13.00    8.20
   1   2  23   19.70    6.60
   1   2  23   16.90    6.00
   1   2  23   -0.80   13.80
  -2  -3 -25  -95.19   66.09
  -2  -3 -25   -6.00    8.10
  -2  -3 -25    2.50    5.70
  -2  -3 -25   12.90    7.20
  -2  -3 -25   12.80    7.20
  -2  -3 -25    1.10    6.00
  -2  -3 -25   -6.00    8.10
  -2  -3 -25    1.10    6.00
  -2  -3 -25    2.50    5.70
   2   3  25   -0.20    3.40
   2   3  25   12.40    8.50
   2   3  25   -4.70    5.50
   2   3  25   -4.70    5.50
   2   3  25    5.00    6.40
   2   3  25   -4.90    5.00
   2   3  25   -0.20    3.40
   2   3  25   44.40   56.39
   2   3  25  -28.00   12.90
   2   3  25   -4.90    5.00
   2   3  25   12.40    8.50
   2   3  25  -28.00   12.90
   2   3  25    5.00    6.40
   9   8  -1    1.20    5.20
   9   8  -1    2.40    4.80
   9   8  -1    2.40    4.80
   9   8  -1   -5.80    8.00
   9   8  -1   -2.60    8.20
   9   8  -1   11.70    9.90
   9   8  -1  110.99   57.09
   9   8  -1    1.20    5.20
   9   8  -1   -6.50    5.10
   9   8  -1   -6.50    5.10
   9   8  -1   11.70    9.90
   9   8  -1   -2.60    8.20
   9   8  -1  -11.20   49.80
   9   8  -1   -5.80    8.00
  -9  -8   1    2.40    4.50
  -9  -8   1   -4.60    3.70
  -9  -8   1    2.40    4.50
  -9  -8   1   -8.40    2.70
  -9  -8   1   -0.70    5.20
  -9  -8   1   -0.60    5.20
  -9  -8   1   -4.60    3.70
  -9  -8   1   -8.40    2.70
   8   7  -3    1.10    4.60
   8   7  -3   -3.20    3.80
   8   7  -3   -9.40   35.70
   8   7  -3    3.50    4.60
   8   7  -3    1.20    4.60
   8   7  -3   -2.70    4.80
   8   7  -3    3.50    4.60
   8   7  -3    3.50    7.30
   8   7  -3    3.50    7.30
   8   7  -3   -3.20    3.80
   8   7  -3   -2.70    4.80
  -8  -7   3   -9.40   12.80
  -8  -7   3   -9.40   12.80
  -8  -7   3    4.60    4.50
  -8  -7   3   -0.20    4.90
  -8  -7   3  -10.00   38.00
  -8  -7   3    4.60    4.50
  -8  -7   3   -3.10    2.60
  -8  -7   3   -4.00    3.60
  -8  -7   3   -0.10    4.10
  -8  -7   3   -0.30    4.10
  -8  -7   3   -4.00    3.60
  -8  -7   3   -0.20    4.90
  -8  -7   3   -3.10    2.60
   7   6  -5   10.80    7.20
   7   6  -5   10.00    5.10
   7   6  -5   10.80    7.20
   7   6  -5   17.00    5.20
   7   6  -5   12.60    4.90
   7   6  -5   21.00    4.90
   7   6  -5    3.40    6.90
   7   6  -5   11.60   32.20
   7   6  -5   17.00    5.20
   7   6  -5   10.00    5.10
   7   6  -5   12.60    4.90
   7   6  -5    3.40    6.90
   7   6  -5   21.00    4.90
  -7  -6   5   19.10   15.00
  -7  -6   5   17.90    5.40
  -7  -6   5   16.50    3.60
  -7  -6   5   13.80    4.90
  -7  -6   5   13.80    4.90
  -7  -6   5   19.10   15.00
  -7  -6   5   16.80    5.40
  -7  -6   5   16.50    3.60
  -7  -6   5   40.30   28.20
  -7  -6   5   12.30    4.00
  -7  -6   5   16.80    5.40
  -7  -6   5   17.90    5.40
  -7  -6   5   12.30    4.00
   6   5  -7   31.00    5.60
   6   5  -7   13.90    6.50
   6   5  -7   25.50    6.50
   6   5  -7   39.20    5.60
   6   5  -7   39.20    5.60
   6   5  -7   35.00   23.50
   6   5  -7   31.00    5.60
   6   5  -7   31.70    5.40
   6   5  -7   31.70    5.40
   6   5  -7   25.50    6.50
   6   5  -7   13.90    6.50
   6   5  -7   29.80    5.40
   6   5  -7   29.80    5.40
  -6  -5   7   23.00    5.00
  -6  -5   7   33.10    6.30
  -6  -5   7   28.60    4.30
  -6  -5   7   23.30    5.30
  -6  -5   7   28.10    4.00
  -6  -5   7    2.40   22.70
  -6  -5   7   28.10    4.00
  -6  -5   7   38.30   12.10
  -6  -5   7   28.60    4.30
  -6  -5   7   23.00    5.00
  -6  -5   7   33.10    6.30
  -6  -5   7   38.30   12.10
  -6  -5   7   23.30    5.30
   5   4  -9   79.39    7.50
   5   4  -9   94.39    9.10
   5   4  -9   62.79    7.80
   5   4  -9   61.69    9.50
   5   4  -9   81.39    7.70
   5   4  -9   84.99    8.60
   5   4  -9   79.39    7.50
   5   4  -9   62.79    7.80
   5   4  -9   94.39    9.10
   5   4  -9   84.99    8.60
   5   4  -9   84.99   24.00
   5   4  -9   81.39    7.70
   5   4  -9   61.69    9.50
  -5  -4   9   72.99    6.60
  -5  -4   9   67.09    7.80
  -5  -4   9   67.09    7.80
  -5  -4   9   78.99    9.00
  -5  -4   9   72.99    6.60
  -5  -4   9   66.59    7.80
  -5  -4   9   78.99    9.00
  -5  -4   9   80.89    8.40
  -5  -4   9   79.39    6.90
  -5  -4   9   80.89    8.40
  -5  -4   9   20.80   21.00
  -5  -4   9   66.69    7.80
  -5  -4   9   79.39    6.90
   4   3 -11   67.59    7.40
   4   3 -11   55.39    8.10
   4   3 -11   66.69    7.10
   4   3 -11   71.39    7.60
   4   3 -11   71.39    7.60
   4   3 -11   78.99    9.30
   4   3 -11   55.39    8.10
   4   3 -11   78.99    9.30
   4   3 -11   66.69    7.10
   4   3 -11   66.79    6.60
   4   3 -11   47.00   18.40
   4   3 -11   67.59    7.40
   4   3 -11   66.79    6.60
  -4  -3  11   68.39    9.10
  -4  -3  11   68.39    9.10
  -4  -3  11   58.99    6.90
  -4  -3  11   55.39    6.90
  -4  -3  11   59.79    6.00
  -4  -3  11   58.89    6.90
  -4  -3  11   59.79    6.00
  -4  -3  11   69.89    5.90
  -4  -3  11   83.79   23.30
  -4  -3  11   55.39    6.90
  -4  -3  11   69.89    5.90
   3   2 -13  287.07   22.30
   3   2 -13  284.47   20.70
   3   2 -13  277.47   38.00
   3   2 -13  282.77   20.40
   3   2 -13  287.07   22.30
   3   2 -13  274.77   20.70
   3   2 -13  274.67   20.70
   3   2 -13  292.87   20.40
   3   2 -13  309.47   22.10
   3   2 -13  284.47   20.70
   3   2 -13  309.47   22.10
   3   2 -13  292.87   20.40
   3   2 -13  282.77   20.40
  -3  -2  13  325.67   41.10
  -3  -2  13  288.87   20.70
  -3  -2  13  274.77   19.70
  -3  -2  13  308.37   22.70
  -3  -2  13  286.77   20.90
  -3  -2  13  288.87   20.70
  -3  -2  13  308.37   22.70
  -3  -2  13  277.27   19.60
  -3  -2  13  274.77   19.70
  -3  -2  13  286.77   20.90
  -3  -2  13  277.27   19.60
  -3  -2  13  280.17   20.60
  -3  -2  13  279.87   20.60
   2   1 -15    1.10    2.80
   2   1 -15    5.30    3.00
   2   1 -15   -4.90    4.80
   2   1 -15    1.70    2.90
   2   1 -15   11.90   17.70
   2   1 -15    5.30    3.00
   2   1 -15   -4.90    4.80
   2   1 -15    1.10    2.80
   2   1 -15    1.70    2.90
   2   1 -15    5.20    3.40
   2   1 -15    3.10    3.50
   2   1 -15    5.20    3.40
   2   1 -15    3.10    3.50
  -2  -1  15    7.20    3.50
  -2  -1  15   -7.70   17.70
  -2  -1  15    7.20    3.50
  -2  -1  15    4.90    2.40
  -2  -1  15   14.10    6.90
  -2  -1  15   12.60    5.80
  -2  -1  15   14.10    6.90
  -2  -1  15    4.90    2.40
  -2  -1  15   12.60    5.80
  -2  -1  15    5.20    3.30
  -2  -1  15    5.60    3.70
  -2  -1  15    5.20    3.30
  -2  -1  15    5.60    3.70
   1   0 -17    3.70    3.90
   1   0 -17   -1.70    2.90
   1   0 -17    0.60    5.40
   1   0 -17   -4.60    2.80
   1   0 -17    3.10    3.20
   1   0 -17    3.70    3.90
   1   0 -17   -0.60    2.20
   1   0 -17    3.10    3.20
   1   0 -17   -0.60    2.20
   1   0 -17   -1.70    2.90
   1   0 -17   -8.40   19.70
   1   0 -17   -4.60    2.80
   1   0 -17    0.60    5.40
  -1   0  17   -7.80   18.00
  -1   0  17   -5.00    2.90
  -1   0  17   -2.30    3.20
  -1   0  17   -2.10    2.40
  -1   0  17   -1.10    2.30
  -1   0  17   -2.30    3.20
  -1   0  17   -5.00    2.90
  -1   0  17   -1.10    2.30
  -1   0  17   -2.10    2.40
  -1   0  17   15.30    8.90
  -1   0  17   15.30    8.90
  -1   0  17    0.50    3.70
  -1   0  17    0.50    3.70
   0  -1 -19    3.70    3.80
   0  -1 -19    7.50    4.60
   0  -1 -19   13.30    7.50
   0  -1 -19    2.90    4.40
   0  -1 -19    7.50    4.60
   0  -1 -19   12.70   28.60
   0  -1 -19    2.90    4.40
   0  -1 -19    3.70    3.80
   0  -1 -19   13.30    7.50
   0   1  19   20.90   12.00
   0   1  19    4.90    6.20
   0   1  19   -1.60    3.90
   0   1  19   -1.90    3.00
   0   1  19   -1.60    4.00
   0   1  19    3.60    3.90
   0   1  19   -1.90    3.00
   0   1  19  -27.80   24.50
   0   1  19    4.90    6.20
   0   1  19    3.60    3.90
   0   1  19   20.90   12.00
  -1  -2 -21   -3.80    3.90
  -1  -2 -21    2.30    3.90
  -1  -2 -21   -2.30    6.90
  -1  -2 -21    0.30    3.60
  -1  -2 -21   -3.80    3.90
  -1  -2 -21  -21.80   30.80
  -1  -2 -21    0.30    3.60
  -1  -2 -21   -2.30    6.90
  -1  -2 -21    2.30    3.90
  -1  -2 -21   -2.60    4.60
  -1  -2 -21   -2.60    4.60
   1   2  21    4.80    5.10
   1   2  21   -2.30    3.50
   1   2  21   59.59   39.10
   1   2  21    2.60   11.50
   1   2  21   -2.30    3.50
   1   2  21    3.10    5.50
   1   2  21    0.90    6.10
   1   2  21    2.60   11.50
   1   2  21   -2.40    3.60
   1   2  21    2.30    3.10
   1   2  21    0.90    6.10
   1   2  21    3.20    5.50
   1   2  21    4.80    5.10
   1   2  21   -2.40    3.60
   1   2  21    2.30    3.10
  -2  -3 -23    7.00    5.50
  -2  -3 -23    4.50    5.90
  -2  -3 -23    7.00    5.50
  -2  -3 -23    4.50    5.90
  -2  -3 -23   -1.10    4.60
  -2  -3 -23    0.40    4.40
  -2  -3 -23    4.80   48.70
  -2  -3 -23   -1.10    4.60
  -2  -3 -23    3.80    7.60
  -2  -3 -23    3.80    7.60
  -2  -3 -23    0.40    4.40
   2   3  23   -2.90    3.30
   2   3  23   -2.90    3.30
   2   3  23    0.10    4.40
   2   3  23    5.80    5.80
   2   3  23  -12.70   13.60
   2   3  23    5.80    5.80
   2   3  23    4.50    6.90
   2   3  23    4.50    6.90
   2   3  23    0.10    4.40
   2   3  23  -23.90   44.40
   2   3  23  -12.70   13.60
  -3  -4 -25   -2.70    9.00
  -3  -4 -25    2.90    6.60
  -3  -4 -25   -9.50    4.60
  -3  -4 -25    2.80    6.60
  -3  -4 -25   -9.50    4.60
  -3  -4 -25   23.70   69.99
  -3  -4 -25    2.90    6.60
  -3  -4 -25   -2.70    9.00
  -3  -4 -25    2.90    6.60
   3   4  25    0.40    4.80
   3   4  25 -125.89   69.29
   3   4  25    7.00    7.00
   3   4  25    2.50    4.00
   3   4  25    0.40    4.80
   3   4  25    4.50    4.90
   3   4  25    2.50    4.00
   3   4  25    8.70    7.10
   3   4  25    7.00    7.00
   3   4  25    8.70    7.10
   3   4  25    4.50    4.90
   9   8   1    1.70    5.00
   9   8   1   60.39   49.00
   9   8   1   -3.40    7.90
   9   8   1   -2.80    9.00
   9   8   1   -0.20    5.80
   9   8   1    5.10    5.70
   9   8   1    5.10    5.70
   9   8   1   -0.20    5.80
   9   8   1   -3.50    4.50
   9   8   1   35.40   63.39
   9   8   1   -3.40    7.90
   9   8   1    1.70    5.00
   9   8   1   -2.80    9.00
   9   8   1   -3.50    4.50
  -9  -8  -1   -0.90    3.40
  -9  -8  -1   -3.80    4.30
  -9  -8  -1   -1.30    4.60
  -9  -8  -1   -1.30    4.60
  -9  -8  -1   -3.80    4.30
  -9  -8  -1    0.00    6.10
  -9  -8  -1    0.00    6.10
  -9  -8  -1    0.80    3.70
  -9  -8  -1    0.80    3.70
  -9  -8  -1   -0.90    3.40
   8   7  -1  -26.20   34.50
   8   7  -1   13.70    5.80
   8   7  -1   11.20    8.80
   8   7  -1    5.30    4.50
   8   7  -1   11.20    8.80
   8   7  -1   13.70    5.80
   8   7  -1    5.30    4.50
   8   7  -1    6.60    4.80
   8   7  -1    2.40    4.80
   8   7  -1    6.60    4.80
   8   7  -1    2.40    4.80
  -8  -7   1    9.40    4.40
  -8  -7   1    1.00    4.70
  -8  -7   1    2.40    4.20
  -8  -7   1   10.40   14.30
  -8  -7   1    3.40    3.30
  -8  -7   1    2.40    4.20
  -8  -7   1    1.00    4.70
  -8  -7   1    3.40    3.30
  -8  -7   1   15.80    5.90
  -8  -7   1    9.40    4.40
  -8  -7   1   15.70    5.90
  -8  -7   1   10.40   14.30
   7   6  -3   15.10    7.80
   7   6  -3    3.70    4.10
   7   6  -3    6.70    8.60
   7   6  -3    8.60    3.90
   7   6  -3   15.10    7.80
   7   6  -3   -3.90    3.70
   7   6  -3   -0.90    3.80
   7   6  -3    8.60    3.90
   7   6  -3   19.70   29.60
   7   6  -3    3.70    4.10
   7   6  -3    6.70    8.60
   7   6  -3   -0.90    3.80
   7   6  -3   -3.90    3.70
  -7  -6   3    9.60    4.50
  -7  -6   3   -0.80    4.10
  -7  -6   3    6.60    3.80
  -7  -6   3    6.60    3.80
  -7  -6   3    3.90    2.90
  -7  -6   3    7.60   32.60
  -7  -6   3    0.50    3.80
  -7  -6   3   -0.80    4.10
  -7  -6   3    0.50    3.80
  -7  -6   3    9.60    4.50
  -7  -6   3   39.20   15.20
  -7  -6   3   39.20   15.20
  -7  -6   3    3.90    2.90
   6   5  -5    0.90    5.20
   6   5  -5    0.70    4.60
   6   5  -5   13.70   21.00
   6   5  -5    0.70    4.60
   6   5  -5    0.90    3.30
   6   5  -5    0.80    3.20
   6   5  -5    0.80    3.20
   6   5  -5   -2.10    3.00
   6   5  -5   -6.70    3.20
   6   5  -5    0.90    3.30
   6   5  -5    0.90    5.20
   6   5  -5   -2.10    3.00
   6   5  -5   -6.70    3.20
  -6  -5   5   14.60    8.10
  -6  -5   5    0.70    2.10
  -6  -5   5    2.70    3.70
  -6  -5   5    2.20   18.70
  -6  -5   5    8.20    3.00
  -6  -5   5    4.30    3.60
  -6  -5   5    2.70    3.70
  -6  -5   5   -3.50    3.10
  -6  -5   5    4.30    3.60
  -6  -5   5    0.70    2.10
  -6  -5   5   14.60    8.10
  -6  -5   5    8.20    3.00
  -6  -5   5   -3.40    3.10
   5   4  -7   24.60    4.60
   5   4  -7   24.60    4.60
   5   4  -7   12.70   17.40
   5   4  -7    5.40    4.90
   5   4  -7   15.80    4.20
   5   4  -7    5.40    4.90
   5   4  -7   24.50    4.20
   5   4  -7   24.50    4.20
   5   4  -7   14.40    3.80
   5   4  -7   14.40    3.80
   5   4  -7   15.80    4.20
  -5  -4   7   12.30    4.30
  -5  -4   7   15.50    3.90
  -5  -4   7   16.80    2.90
  -5  -4   7   14.90    3.80
  -5  -4   7   14.40    3.20
  -5  -4   7   16.80    2.90
  -5  -4   7    2.20   16.40
  -5  -4   7   24.00    6.20
  -5  -4   7   24.00    6.20
  -5  -4   7   12.30    4.30
  -5  -4   7   15.50    3.90
  -5  -4   7   15.00    3.80
  -5  -4   7   14.40    3.20
   4   3  -9  477.45   31.20
   4   3  -9  451.65   32.30
   4   3  -9  478.05   31.50
   4   3  -9  478.05   31.50
   4   3  -9  463.95   33.60
   4   3  -9  463.95   33.60
   4   3  -9  451.65   32.30
   4   3  -9  466.55   31.20
   4   3  -9  413.16   45.00
   4   3  -9  466.55   31.20
   4   3  -9  470.55   31.60
   4   3  -9  470.55   31.60
   4   3  -9  477.45   31.20
  -4  -3   9  497.15   31.50
  -4  -3   9  456.35   31.50
  -4  -3   9  430.66   30.50
  -4  -3   9  477.65   45.90
  -4  -3   9  430.66   30.50
  -4  -3   9  497.15   31.50
  -4  -3   9  443.86   30.50
  -4  -3   9  443.86   30.50
  -4  -3   9  454.95   32.50
  -4  -3   9  454.95   32.50
  -4  -3   9  456.35   31.50
   3   2 -11   28.50    4.30
   3   2 -11   15.30   15.50
   3   2 -11   26.60    4.10
   3   2 -11   41.00    5.10
   3   2 -11   28.80    6.30
   3   2 -11   22.80    3.90
   3   2 -11   26.60    4.10
   3   2 -11   28.80    6.30
   3   2 -11   28.50    4.30
   3   2 -11   17.80    4.40
   3   2 -11   41.00    5.10
   3   2 -11   17.80    4.40
   3   2 -11   22.80    3.90
  -3  -2  11   22.90    3.40
  -3  -2  11   22.90    3.40
  -3  -2  11   23.10    3.20
  -3  -2  11   22.70    4.10
  -3  -2  11   14.80    3.90
  -3  -2  11   23.10    3.20
  -3  -2  11   36.10    6.50
  -3  -2  11   12.70   12.90
  -3  -2  11   22.70    4.10
  -3  -2  11   14.80    3.90
  -3  -2  11   36.10    6.50
   2   1 -13   21.60    3.90
   2   1 -13   20.00    3.90
   2   1 -13   17.90    4.10
   2   1 -13   21.60    3.90
   2   1 -13   15.70    4.00
   2   1 -13   19.30    3.80
   2   1 -13   20.00    3.90
   2   1 -13   17.90    4.10
   2   1 -13   31.90   14.90
   2   1 -13   26.60    6.10
   2   1 -13   15.70    4.00
   2   1 -13   19.30    3.80
   2   1 -13   26.60    6.10
  -2  -1  13   19.00    5.60
  -2  -1  13    3.70   14.30
  -2  -1  13   19.80    3.20
  -2  -1  13   19.00    5.60
  -2  -1  13   16.40    3.20
  -2  -1  13   21.10    4.10
  -2  -1  13   23.80    4.10
  -2  -1  13   26.20    6.80
  -2  -1  13   16.40    3.20
  -2  -1  13   26.20    6.80
  -2  -1  13   23.70    4.10
  -2  -1  13   19.80    3.20
  -2  -1  13   21.10    4.10
   1   0 -15   -0.80    2.80
   1   0 -15   -1.60    3.10
   1   0 -15    5.00    5.00
   1   0 -15   -0.80    2.80
   1   0 -15   -0.20    1.90
   1   0 -15   -5.00    2.50
   1   0 -15   -1.60    3.10
   1   0 -15   -5.10    2.50
   1   0 -15   -1.40    2.50
   1   0 -15    5.00    5.00
   1   0 -15   -0.20    1.90
   1   0 -15   15.50   16.40
   1   0 -15   -1.40    2.50
  -1   0  15    1.10    2.30
  -1   0  15    0.10    3.10
  -1   0  15   -1.60    3.00
  -1   0  15   -1.10    2.50
  -1   0  15   -1.10    2.50
  -1   0  15    4.10    2.90
  -1   0  15    1.80    4.20
  -1   0  15    0.10    3.10
  -1   0  15   -2.10   18.30
  -1   0  15    5.80    7.00
  -1   0  15   -1.60    3.00
  -1   0  15    1.80    4.20
  -1   0  15    4.10    2.90
  -1   0  15    5.80    7.00
  -1   0  15    1.10    2.30
   0  -1 -17   82.19    8.40
   0  -1 -17   80.29   11.60
   0  -1 -17   82.19    8.40
   0  -1 -17   65.79    8.50
   0  -1 -17   80.29   11.60
   0  -1 -17   65.79    8.50
   0  -1 -17   40.70   25.70
   0  -1 -17   70.59    8.30
   0  -1 -17   70.59    8.30
   0  -1 -17   71.09    8.00
   0  -1 -17   71.09    8.00
   0   1  17   72.39   10.50
   0   1  17   68.59   15.10
   0   1  17   68.59   15.10
   0   1  17   59.99    7.00
   0   1  17   85.59    7.70
   0   1  17   66.89    8.40
   0   1  17   66.89    8.40
   0   1  17   85.59    7.70
   0   1  17  104.29   27.10
   0   1  17   59.99    7.00
   0   1  17   73.79    7.80
   0   1  17   68.79    9.40
   0   1  17   68.79    9.40
   0   1  17   72.39   10.50
   0   1  17   73.79    7.80
  -1  -2 -19   53.79    7.50
  -1  -2 -19   69.49   10.00
  -1  -2 -19   53.79    7.50
  -1  -2 -19   62.99   29.90
  -1  -2 -19   70.39   18.60
  -1  -2 -19   69.49   10.00
  -1  -2 -19   70.39   18.60
  -1  -2 -19   51.19    7.50
  -1  -2 -19   51.19    7.50
  -1  -2 -19   53.39    8.20
  -1  -2 -19   53.39    8.20
   1   2  19   59.49   10.90
   1   2  19   63.29    7.20
   1   2  19   52.49    8.10
   1   2  19   64.59    7.10
   1   2  19   52.49    8.10
   1   2  19   64.59    7.10
   1   2  19   59.49   10.90
   1   2  19   47.20    7.90
   1   2  19   47.20    7.90
   1   2  19   39.10   30.70
   1   2  19   63.29    7.20
   1   2  19   53.49    6.80
   1   2  19   53.49    6.80
  -2  -3 -21   48.20   42.20
  -2  -3 -21    8.20    8.20
  -2  -3 -21    8.20    8.20
  -2  -3 -21    0.00    4.00
  -2  -3 -21   15.00    5.60
  -2  -3 -21    1.00    3.90
  -2  -3 -21   15.00    5.60
  -2  -3 -21    1.00    3.90
  -2  -3 -21    0.00    4.00
   2   3  21   18.20    7.90
   2   3  21   -2.50    4.80
   2   3  21   11.50    4.50
   2   3  21   11.50    4.50
   2   3  21    4.50    3.70
   2   3  21   -2.40    4.80
   2   3  21   15.70    6.00
   2   3  21   18.20    7.90
   2   3  21    4.50    3.70
   2   3  21   15.70    6.00
   2   3  21    1.60    3.70
   2   3  21  -63.99   34.70
   2   3  21    1.60    3.70
  -3  -4 -23    8.10    4.50
  -3  -4 -23   -6.80    5.00
  -3  -4 -23    2.70    6.00
  -3  -4 -23   -6.80    5.00
  -3  -4 -23    2.60    8.20
  -3  -4 -23    4.20    6.00
  -3  -4 -23    2.80    6.00
  -3  -4 -23    8.10    4.50
  -3  -4 -23    4.20    6.00
  -3  -4 -23   -5.40   62.19
  -3  -4 -23    2.60    8.20
   3   4  23  -16.80   13.80
   3   4  23    8.30    4.10
   3   4  23    2.90    7.40
   3   4  23   11.90    6.10
   3   4  23    8.30    4.10
   3   4  23    2.90    7.40
   3   4  23  -16.80   13.80
   3   4  23  -18.30   52.59
   3   4  23   11.20    8.20
   3   4  23   11.90    6.10
   3   4  23    0.50    5.40
   3   4  23    0.60    5.40
   3   4  23   11.20    8.20
   9   8   3   72.99   51.49
   9   8   3   16.00    6.50
   9   8   3  -12.00    6.30
   9   8   3    4.60    6.30
   9   8   3  -12.00    6.30
   9   8   3   -3.60    9.40
   9   8   3   -5.90    4.60
   9   8   3  -39.10   69.79
   9   8   3    4.20    5.30
   9   8   3    4.60    6.30
   9   8   3    4.20    5.30
   9   8   3   -5.90    4.60
   9   8   3   16.00    6.50
   9   8   3   -3.60    9.40
  -9  -8  -3    1.30    3.60
  -9  -8  -3    0.40    4.90
  -9  -8  -3   -0.70    6.10
  -9  -8  -3    6.30    5.60
  -9  -8  -3    1.30    3.60
  -9  -8  -3    6.30    5.60
  -9  -8  -3   -0.70    6.10
  -9  -8  -3   10.40    4.10
  -9  -8  -3   10.40    4.10
  -9  -8  -3    0.40    4.90
   8   7   1   12.90    5.30
   8   7   1   17.60    6.60
   8   7   1   26.60   11.10
   8   7   1   13.80    5.70
   8   7   1   42.60   37.40
   8   7   1   12.80    4.90
   8   7   1   13.80    5.70
   8   7   1   12.80    4.90
   8   7   1   36.00   38.00
   8   7   1   17.60    6.60
   8   7   1   26.60   11.10
   8   7   1   12.90    5.30
  -8  -7  -1   13.50    5.70
  -8  -7  -1   15.00    4.20
  -8  -7  -1   12.60    4.60
  -8  -7  -1   15.00    4.20
  -8  -7  -1   19.60    5.30
  -8  -7  -1   24.20   16.30
  -8  -7  -1   13.60    5.70
  -8  -7  -1   12.50    4.40
  -8  -7  -1   12.60    4.60
  -8  -7  -1   19.60    5.30
  -8  -7  -1   24.20   16.30
  -8  -7  -1   12.50    4.40
   7   6  -1   38.70    6.50
   7   6  -1   33.20   10.20
   7   6  -1   31.00    6.50
   7   6  -1   33.20   10.20
   7   6  -1   46.80    6.80
   7   6  -1   14.20   32.50
   7   6  -1   31.00    6.50
   7   6  -1   32.00    7.90
   7   6  -1   46.80    6.80
   7   6  -1   32.00    7.90
   7   6  -1   38.70    6.50
  -7  -6   1   37.00    6.60
  -7  -6   1   40.40    6.40
  -7  -6   1   37.00    6.60
  -7  -6   1   37.00    8.30
  -7  -6   1   45.00    7.00
  -7  -6   1   75.19   16.90
  -7  -6   1   29.70   29.60
  -7  -6   1   40.00    5.80
  -7  -6   1   40.00    5.80
  -7  -6   1   37.00    8.30
  -7  -6   1   75.19   16.90
  -7  -6   1   45.00    7.00
  -7  -6   1   40.40    6.40
   6   5  -3   30.20   20.70
   6   5  -3   -1.40    3.20
   6   5  -3    3.00    5.30
   6   5  -3   -1.80    3.40
   6   5  -3   -0.10    3.20
   6   5  -3    3.00    5.30
   6   5  -3   -0.10    3.20
   6   5  -3    1.00    3.00
   6   5  -3    1.00    3.00
   6   5  -3   -1.40    3.20
   6   5  -3   -1.80    3.40
  -6  -5   3    1.40    2.80
  -6  -5   3    2.50    3.30
  -6  -5   3  -32.80   20.00
  -6  -5   3    0.50    2.20
  -6  -5   3   10.60    8.70
  -6  -5   3    0.50    2.20
  -6  -5   3   -0.80    4.00
  -6  -5   3   10.60    8.70
  -6  -5   3    1.40    2.80
  -6  -5   3   -4.90    4.80
  -6  -5   3   -0.80    4.00
  -6  -5   3   -4.90    4.80
  -6  -5   3    2.50    3.30
   5   4  -5   82.79    8.20
   5   4  -5   82.89    8.20
   5   4  -5   83.19    8.00
   5   4  -5   47.70   18.70
   5   4  -5   84.59    7.60
   5   4  -5   85.89    9.80
   5   4  -5   83.29    8.20
   5   4  -5   74.89   10.00
   5   4  -5   83.19    8.00
   5   4  -5   74.89   10.00
   5   4  -5   84.59    7.60
   5   4  -5   83.29    8.20
   5   4  -5   85.89    9.80
  -5  -4   5   82.99    7.00
  -5  -4   5   89.49    8.30
  -5  -4   5   75.79   23.10
  -5  -4   5   85.59   11.30
  -5  -4   5   78.99    7.10
  -5  -4   5   78.99    7.10
  -5  -4   5   89.49    8.30
  -5  -4   5   82.99    7.00
  -5  -4   5   68.29    7.90
  -5  -4   5   78.79    8.30
  -5  -4   5   78.79    8.30
  -5  -4   5   85.59   11.30
  -5  -4   5   68.29    7.90
   4   3  -7    2.30    2.40
   4   3  -7   -1.00    3.30
   4   3  -7   -1.60    2.50
   4   3  -7   -2.90    2.60
   4   3  -7   -2.90    2.60
   4   3  -7   -1.60    2.50
   4   3  -7   -1.00    3.30
   4   3  -7    1.50    3.80
   4   3  -7  -11.90   12.10
   4   3  -7    2.30    2.40
   4   3  -7   -3.20    2.30
   4   3  -7   -3.20    2.30
   4   3  -7    1.50    3.80
  -4  -3   7   -0.70    1.80
  -4  -3   7    1.40   12.80
  -4  -3   7   -2.90    2.50
  -4  -3   7   -2.10    2.10
  -4  -3   7    3.40    3.90
  -4  -3   7    1.20    2.40
  -4  -3   7   -2.10    2.10
  -4  -3   7    1.20    2.40
  -4  -3   7    3.40    3.90
  -4  -3   7   -2.90    2.50
  -4  -3   7   -0.70    1.80
   3   2  -9  323.97   23.40
   3   2  -9  323.97   23.40
   3   2  -9  348.67   24.00
   3   2  -9  322.07   22.20
   3   2  -9  322.87   22.20
   3   2  -9  322.87   22.20
   3   2  -9  321.87   22.00
   3   2  -9  321.87   22.00
   3   2  -9  340.37   22.00
   3   2  -9  340.37   22.00
   3   2  -9  301.77   32.20
   3   2  -9  322.07   22.20
   3   2  -9  348.67   24.00
  -3  -2   9  362.86   35.00
  -3  -2   9  311.37   21.50
  -3  -2   9  311.27   22.10
  -3  -2   9  295.57   21.40
  -3  -2   9  295.57   21.40
  -3  -2   9  329.77   23.70
  -3  -2   9  311.37   22.10
  -3  -2   9  311.37   21.50
  -3  -2   9  329.77   23.70
  -3  -2   9  304.47   22.20
  -3  -2   9  304.47   22.20
   2   1 -11  255.47   17.80
   2   1 -11  212.98   15.10
   2   1 -11  214.68   15.40
   2   1 -11  211.98   16.00
   2   1 -11  255.47   17.80
   2   1 -11  203.78   15.30
   2   1 -11  211.98   16.00
   2   1 -11  203.78   15.30
   2   1 -11  224.08   15.10
   2   1 -11  214.68   15.40
   2   1 -11  254.97   32.00
   2   1 -11  224.08   15.10
   2   1 -11  212.98   15.10
  -2  -1  11  199.08   14.60
  -2  -1  11  228.88   30.80
  -2  -1  11  200.98   14.60
  -2  -1  11  188.28   16.40
  -2  -1  11  188.28   16.40
  -2  -1  11  200.98   14.60
  -2  -1  11  199.08   14.60
  -2  -1  11  190.48   15.30
  -2  -1  11  190.48   15.30
  -2  -1  11  208.48   15.30
  -2  -1  11  208.48   15.30
   1   0 -13    0.90    2.60
   1   0 -13    1.20    2.70
   1   0 -13    0.90    2.60
   1   0 -13   -0.40    2.00
   1   0 -13    2.40    2.80
   1   0 -13   -0.40    2.00
   1   0 -13   -1.70    2.80
   1   0 -13    7.20   13.40
   1   0 -13    2.40    2.80
   1   0 -13   -1.20    3.30
   1   0 -13   -1.70    2.80
   1   0 -13    1.20    2.70
   1   0 -13   -1.20    3.30
  -1   0  13   -1.30    2.20
  -1   0  13   -1.30    2.20
  -1   0  13    6.20    2.80
  -1   0  13   -3.10    2.80
  -1   0  13    5.30    4.70
  -1   0  13    6.20    2.80
  -1   0  13    4.70   12.80
  -1   0  13    5.30    4.70
  -1   0  13   -3.10    2.80
  -1   0  13   -1.30    2.70
  -1   0  13   18.40    7.60
  -1   0  13   -1.30    2.70
  -1   0  13   18.40    7.60
   0  -1 -15  288.07   22.00
   0  -1 -15  305.67   21.60
   0  -1 -15  242.48   38.20
   0  -1 -15  328.17   21.80
   0  -1 -15  331.47   22.30
   0  -1 -15  302.77   23.80
   0  -1 -15  302.77   23.80
   0  -1 -15  288.17   22.00
   0  -1 -15  331.47   22.30
   0  -1 -15  305.67   21.60
   0  -1 -15  328.17   21.80
   0   1  15  286.67   27.20
   0   1  15  308.57   22.40
   0   1  15  306.47   21.30
   0   1  15  276.77   23.60
   0   1  15  313.17   22.10
   0   1  15  298.47   21.50
   0   1  15  286.67   27.20
   0   1  15  313.27   22.10
   0   1  15  294.07   21.20
   0   1  15  276.77   23.60
   0   1  15  298.47   21.50
   0   1  15  306.47   21.30
   0   1  15  303.67   42.70
   0   1  15  294.07   21.20
   0   1  15  308.57   22.40
  -1  -2 -17    0.80    4.30
  -1  -2 -17    3.50    3.60
  -1  -2 -17    0.80    4.30
  -1  -2 -17    2.90    6.00
  -1  -2 -17    2.90    6.00
  -1  -2 -17   14.20   21.90
  -1  -2 -17   -0.60    3.60
  -1  -2 -17    3.20    4.00
  -1  -2 -17    3.50    3.60
  -1  -2 -17    3.40    4.00
  -1  -2 -17   -0.60    3.60
   1   2  17   -5.00    5.20
   1   2  17   -2.40    3.80
   1   2  17   13.60   10.90
   1   2  17   -4.50    5.20
   1   2  17    6.20    4.50
   1   2  17   -2.40    3.80
   1   2  17   13.60   10.90
   1   2  17    9.20   24.90
   1   2  17    6.20    4.50
   1   2  17   -4.50    5.20
   1   2  17   -5.00    5.20
  -2  -3 -19   37.50    6.70
  -2  -3 -19   41.10    7.10
  -2  -3 -19   36.80    7.40
  -2  -3 -19   78.09   11.90
  -2  -3 -19   36.80    7.40
  -2  -3 -19   41.10    7.10
  -2  -3 -19   37.50    6.70
  -2  -3 -19   78.09   11.90
  -2  -3 -19   14.70   34.00
  -2  -3 -19   48.30    8.20
  -2  -3 -19   48.30    8.20
   2   3  19   38.70    7.70
   2   3  19   55.19    8.10
   2   3  19   38.40    6.40
   2   3  19   50.19    6.80
   2   3  19   52.59    9.90
   2   3  19   55.39   16.50
   2   3  19   50.19    6.80
   2   3  19   38.70    7.70
   2   3  19   38.40    6.40
   2   3  19   55.39   16.50
   2   3  19  104.49   39.80
   2   3  19   52.59    9.90
   2   3  19   55.19    8.10
  -3  -4 -21   29.40   44.40
  -3  -4 -21    1.50    5.50
  -3  -4 -21    3.70    4.70
  -3  -4 -21    5.30    7.70
  -3  -4 -21    5.30    7.70
  -3  -4 -21   -6.20    3.70
  -3  -4 -21    4.30    5.20
  -3  -4 -21    3.70    4.70
  -3  -4 -21    1.50    5.50
  -3  -4 -21    4.30    5.20
  -3  -4 -21   -6.20    3.70
   3   4  21    0.70    4.60
   3   4  21   -3.70    5.60
   3   4  21   27.40   44.00
   3   4  21   -4.10    4.20
   3   4  21    3.90    6.20
   3   4  21   -6.70   11.40
   3   4  21   -6.70   11.40
   3   4  21   -3.70    5.60
   3   4  21   -3.30    4.90
   3   4  21    0.30    3.60
   3   4  21    0.70    4.60
   3   4  21   -3.30    4.90
   3   4  21   -4.10    4.20
   3   4  21    3.90    6.20
   3   4  21    0.30    3.60
  -4  -5 -23    3.50    6.90
  -4  -5 -23   -2.80    6.00
  -4  -5 -23   -3.30    5.70
  -4  -5 -23   -1.70    8.90
  -4  -5 -23    3.40    6.90
  -4  -5 -23   -1.70    8.90
  -4  -5 -23   -3.30    5.70
  -4  -5 -23   -2.70    6.00
   4   5  23    0.20    7.00
   4   5  23    4.70    5.30
   4   5  23    5.30    4.50
   4   5  23   -5.70    4.10
   4   5  23   -5.70    4.10
   4   5  23    4.70    5.30
   4   5  23    5.30    4.50
   4   5  23  108.79   72.09
   4   5  23    0.20    7.00
   9   8   5    6.80   19.90
   9   8   5   -6.00    4.50
   9   8   5   -7.00    4.70
   9   8   5    3.80    6.20
   9   8   5   13.10    6.70
   9   8   5    6.00   72.29
   9   8   5   -7.00    4.70
   9   8   5   13.10    6.70
   9   8   5    6.80   19.90
   9   8   5    3.80    6.20
   9   8   5   -0.10   58.29
   9   8   5   -6.00    4.50
  -9  -8  -5   -5.90    5.10
  -9  -8  -5   11.00    6.00
  -9  -8  -5   -2.40    6.10
  -9  -8  -5    0.50    3.70
  -9  -8  -5    0.50    3.70
  -9  -8  -5   11.00    6.00
  -9  -8  -5   -2.00    3.60
  -9  -8  -5   -2.40    6.10
  -9  -8  -5   -5.90    5.10
  -9  -8  -5   -2.00    3.60
   8   7   3   43.80    7.20
   8   7   3   39.20    7.20
   8   7   3  -39.50   38.60
   8   7   3   34.30    7.60
   8   7   3   39.20    7.20
   8   7   3   43.80    7.20
   8   7   3   31.50   12.70
   8   7   3   36.90    7.60
   8   7   3   34.30    7.60
   8   7   3   31.50   12.70
   8   7   3   36.90    7.60
   8   7   3   50.29   37.50
  -8  -7  -3   23.20   17.90
  -8  -7  -3   40.20    7.40
  -8  -7  -3   48.60    8.50
  -8  -7  -3   32.10    5.70
  -8  -7  -3   31.70    6.50
  -8  -7  -3   48.60    8.50
  -8  -7  -3   44.70    6.50
  -8  -7  -3   44.70    6.50
  -8  -7  -3   32.10    5.70
  -8  -7  -3   31.70    6.50
  -8  -7  -3   23.20   17.90
  -8  -7  -3   40.30    7.40
   7   6   1    4.10    8.50
   7   6   1   -0.40    3.00
   7   6   1   -2.60    4.80
   7   6   1    5.70    4.30
   7   6   1  -22.90   30.40
   7   6   1   10.00    4.40
   7   6   1   10.00    4.40
   7   6   1    4.10    8.50
   7   6   1   -2.60    4.80
   7   6   1   90.69   31.80
   7   6   1    5.70    4.30
   7   6   1   -0.30    3.00
  -7  -6  -1    8.60    3.10
  -7  -6  -1   -0.50    3.50
  -7  -6  -1    8.60    3.10
  -7  -6  -1   -0.20    3.70
  -7  -6  -1   -0.50    3.50
  -7  -6  -1    5.40    4.50
  -7  -6  -1   38.30   16.20
  -7  -6  -1   -0.20    3.70
  -7  -6  -1    5.40    4.50
  -7  -6  -1   38.30   16.20
   6   5  -1   10.00    7.40
   6   5  -1    5.90    3.30
   6   5  -1    9.20    4.00
   6   5  -1   11.10    4.30
   6   5  -1    9.70    3.80
   6   5  -1    5.60   21.70
   6   5  -1    5.90    3.30
   6   5  -1   10.00    7.40
   6   5  -1   11.10    4.30
   6   5  -1    9.20    4.00
   6   5  -1    9.70    3.80
  -6  -5   1    9.70    4.00
  -6  -5   1    9.70    4.00
  -6  -5   1   10.10    3.40
  -6  -5   1    4.80    3.90
  -6  -5   1   10.10    3.40
  -6  -5   1   11.10    3.40
  -6  -5   1    4.10    2.50
  -6  -5   1    4.10    2.50
  -6  -5   1    4.80    3.90
  -6  -5   1   17.10   10.30
  -6  -5   1   17.10   10.30
  -6  -5   1  -26.30   16.20
  -6  -5   1   11.10    3.40
   5   4  -3  184.58   14.40
   5   4  -3  184.68   14.80
   5   4  -3  205.38   17.60
   5   4  -3  206.28   14.70
   5   4  -3  205.38   17.60
   5   4  -3  174.18   30.60
   5   4  -3  184.58   14.40
   5   4  -3  184.68   14.80
   5   4  -3  187.28   14.80
   5   4  -3  206.28   14.70
   5   4  -3  187.28   14.80
  -5  -4   3  189.58   14.90
  -5  -4   3  201.28   19.20
  -5  -4   3  189.58   14.90
  -5  -4   3  181.08   14.60
  -5  -4   3  181.08   14.60
  -5  -4   3  194.48   13.90
  -5  -4   3  201.28   19.20
  -5  -4   3  192.08   14.60
  -5  -4   3  192.08   14.60
  -5  -4   3  194.48   13.90
  -5  -4   3  264.17   37.90
   4   3  -5   55.19    8.30
   4   3  -5   62.49    6.60
   4   3  -5   62.69    7.40
   4   3  -5   69.79    6.90
   4   3  -5   62.69    7.40
   4   3  -5   71.19    6.60
   4   3  -5   71.89    6.30
   4   3  -5   71.19    6.60
   4   3  -5   69.79    6.90
   4   3  -5   71.89    6.30
   4   3  -5   62.49    6.60
   4   3  -5   55.19    8.30
   4   3  -5  105.59   21.10
  -4  -3   5   52.59    6.40
  -4  -3   5   68.49   16.90
  -4  -3   5   66.49    5.80
  -4  -3   5   67.39    6.10
  -4  -3   5   67.39    6.10
  -4  -3   5   62.59    6.60
  -4  -3   5   52.59    6.40
  -4  -3   5   84.49    7.60
  -4  -3   5   62.59    6.60
  -4  -3   5   84.49    7.60
  -4  -3   5   66.49    5.80
   3   2  -7   89.49   16.80
   3   2  -7   70.99    6.60
   3   2  -7   70.99    6.60
   3   2  -7   79.29    7.00
   3   2  -7   67.69    8.60
   3   2  -7   72.59    6.80
   3   2  -7   67.69    8.60
   3   2  -7   72.49    6.80
   3   2  -7   79.29    7.00
   3   2  -7   71.99    6.40
   3   2  -7   71.99    6.40
  -3  -2   7   76.39    6.20
  -3  -2   7   77.69    6.10
  -3  -2   7   77.69    6.10
  -3  -2   7   81.89    8.30
  -3  -2   7   75.29    7.30
  -3  -2   7   75.29    7.30
  -3  -2   7   81.89    8.30
  -3  -2   7   75.39    6.80
  -3  -2   7   78.39   16.70
  -3  -2   7   76.39    6.20
  -3  -2   7   75.49    6.80
   2   1  -9  919.31   60.49
   2   1  -9  956.30   59.29
   2   1  -9  956.30   59.29
   2   1  -9  913.51   58.99
   2   1  -9  969.50   69.29
   2   1  -9  913.51   58.99
   2   1  -9  913.71   59.89
   2   1  -9  913.71   59.89
   2   1  -9  919.31   60.49
   2   1  -9  880.11   59.19
   2   1  -9  906.91   58.99
   2   1  -9  879.61   59.19
   2   1  -9  906.91   58.99
  -2  -1   9  938.51   59.99
  -2  -1   9  911.41   58.69
  -2  -1   9  925.51   60.49
  -2  -1   9  964.90   59.29
  -2  -1   9  964.30   59.29
  -2  -1   9  824.92   59.79
  -2  -1   9  929.01   69.59
  -2  -1   9  837.42   59.19
  -2  -1   9  901.61   58.69
  -2  -1   9  925.51   60.49
  -2  -1   9  911.41   58.69
  -2  -1   9  824.92   59.79
  -2  -1   9  837.52   59.19
  -2  -1   9  938.51   59.99
  -2  -1   9  901.61   58.69
   1   0 -11    0.60    4.00
   1   0 -11    5.60   12.50
   1   0 -11   -1.70    1.80
   1   0 -11    1.70    2.60
   1   0 -11    0.60    4.00
   1   0 -11   -3.90    2.70
   1   0 -11   -3.80    2.50
   1   0 -11   -3.80    2.50
   1   0 -11    1.70    2.60
   1   0 -11   -3.90    2.70
   1   0 -11   -1.70    1.80
  -1   0  11    3.60    2.80
  -1   0  11  -11.50   10.70
  -1   0  11    2.90    2.40
  -1   0  11    3.60    2.80
  -1   0  11   -4.30    2.70
  -1   0  11   -1.40    2.30
  -1   0  11   -5.10    3.60
  -1   0  11   -1.40    2.30
  -1   0  11   -5.10    3.60
  -1   0  11   -4.20    2.70
  -1   0  11    2.90    2.40
   0  -1 -13    4.10    3.20
   0  -1 -13    2.40    2.90
   0  -1 -13    2.40    2.90
   0  -1 -13    0.30    2.70
   0  -1 -13    0.30    2.70
   0  -1 -13   -8.50   13.70
   0  -1 -13    4.10    3.20
   0  -1 -13    4.30    4.80
   0  -1 -13   -1.90    3.00
   0  -1 -13   -1.90    3.00
   0  -1 -13    4.30    4.80
   0   1  13   12.30    8.10
   0   1  13   -1.20    2.80
   0   1  13   -4.80    2.90
   0   1  13    1.90    2.50
   0   1  13    1.50    2.10
   0   1  13    8.40    2.80
   0   1  13   11.70   14.70
   0   1  13    1.90    2.50
   0   1  13    8.40    2.80
   0   1  13    1.50    2.10
   0   1  13    1.00    4.70
   0   1  13   12.30    8.10
   0   1  13    1.00    4.70
   0   1  13   -4.90    2.90
   0   1  13   -1.20    2.80
  -1  -2 -15   -0.50    3.70
  -1  -2 -15    0.20    3.20
  -1  -2 -15   11.30   21.10
  -1  -2 -15    5.70    5.40
  -1  -2 -15    0.20    3.20
  -1  -2 -15   -3.80    2.60
  -1  -2 -15    5.70    5.40
  -1  -2 -15   -2.60    3.30
  -1  -2 -15   -0.50    3.70
  -1  -2 -15   -2.60    3.30
  -1  -2 -15   -3.80    2.60
   1   2  15   -1.30    3.60
   1   2  15   -6.50    3.30
   1   2  15   21.40   19.40
   1   2  15   -2.40    4.80
   1   2  15    1.10    3.10
   1   2  15   -0.10    2.30
   1   2  15    1.10    3.10
   1   2  15   -2.40    4.80
   1   2  15   -6.50    3.30
   1   2  15   -1.30    3.60
   1   2  15   -0.10    2.30
  -2  -3 -17   22.70    5.90
  -2  -3 -17   27.80    5.70
  -2  -3 -17   31.20    5.60
  -2  -3 -17   31.20    5.60
  -2  -3 -17   36.50   27.90
  -2  -3 -17   38.00    8.80
  -2  -3 -17   27.80    5.70
  -2  -3 -17   22.70    5.90
  -2  -3 -17   38.00    8.80
   2   3  17   56.99   15.70
   2   3  17   22.80    4.90
   2   3  17   22.80    4.90
   2   3  17   31.80    5.90
   2   3  17   44.60    8.90
   2   3  17   31.80    5.90
   2   3  17   35.20    5.70
   2   3  17   35.20    5.70
   2   3  17   22.90    5.60
   2   3  17   45.30   27.60
   2   3  17   23.00    5.60
   2   3  17   22.70    4.80
   2   3  17   22.70    4.80
   2   3  17   44.60    8.90
   2   3  17   56.99   15.70
  -3  -4 -19  -54.39   39.20
  -3  -4 -19   -2.30    3.70
  -3  -4 -19   -5.10    6.10
  -3  -4 -19   -2.30    3.70
  -3  -4 -19    5.50    5.40
  -3  -4 -19   -3.50    4.70
  -3  -4 -19    5.50    5.40
  -3  -4 -19   -3.60    4.30
  -3  -4 -19   -3.60    4.70
  -3  -4 -19   -3.60    4.30
  -3  -4 -19   -5.10    6.10
   3   4  19   -6.60    3.40
   3   4  19   -6.60    3.40
   3   4  19   -2.60    3.20
   3   4  19   11.10    5.80
   3   4  19   -0.70    3.60
   3   4  19    3.00    6.10
   3   4  19   11.20    5.80
   3   4  19    3.00    6.10
   3   4  19   -2.60    3.20
   3   4  19   -0.70    3.60
  -4  -5 -21    4.60    6.50
  -4  -5 -21  -10.60    4.60
  -4  -5 -21    4.60    6.50
  -4  -5 -21  -10.60    4.60
  -4  -5 -21   -6.00    5.50
  -4  -5 -21   -6.00    5.50
  -4  -5 -21   -4.50    3.40
  -4  -5 -21  -14.00    7.10
  -4  -5 -21  -67.29   58.69
  -4  -5 -21  -14.00    7.10
  -4  -5 -21   -4.50    3.40
   4   5  21   -6.30    4.80
   4   5  21   -1.40    4.80
   4   5  21   -3.80    4.60
   4   5  21  -68.19   57.39
   4   5  21   -1.10   13.10
   4   5  21   12.40    7.10
   4   5  21    3.00    4.30
   4   5  21   -1.10   13.10
   4   5  21    3.00    4.30
   4   5  21   12.40    7.10
   4   5  21   -6.30    4.80
   4   5  21   -3.80    4.60
   4   5  21   -1.40    4.80
   9   8   7    0.60    4.60
   9   8   7    8.20   11.10
   9   8   7    0.70    6.50
   9   8   7    8.20   11.10
   9   8   7    0.60    4.60
   9   8   7    0.70    6.50
   9   8   7   13.50   62.59
   9   8   7  -66.79   55.19
  -9  -8  -7   -3.70    3.80
  -9  -8  -7    1.00    6.70
  -9  -8  -7    1.00    6.70
  -9  -8  -7   -3.70    3.80
  -9  -8  -7   -5.60    3.60
  -9  -8  -7    1.90    5.20
  -9  -8  -7    1.90    5.20
  -9  -8  -7    0.80    5.60
  -9  -8  -7   -5.60    3.60
  -9  -8  -7    0.80    5.60
   8   7   5   36.20   14.10
   8   7   5   43.50    7.60
   8   7   5  112.59   47.40
   8   7   5   43.50    7.60
   8   7   5   30.10    7.70
   8   7   5   30.10   42.50
   8   7   5   34.90    7.10
   8   7   5   36.20   14.10
   8   7   5   30.10    7.70
   8   7   5   34.90    7.10
  -8  -7  -5   47.30    6.80
  -8  -7  -5   38.20    7.70
  -8  -7  -5   40.70    7.00
  -8  -7  -5   47.30    6.80
  -8  -7  -5   43.80    8.60
  -8  -7  -5   32.90    6.00
  -8  -7  -5   32.90    6.00
  -8  -7  -5   34.70   17.20
  -8  -7  -5   43.70    8.60
  -8  -7  -5   40.70    7.00
  -8  -7  -5   34.70   17.20
  -8  -7  -5   38.20    7.70
   7   6   3   -1.50    4.30
   7   6   3  -12.90    6.60
   7   6   3    0.70    3.50
   7   6   3    0.70    3.50
   7   6   3   -1.00    3.80
   7   6   3    2.90    9.80
   7   6   3  -12.90    6.60
   7   6   3   -1.50    4.30
   7   6   3    2.90    9.80
   7   6   3   -1.00    3.80
   7   6   3    4.90   30.40
   7   6   3  -49.20   34.20
  -7  -6  -3   -4.50    4.40
  -7  -6  -3    0.10    3.60
  -7  -6  -3    0.60    4.10
  -7  -6  -3  -16.70   16.50
  -7  -6  -3    0.50    4.10
  -7  -6  -3   -4.40    3.30
  -7  -6  -3   -1.20    2.50
  -7  -6  -3  -16.70   16.50
  -7  -6  -3    0.10    3.60
  -7  -6  -3   -4.40    3.30
  -7  -6  -3   -1.20    2.50
  -7  -6  -3   -4.50    4.40
   6   5   1   81.09    9.80
   6   5   1   99.59    9.50
   6   5   1   99.59    9.50
   6   5   1  102.49   10.30
   6   5   1  103.09   14.90
   6   5   1   81.09    9.80
   6   5   1  102.49   10.30
   6   5   1  103.09   14.90
   6   5   1  100.59   29.60
   6   5   1  103.39    9.70
   6   5   1  103.39    9.70
  -6  -5  -1  111.69   18.60
  -6  -5  -1  118.89    9.40
  -6  -5  -1  111.69   18.60
  -6  -5  -1  104.29    9.10
  -6  -5  -1  118.89    9.40
  -6  -5  -1  111.99   10.40
  -6  -5  -1  104.29    9.10
  -6  -5  -1  111.99   10.40
  -6  -5  -1  101.89   10.10
  -6  -5  -1  101.89   10.10
   5   4  -1  430.06   28.50
   5   4  -1  342.37   41.50
   5   4  -1  430.06   28.50
   5   4  -1  418.16   28.60
   5   4  -1  449.46   29.00
   5   4  -1  427.16   28.40
   5   4  -1  407.96   32.10
   5   4  -1  449.56   29.00
   5   4  -1  427.16   28.40
   5   4  -1  407.96   32.10
   5   4  -1  418.16   28.60
  -5  -4   1  407.46   43.60
  -5  -4   1  407.86   32.60
  -5  -4   1  413.76   28.10
  -5  -4   1  409.16   28.00
  -5  -4   1  419.26   28.70
  -5  -4   1  402.06   28.20
  -5  -4   1  409.16   28.00
  -5  -4   1  402.06   28.20
  -5  -4   1  419.26   28.70
  -5  -4   1  407.86   32.60
  -5  -4   1  393.56   28.70
  -5  -4   1  393.56   28.70
  -5  -4   1  413.76   28.10
   4   3  -3   26.90    3.70
   4   3  -3   25.20    4.10
   4   3  -3   27.50    6.10
   4   3  -3   23.30    3.80
   4   3  -3   27.60    4.20
   4   3  -3   23.50   12.40
   4   3  -3   27.60    4.20
   4   3  -3   25.20    4.10
   4   3  -3   27.50    6.10
   4   3  -3   23.30    3.80
   4   3  -3   26.90    3.70
  -4  -3   3   16.30    6.10
  -4  -3   3   19.90    3.20
  -4  -3   3   32.70    4.40
  -4  -3   3   27.30    3.70
  -4  -3   3   22.20    4.10
  -4  -3   3   16.30    6.10
  -4  -3   3   19.90    3.20
  -4  -3   3   28.00    7.20
  -4  -3   3   10.20   11.70
  -4  -3   3   28.00    7.20
  -4  -3   3   27.30    3.70
  -4  -3   3   22.20    4.10
  -4  -3   3   32.70    4.40
   3   2  -5  284.17   19.60
   3   2  -5  295.07   19.20
   3   2  -5  256.37   18.90
   3   2  -5  284.17   19.60
   3   2  -5  294.97   19.20
   3   2  -5  290.17   19.20
   3   2  -5  290.17   19.20
   3   2  -5  273.77   18.80
   3   2  -5  264.07   19.10
   3   2  -5  256.37   18.90
   3   2  -5  298.37   20.80
   3   2  -5  264.07   19.10
   3   2  -5  273.77   18.80
   3   2  -5  298.37   20.80
   3   2  -5  335.07   29.30
  -3  -2   5  294.77   19.10
  -3  -2   5  350.56   29.10
  -3  -2   5  284.07   18.50
  -3  -2   5  294.77   19.10
  -3  -2   5  284.07   18.50
  -3  -2   5  281.37   19.70
  -3  -2   5  279.67   18.60
  -3  -2   5  279.67   18.60
  -3  -2   5  281.37   19.70
  -3  -2   5  260.27   19.00
  -3  -2   5  261.27   19.10
  -3  -2   5  261.27   19.10
  -3  -2   5  260.27   19.00
   2   1  -7    6.20    4.60
   2   1  -7   -3.80    7.90
   2   1  -7    7.70    2.90
   2   1  -7    6.20    4.60
   2   1  -7    5.10    2.50
   2   1  -7    5.10    2.50
   2   1  -7    8.60    4.00
   2   1  -7    7.50    2.20
   2   1  -7    7.50    2.20
   2   1  -7    8.60    4.00
   2   1  -7    7.70    2.90
  -2  -1   7    5.90    2.80
  -2  -1   7    8.90    3.70
  -2  -1   7    8.60    2.00
  -2  -1   7    8.60    2.00
  -2  -1   7    9.20    2.50
  -2  -1   7   -4.80    8.80
  -2  -1   7   -0.90    2.30
  -2  -1   7    9.40    2.20
  -2  -1   7    5.90    2.80
  -2  -1   7    8.90    3.70
  -2  -1   7    9.20    2.50
  -2  -1   7   -0.90    2.30
  -2  -1   7    9.40    2.20
   1   0  -9   -0.10    2.40
   1   0  -9    0.60    2.40
   1   0  -9   20.50    9.00
   1   0  -9    1.20    1.70
   1   0  -9   -1.70    2.20
   1   0  -9    0.60    2.40
   1   0  -9    0.50    3.90
   1   0  -9   -1.70    2.20
   1   0  -9    0.50    3.90
   1   0  -9    1.20    1.70
   1   0  -9   -0.10    2.40
  -1   0   9    5.50    4.10
  -1   0   9    1.80    8.80
  -1   0   9   -1.90    1.80
  -1   0   9   -6.20    2.10
  -1   0   9   -0.50    2.00
  -1   0   9   -6.20    2.10
  -1   0   9    2.30    5.10
  -1   0   9    1.80    2.60
  -1   0   9   -2.50    1.80
  -1   0   9   -0.50    2.00
  -1   0   9    1.80    2.60
  -1   0   9    5.50    4.10
  -1   0   9   -2.50    1.80
  -1   0   9    2.30    5.10
  -1   0   9   -1.90    1.80
   0  -1 -11  450.45   29.90
   0  -1 -11  457.35   31.20
   0  -1 -11  452.85   29.90
   0  -1 -11  429.96   29.50
   0  -1 -11  450.45   29.90
   0  -1 -11  471.85   29.70
   0  -1 -11  452.85   29.90
   0  -1 -11  429.96   29.50
   0  -1 -11  457.35   31.20
   0  -1 -11  471.85   29.70
   0  -1 -11  414.76   41.90
   0   1  11  388.86   29.30
   0   1  11  444.76   30.00
   0   1  11  440.26   29.40
   0   1  11  441.86   29.80
   0   1  11  388.86   29.30
   0   1  11  430.56   31.20
   0   1  11  422.16   29.80
   0   1  11  430.56   31.20
   0   1  11  450.55   42.20
   0   1  11  444.76   30.00
   0   1  11  440.26   29.40
   0   1  11  422.16   29.80
   0   1  11  441.86   29.80
  -1  -2 -13  273.97   19.80
  -1  -2 -13  289.07   20.30
  -1  -2 -13  284.97   19.80
  -1  -2 -13  284.97   19.80
  -1  -2 -13  278.57   20.20
  -1  -2 -13  273.97   19.80
  -1  -2 -13  289.07   20.30
  -1  -2 -13  275.97   21.40
  -1  -2 -13  229.78   35.40
  -1  -2 -13  278.57   20.20
  -1  -2 -13  244.08   25.10
  -1  -2 -13  275.97   21.40
  -1  -2 -13  244.08   25.10
   1   2  13  294.17   26.60
   1   2  13  271.97   21.50
   1   2  13  283.17   20.00
   1   2  13  255.07   20.10
   1   2  13  270.77   19.70
   1   2  13  273.57   19.60
   1   2  13  236.08   37.50
   1   2  13  255.07   20.10
   1   2  13  273.57   19.60
   1   2  13  281.37   19.60
   1   2  13  271.97   21.50
   1   2  13  270.77   19.70
   1   2  13  283.17   20.00
   1   2  13  281.37   19.60
   1   2  13  294.17   26.60
  -2  -3 -15    0.90    3.20
  -2  -3 -15   11.60    4.70
  -2  -3 -15   11.50    4.40
  -2  -3 -15    0.00    3.40
  -2  -3 -15    0.00    3.40
  -2  -3 -15   -5.30   21.10
  -2  -3 -15    0.90    3.20
  -2  -3 -15   -6.30    7.60
  -2  -3 -15   11.60    4.70
  -2  -3 -15    4.60    5.40
  -2  -3 -15   -6.30    7.60
  -2  -3 -15    4.60    5.40
  -2  -3 -15   11.30    4.40
   2   3  15   11.30   11.00
   2   3  15   11.30   11.00
   2   3  15   -1.50    3.50
   2   3  15    0.30    3.40
   2   3  15    4.40    4.80
   2   3  15   -1.50    3.50
   2   3  15    2.20    2.90
   2   3  15   21.60   22.60
   2   3  15    0.40    4.00
   2   3  15    0.30    4.00
   2   3  15    0.30    3.40
   2   3  15    4.70    5.20
   2   3  15    4.40    4.80
   2   3  15    2.20    2.90
   2   3  15    4.70    5.20
  -3  -4 -17   23.40    6.30
  -3  -4 -17   -9.70   29.10
  -3  -4 -17   13.00    4.90
  -3  -4 -17   14.10    7.30
  -3  -4 -17    9.10    5.70
  -3  -4 -17   20.40    5.70
  -3  -4 -17   23.40    6.30
  -3  -4 -17   20.40    5.70
  -3  -4 -17    8.50    5.80
  -3  -4 -17   14.10    7.30
  -3  -4 -17   13.00    4.90
   3   4  17   20.60    5.10
   3   4  17   26.80    5.50
   3   4  17   27.80    7.70
   3   4  17   19.20   12.00
   3   4  17   22.00    6.30
   3   4  17   23.60    5.20
   3   4  17   26.80    5.50
   3   4  17   21.90    6.30
   3   4  17   37.30   32.90
   3   4  17   27.80    7.70
   3   4  17   20.60    5.10
   3   4  17   19.20   12.00
   3   4  17   23.60    5.20
  -4  -5 -19    6.50    4.80
  -4  -5 -19    6.10    5.50
  -4  -5 -19    6.10    4.90
  -4  -5 -19   -8.00    5.80
  -4  -5 -19   43.60   46.50
  -4  -5 -19    0.70    5.40
  -4  -5 -19    6.10    4.90
  -4  -5 -19    6.50    4.80
  -4  -5 -19   -8.00    5.80
  -4  -5 -19    6.10    5.50
  -4  -5 -19    0.70    5.40
   4   5  19   14.20    5.20
   4   5  19    8.70    6.00
   4   5  19    7.40    4.70
   4   5  19   14.20    5.20
   4   5  19    6.70    5.10
   4   5  19    8.80   45.90
   4   5  19    6.70    5.10
   4   5  19    4.10   15.50
   4   5  19    4.60    6.40
   4   5  19    4.60    6.40
   4   5  19    7.40    4.70
   4   5  19    4.10   15.50
   4   5  19    8.70    6.00
  -5  -6 -21   -5.70    8.50
  -5  -6 -21   -5.70    8.50
  -5  -6 -21   -4.60    6.10
  -5  -6 -21    2.30    7.00
  -5  -6 -21   -6.90    7.00
  -5  -6 -21   -6.90    7.00
  -5  -6 -21    2.30    7.00
  -5  -6 -21   -4.60    6.10
   5   6  21  -28.70   64.19
   5   6  21   -2.80    5.80
   5   6  21   -2.00    5.10
   5   6  21   -2.10    4.60
   5   6  21    4.90    6.80
   5   6  21   -2.80    5.80
   5   6  21   -2.10    4.60
   5   6  21   -2.00    5.10
   5   6  21    4.90    6.80
   5   6  21   13.40   75.19
   9   8   9  -18.50   63.89
   9   8   9    8.70    7.10
   9   8   9   15.90   73.09
   9   8   9    8.30    5.80
   9   8   9   -5.20    6.30
   9   8   9    8.70    7.10
   9   8   9   -5.20    6.30
   9   8   9    8.30    5.80
  -9  -8  -9   -0.60    6.10
  -9  -8  -9    0.70    6.80
  -9  -8  -9   -1.90    3.80
  -9  -8  -9   -6.60    4.10
  -9  -8  -9   -1.90    3.80
  -9  -8  -9   -6.60    4.10
  -9  -8  -9   -0.60    6.10
  -9  -8  -9    0.70    6.80
   8   7   7   15.60    9.40
   8   7   7   15.60    9.40
   8   7   7   46.60   45.50
   8   7   7   -4.30    5.40
   8   7   7  -10.70    9.80
   8   7   7  -10.70    9.80
   8   7   7   43.80   40.10
   8   7   7    3.10    4.50
   8   7   7   -6.10    5.10
   8   7   7   -4.30    5.40
   8   7   7    3.10    4.50
   8   7   7   -6.10    5.10
  -8  -7  -7    3.20    4.30
  -8  -7  -7    7.40    6.40
  -8  -7  -7    7.60    6.40
  -8  -7  -7    3.50    5.30
  -8  -7  -7   -1.60    4.60
  -8  -7  -7    3.60    5.30
  -8  -7  -7    3.20    4.30
  -8  -7  -7   -1.60    4.60
   7   6   5   -8.80    7.70
   7   6   5   -3.00    3.60
   7   6   5   -9.10    3.30
   7   6   5  -21.60   26.50
   7   6   5   -9.30    5.70
   7   6   5   -9.10    3.30
   7   6   5   35.70   31.10
   7   6   5   -8.80    7.70
   7   6   5   -9.30    5.70
   7   6   5   -3.00    3.60
   7   6   5    0.80    3.30
   7   6   5    0.80    3.30
  -7  -6  -5  -20.10   12.00
  -7  -6  -5   -3.30    3.60
  -7  -6  -5   -3.30    3.60
  -7  -6  -5   -1.10    2.60
  -7  -6  -5   -1.20    4.30
  -7  -6  -5   -1.10    2.60
  -7  -6  -5   -2.20    3.90
  -7  -6  -5   -1.20    3.40
  -7  -6  -5   -2.20    3.90
  -7  -6  -5   -1.20    3.40
  -7  -6  -5   -1.20    4.30
  -7  -6  -5  -20.10   12.00
   6   5   3   -3.90    3.80
   6   5   3   -3.90    3.80
   6   5   3   -6.70    6.80
   6   5   3    4.60    3.50
   6   5   3   39.80   24.00
   6   5   3    4.70    3.00
   6   5   3    1.30    3.00
   6   5   3   -6.70    6.80
   6   5   3    4.60    3.50
   6   5   3    4.70    3.00
   6   5   3    1.30    3.00
   6   5   3  -25.50   22.20
  -6  -5  -3    5.80    3.30
  -6  -5  -3   -3.40    3.30
  -6  -5  -3    0.70    9.50
  -6  -5  -3    5.80    3.30
  -6  -5  -3   -3.40    2.50
  -6  -5  -3   -3.50    3.30
  -6  -5  -3   -3.40    2.50
  -6  -5  -3   -0.10    2.40
  -6  -5  -3    0.70    9.50
  -6  -5  -3   -0.10    2.40
   5   4   1   13.30    4.10
   5   4   1   14.20    3.60
   5   4   1   13.30    4.10
   5   4   1    5.90    3.30
   5   4   1   11.70    7.30
   5   4   1   22.00   15.10
   5   4   1   14.20    3.60
   5   4   1    5.90    3.30
   5   4   1   20.90    4.40
   5   4   1   11.70    7.30
   5   4   1   20.90    4.40
  -5  -4  -1   10.20    3.70
  -5  -4  -1    9.80    3.80
  -5  -4  -1   17.20    3.60
  -5  -4  -1   10.20    3.70
  -5  -4  -1   11.50    2.90
  -5  -4  -1   12.70    8.60
  -5  -4  -1   12.70    8.60
  -5  -4  -1   11.50    2.90
  -5  -4  -1    9.80    3.80
  -5  -4  -1   17.20    3.60
   4   3  -1    2.90    2.70
   4   3  -1    8.00    3.00
   4   3  -1    8.10    5.60
   4   3  -1    8.10    5.60
   4   3  -1    8.70    2.80
   4   3  -1    2.90    2.70
   4   3  -1    8.70    2.80
   4   3  -1   14.90   11.20
   4   3  -1    5.10    2.60
   4   3  -1    8.00    3.00
   4   3  -1    5.10    2.60
  -4  -3   1    6.40    3.20
  -4  -3   1   10.90    2.70
  -4  -3   1    6.70    2.50
  -4  -3   1   12.80    6.90
  -4  -3   1    6.70    2.40
  -4  -3   1    3.50   11.60
  -4  -3   1    5.70    2.60
  -4  -3   1    5.70    2.60
  -4  -3   1    6.70    2.50
  -4  -3   1   12.80    6.90
  -4  -3   1   10.90    2.70
  -4  -3   1    6.40    3.20
  -4  -3   1    6.70    2.40
   3   2  -3    7.30    2.20
   3   2  -3    9.50    2.70
   3   2  -3    9.60    3.40
   3   2  -3   12.00    2.70
   3   2  -3    9.60    3.40
   3   2  -3    9.60    3.20
   3   2  -3   12.00    2.70
   3   2  -3    0.10    6.90
   3   2  -3    9.60    3.20
   3   2  -3    7.30    2.20
   3   2  -3    9.50    2.70
  -3  -2   3   10.70    4.30
  -3  -2   3    6.10    2.70
  -3  -2   3    6.10    2.70
  -3  -2   3   10.10    2.00
  -3  -2   3   10.70    4.30
  -3  -2   3    9.60    2.60
  -3  -2   3   12.50    2.90
  -3  -2   3    9.60    2.60
  -3  -2   3   13.50    2.30
  -3  -2   3   12.50    2.90
  -3  -2   3   23.40   10.20
  -3  -2   3   10.10    2.00
  -3  -2   3   13.50    2.30
   2   1  -5  889.81   59.59
   2   1  -5  882.81   58.89
   2   1  -5  883.01   58.59
   2   1  -5  883.01   58.59
   2   1  -5  889.81   59.59
   2   1  -5  910.31   58.59
   2   1  -5  958.20   65.09
   2   1  -5  874.61   59.39
   2   1  -5  910.31   58.59
   2   1  -5  874.61   59.39
   2   1  -5  959.80   58.89
   2   1  -5  882.81   58.89
   2   1  -5  959.80   58.89
  -2  -1   5  941.01   58.49
  -2  -1   5  946.01   58.89
  -2  -1   5  941.01   58.49
  -2  -1   5  913.41   58.49
  -2  -1   5  998.80   65.79
  -2  -1   5  946.01   58.89
  -2  -1   5  847.72   61.29
  -2  -1   5  913.41   58.49
  -2  -1   5  847.72   61.29
   1   0  -7    3.70    3.80
   1   0  -7   -2.00    2.20
   1   0  -7    3.40    2.30
   1   0  -7   -1.60    1.70
   1   0  -7    5.20    9.00
   1   0  -7    0.90    1.80
   1   0  -7   -1.60    1.70
   1   0  -7    3.40    2.30
   1   0  -7    0.60    1.50
   1   0  -7    1.10    2.70
   1   0  -7    0.60    1.50
   1   0  -7    0.90    1.80
   1   0  -7    1.10    2.70
   1   0  -7   -2.00    2.20
   1   0  -7    3.70    3.80
  -1   0   7    0.30    2.30
  -1   0   7   -3.80    3.00
  -1   0   7   -1.00    1.80
  -1   0   7    0.30    2.30
  -1   0   7   -0.40    3.90
  -1   0   7   -3.80    3.00
  -1   0   7    1.40    2.20
  -1   0   7   -1.10    2.40
  -1   0   7    1.40    2.20
  -1   0   7   -0.40    3.90
  -1   0   7   -1.10    2.40
  -1   0   7   -1.00    1.80
   0  -1  -9   62.39    6.10
   0  -1  -9   62.99    6.40
   0  -1  -9   59.29   15.00
   0  -1  -9   67.29    8.10
   0  -1  -9   67.29    8.10
   0  -1  -9   62.39    6.10
   0  -1  -9   62.99    6.40
   0  -1  -9   65.29    6.20
   0  -1  -9   65.89    6.40
   0  -1  -9   65.29    6.20
   0  -1  -9   65.89    6.40
   0   1   9   63.59    6.40
   0   1   9   76.69   11.50
   0   1   9   79.39   17.30
   0   1   9   70.99    6.50
   0   1   9   66.29    7.60
   0   1   9   58.09    5.70
   0   1   9   70.99    6.50
   0   1   9   63.59    6.40
   0   1   9   76.69   11.50
   0   1   9   58.09    5.70
   0   1   9   54.79    5.70
   0   1   9   54.79    5.70
   0   1   9   66.29    7.60
  -1  -2 -11  549.05   36.80
  -1  -2 -11  547.65   37.90
  -1  -2 -11  504.45   41.60
  -1  -2 -11  549.05   36.80
  -1  -2 -11  549.85   36.80
  -1  -2 -11  549.95   36.80
  -1  -2 -11  558.04   36.40
  -1  -2 -11  504.45   41.60
  -1  -2 -11  533.65   50.89
  -1  -2 -11  558.84   36.40
  -1  -2 -11  547.65   37.90
  -1  -2 -11  558.04   36.40
  -1  -2 -11  558.84   36.40
   1   2  11  561.74   52.29
   1   2  11  499.95   36.30
   1   2  11  499.95   36.30
   1   2  11  549.85   37.90
   1   2  11  554.94   36.30
   1   2  11  548.65   36.20
   1   2  11  564.94   42.30
   1   2  11  513.65   37.00
   1   2  11  564.94   42.30
   1   2  11  549.85   37.90
   1   2  11  548.65   36.20
   1   2  11  513.65   37.00
   1   2  11  554.94   36.80
   1   2  11  555.04   36.80
   1   2  11  554.94   36.30
  -2  -3 -13   54.79   13.80
  -2  -3 -13   39.70    5.90
  -2  -3 -13   51.09    6.80
  -2  -3 -13   54.79   13.80
  -2  -3 -13   48.60    6.10
  -2  -3 -13   51.09    6.80
  -2  -3 -13   48.60    6.10
  -2  -3 -13   56.79    8.60
  -2  -3 -13   20.10   19.40
  -2  -3 -13   42.70    6.50
  -2  -3 -13   42.70    6.50
  -2  -3 -13   39.70    5.90
  -2  -3 -13   56.79    8.60
   2   3  13   52.69   13.40
   2   3  13   30.00   23.70
   2   3  13   42.60    5.80
   2   3  13   52.69   13.40
   2   3  13   45.40    7.80
   2   3  13   45.40    7.80
   2   3  13   32.90    5.30
   2   3  13   47.50    6.00
   2   3  13   37.20    6.30
   2   3  13   47.50    6.00
   2   3  13   52.59    6.40
   2   3  13   32.90    5.30
   2   3  13   52.59    6.40
   2   3  13   37.20    6.30
   2   3  13   42.60    5.80
  -3  -4 -15   83.79   11.20
  -3  -4 -15   83.79   11.20
  -3  -4 -15   95.69   29.50
  -3  -4 -15   82.09    9.70
  -3  -4 -15   25.80   28.50
  -3  -4 -15   95.69   29.50
  -3  -4 -15   82.09    9.70
  -3  -4 -15   53.09    7.80
  -3  -4 -15   77.49    9.60
  -3  -4 -15   53.09    7.80
  -3  -4 -15   77.49    9.60
  -3  -4 -15   62.39    9.60
  -3  -4 -15   62.39    9.60
   3   4  15   71.29    8.30
   3   4  15   75.59    8.40
   3   4  15   78.79   18.50
   3   4  15   80.49    9.50
   3   4  15   78.79   18.50
   3   4  15   71.29    8.30
   3   4  15   75.59    8.40
   3   4  15   71.39   31.50
   3   4  15   80.49    9.50
  -4  -5 -17    8.60    5.80
  -4  -5 -17    7.30   10.80
  -4  -5 -17    4.10    4.90
  -4  -5 -17    2.80    5.40
  -4  -5 -17    4.10    4.90
  -4  -5 -17    8.60    5.80
  -4  -5 -17    2.80    5.40
  -4  -5 -17    7.30   10.80
   4   5  17    9.90    5.10
   4   5  17   -3.40   15.20
   4   5  17   13.70    4.90
   4   5  17    1.10    5.50
   4   5  17   10.50    5.50
   4   5  17   13.70    4.90
   4   5  17   -3.40   15.20
   4   5  17    1.00    5.50
   4   5  17    9.90    5.10
   4   5  17  -35.50   37.90
   4   5  17   10.50    5.50
  -5  -6 -19  -13.70    5.00
  -5  -6 -19   11.30    7.30
  -5  -6 -19   -0.10    7.30
  -5  -6 -19  -13.70    5.00
  -5  -6 -19   -0.10    7.30
  -5  -6 -19   11.40    7.30
  -5  -6 -19   -2.30    5.80
  -5  -6 -19   -2.20    5.80
   5   6  19    1.00    4.90
   5   6  19    1.00    4.90
   5   6  19   -3.70    4.20
   5   6  19    0.70    6.40
   5   6  19   -3.70    4.20
   5   6  19  -18.30   63.29
   5   6  19   -0.80    4.90
   5   6  19   -2.10    4.70
   5   6  19   -2.20    4.70
   5   6  19   36.70   60.79
   5   6  19   -0.80    4.90
   5   6  19    0.80    6.40
   8   7   9   13.00   14.90
   8   7   9   15.10    6.90
   8   7   9   65.09   45.00
   8   7   9   11.30    6.50
   8   7   9   12.10    5.60
   8   7   9    2.30    4.70
   8   7   9   11.30    6.50
   8   7   9   15.20    6.90
   8   7   9    2.30    4.70
   8   7   9   12.10    5.60
   8   7   9   13.00   14.90
   8   7   9   21.10   55.09
  -8  -7  -9   -3.00    4.40
  -8  -7  -9    3.30    4.20
  -8  -7  -9   -6.40    5.00
  -8  -7  -9    3.30    4.20
  -8  -7  -9    0.30    5.00
  -8  -7  -9    0.30    5.00
  -8  -7  -9   -6.40    5.00
  -8  -7  -9   -3.00    4.40
  -8  -7  -9   -2.70    5.20
  -8  -7  -9   -2.70    5.20
   7   6   7   17.60    5.20
   7   6   7   97.39   42.00
   7   6   7   18.80    5.90
   7   6   7   28.00    6.90
   7   6   7   18.80    5.90
   7   6   7   28.00    6.90
   7   6   7   17.60    5.20
   7   6   7   24.40    5.60
   7   6   7   18.80   12.50
   7   6   7   65.99   36.70
   7   6   7   18.80   12.50
   7   6   7   24.40    5.60
  -7  -6  -7   20.20    6.20
  -7  -6  -7   26.30    6.30
  -7  -6  -7   18.90    4.70
  -7  -6  -7   24.70    5.40
  -7  -6  -7   20.20    6.20
  -7  -6  -7   18.90    4.70
  -7  -6  -7   26.10   14.50
  -7  -6  -7   26.30    6.30
  -7  -6  -7   26.10   14.50
  -7  -6  -7   20.60    5.40
  -7  -6  -7   24.70    5.40
  -7  -6  -7   20.60    5.40
   6   5   5    2.50    8.90
   6   5   5    5.70    3.60
   6   5   5    9.80    4.00
   6   5   5    5.70    3.60
   6   5   5    9.40    4.40
   6   5   5    9.40    4.40
   6   5   5    3.80    4.00
   6   5   5    2.50    8.90
   6   5   5    9.80    4.00
   6   5   5   27.80   25.70
   6   5   5   28.40   37.40
   6   5   5    3.80    4.00
  -6  -5  -5    2.10    3.60
  -6  -5  -5    2.10    3.60
  -6  -5  -5    7.70    3.20
  -6  -5  -5    7.70    3.20
  -6  -5  -5    1.80    3.00
  -6  -5  -5    6.40    3.60
  -6  -5  -5    6.40    3.60
  -6  -5  -5    8.70   10.30
  -6  -5  -5    1.80    3.00
  -6  -5  -5    8.70   10.30
   5   4   3   13.60    3.60
   5   4   3   13.60    3.60
   5   4   3    1.50    7.00
   5   4   3   -7.10   16.40
   5   4   3    7.70   16.40
   5   4   3    6.90    3.70
   5   4   3    1.50    7.00
   5   4   3    5.50    3.30
   5   4   3    8.50    3.90
   5   4   3    5.50    3.30
   5   4   3    6.70    3.70
   5   4   3    8.50    3.90
  -5  -4  -3   12.90    9.00
  -5  -4  -3    7.60    2.90
  -5  -4  -3    2.00    2.70
  -5  -4  -3    1.20    3.30
  -5  -4  -3    1.10    3.30
  -5  -4  -3    6.80    3.30
  -5  -4  -3    7.60    2.90
  -5  -4  -3   12.90    9.00
  -5  -4  -3    6.80    3.30
  -5  -4  -3    2.00    2.70
   4   3   1  149.88   10.70
   4   3   1  129.79   11.60
   4   3   1  122.49   22.30
   4   3   1  133.59   14.30
   4   3   1  128.39   10.20
   4   3   1  133.59   14.30
   4   3   1  122.49   10.10
   4   3   1  128.39   10.20
   4   3   1  129.79   11.60
   4   3   1  149.88   10.70
   4   3   1  122.49   10.10
  -4  -3  -1  141.99   10.20
  -4  -3  -1  121.19   10.70
  -4  -3  -1  125.49    9.90
  -4  -3  -1  133.29   14.60
  -4  -3  -1  133.29   14.60
  -4  -3  -1  125.49    9.90
  -4  -3  -1  126.39   10.40
  -4  -3  -1  121.19   10.70
  -4  -3  -1  141.99   10.20
  -4  -3  -1  126.39   10.40
   3   2  -1  199.88   13.50
   3   2  -1  199.88   13.50
   3   2  -1  177.48   14.70
   3   2  -1  197.78   13.20
   3   2  -1  169.28   15.20
   3   2  -1  197.78   13.50
   3   2  -1  197.78   13.50
   3   2  -1  197.78   13.20
   3   2  -1  177.48   14.70
   3   2  -1  169.28   15.20
  -3  -2   1  188.58   15.70
  -3  -2   1  198.38   13.50
  -3  -2   1  194.28   13.60
  -3  -2   1  191.88   13.10
  -3  -2   1  191.88   13.10
  -3  -2   1  187.38   13.10
  -3  -2   1  187.38   13.10
  -3  -2   1  188.58   15.70
  -3  -2   1  198.28   13.50
  -3  -2   1  217.38   34.20
  -3  -2   1  194.28   13.60
  -3  -2   1  185.18   13.00
  -3  -2   1  185.18   13.00
   2   1  -3   10.40    2.10
   2   1  -3   15.90    2.70
   2   1  -3   15.90    2.70
   2   1  -3   11.20    1.80
   2   1  -3   12.70    2.20
   2   1  -3   13.60    1.90
   2   1  -3   13.60    1.90
   2   1  -3   11.10    1.80
   2   1  -3   10.40    2.10
   2   1  -3   -1.00    5.30
   2   1  -3   11.10    1.80
   2   1  -3   11.20    1.80
   2   1  -3   12.70    2.20
  -2  -1   3   19.20    6.50
  -2  -1   3   12.70    1.70
  -2  -1   3   11.70    2.20
  -2  -1   3   14.50    2.80
  -2  -1   3   12.10    1.60
  -2  -1   3   12.70    1.70
  -2  -1   3   14.50    2.80
  -2  -1   3   11.70    2.20
  -2  -1   3   12.10    1.60
   1   0  -5   -1.20    3.10
   1   0  -5   -1.20    3.10
   1   0  -5    1.10    2.80
   1   0  -5    0.20    1.80
   1   0  -5   -0.40    1.50
   1   0  -5    1.20    1.40
   1   0  -5    1.20    1.40
   1   0  -5    0.20    1.80
   1   0  -5   -1.20    2.00
   1   0  -5   -1.20    2.00
   1   0  -5    1.10    2.80
   1   0  -5   -1.90    1.40
   1   0  -5    6.30    5.10
   1   0  -5   -1.90    1.40
   1   0  -5   -0.40    1.50
  -1   0   5   -1.10    1.40
  -1   0   5    2.60    1.50
  -1   0   5   -0.30    3.30
  -1   0   5   -0.50    1.40
  -1   0   5   -1.10    1.40
  -1   0   5    0.60    3.40
  -1   0   5   -0.30    3.30
  -1   0   5    2.60    1.50
  -1   0   5   -0.40    1.80
  -1   0   5   -0.50    1.40
  -1   0   5   -5.30    4.90
  -1   0   5   -0.60    1.50
  -1   0   5   -0.40    1.80
  -1   0   5   -0.60    1.50
  -1   0   5    0.60    3.40
   0  -1  -7   39.10    8.20
   0  -1  -7   25.40    3.60
   0  -1  -7   31.80    4.00
   0  -1  -7   26.30    3.60
   0  -1  -7   39.10    8.20
   0  -1  -7   25.40    3.60
   0  -1  -7   28.50    5.20
   0  -1  -7   31.60    3.80
   0  -1  -7   31.60    3.80
   0  -1  -7   28.50    5.20
   0  -1  -7   26.30    3.60
   0  -1  -7   49.70   12.80
   0  -1  -7   31.80    4.00
   0   1   7   34.10    5.20
   0   1   7   29.70    3.60
   0   1   7   35.80    7.90
   0   1   7   32.70    4.00
   0   1   7   29.70    3.60
   0   1   7   23.90    3.00
   0   1   7   37.90    3.80
   0   1   7   32.70    4.00
   0   1   7   34.10    5.20
   0   1   7   23.90    3.00
   0   1   7   21.30   10.10
   0   1   7   35.60    4.20
   0   1   7   35.80    7.90
   0   1   7   37.90    3.80
   0   1   7   35.60    4.20
  -1  -2  -9  223.68   21.10
  -1  -2  -9  213.38   31.40
  -1  -2  -9  221.28   15.80
  -1  -2  -9  225.98   15.90
  -1  -2  -9  222.38   16.30
  -1  -2  -9  223.68   21.10
  -1  -2  -9  225.98   15.90
  -1  -2  -9  221.28   15.80
  -1  -2  -9  218.38   17.10
  -1  -2  -9  222.38   16.30
  -1  -2  -9  240.58   16.40
  -1  -2  -9  218.38   17.10
  -1  -2  -9  240.58   16.40
   1   2   9  229.38   15.80
   1   2   9  224.68   21.20
   1   2   9  215.08   16.40
   1   2   9  216.38   30.80
   1   2   9  224.68   21.20
   1   2   9  214.98   17.10
   1   2   9  214.98   17.10
   1   2   9  205.38   15.70
   1   2   9  229.38   15.80
   1   2   9  225.48   16.30
   1   2   9  225.48   16.30
   1   2   9  205.38   15.70
   1   2   9  215.08   16.40
  -2  -3 -11    1.60    3.50
  -2  -3 -11    3.60    9.00
  -2  -3 -11    6.60    3.30
  -2  -3 -11    7.10    3.00
  -2  -3 -11    1.60    3.50
  -2  -3 -11    6.90    4.60
  -2  -3 -11    6.90    4.60
  -2  -3 -11    3.60    9.00
  -2  -3 -11    6.60    3.30
  -2  -3 -11  -21.50   14.40
  -2  -3 -11   10.70    4.00
  -2  -3 -11   10.70    4.00
  -2  -3 -11    7.10    3.00
   2   3  11    0.30    2.90
   2   3  11   -2.50    3.10
   2   3  11    2.90   15.90
   2   3  11    0.80    3.50
   2   3  11   -2.50    3.10
   2   3  11    0.80    3.50
   2   3  11   -6.90    6.70
   2   3  11   -6.90    6.70
   2   3  11    0.50    3.90
   2   3  11   -2.00    2.70
   2   3  11    0.50    3.90
   2   3  11    0.30    2.90
   2   3  11   -2.00    2.70
  -3  -4 -13    8.10    9.80
  -3  -4 -13   12.90    4.40
  -3  -4 -13    9.20    3.70
  -3  -4 -13    7.20    4.90
  -3  -4 -13   -1.30    3.90
  -3  -4 -13    9.20    3.70
  -3  -4 -13    8.10    9.80
  -3  -4 -13    7.20    4.90
  -3  -4 -13    7.90    5.30
  -3  -4 -13    7.90    5.30
  -3  -4 -13   12.90    4.40
  -3  -4 -13   -1.30    3.90
  -3  -4 -13   -2.50   22.30
   3   4  13    7.70    3.90
   3   4  13    7.70    3.90
   3   4  13    7.30    9.80
   3   4  13   11.50    3.90
   3   4  13   11.50    3.90
   3   4  13    7.30    9.80
   3   4  13   16.90    5.00
   3   4  13  -24.70   21.60
   3   4  13   16.90    5.00
  -4  -5 -15   19.90    6.30
  -4  -5 -15   33.00   14.60
  -4  -5 -15   22.80    6.30
  -4  -5 -15   33.00   14.60
  -4  -5 -15   22.80    6.30
  -4  -5 -15   41.90    8.50
  -4  -5 -15   36.90    7.10
  -4  -5 -15   19.80    6.30
  -4  -5 -15   41.90    8.50
  -4  -5 -15   36.90    7.10
   4   5  15   13.60    5.00
   4   5  15   27.00    6.60
   4   5  15   27.70    9.30
   4   5  15   27.50    6.50
   4   5  15   -0.40   34.00
   4   5  15   27.00    6.60
   4   5  15   13.60    5.00
   4   5  15   27.40    6.50
   4   5  15   27.70    9.30
  -5  -6 -17   -6.00    5.90
  -5  -6 -17   -6.10    5.10
  -5  -6 -17    8.70    4.70
  -5  -6 -17   -6.00    5.90
  -5  -6 -17   -9.30    4.70
  -5  -6 -17    5.20    4.80
  -5  -6 -17    8.70    4.70
  -5  -6 -17   -9.30    4.70
  -5  -6 -17   -6.10    5.10
  -5  -6 -17    5.20    4.80
   5   6  17   64.29   52.99
   5   6  17   -5.90    4.20
   5   6  17    9.80    6.70
   5   6  17    5.80    5.00
   5   6  17    3.90    5.90
   5   6  17   21.30   53.09
   5   6  17    9.80    6.70
   5   6  17   -1.00   12.60
   5   6  17   -1.00   12.60
   5   6  17   -5.90    4.20
   5   6  17    3.90    5.90
   5   6  17    5.80    5.00
   8   7  11    2.60    6.40
   8   7  11    6.60   14.60
   8   7  11    6.60   14.60
   8   7  11    2.10    6.90
   8   7  11   76.89   62.99
   8   7  11   54.19   49.70
   8   7  11    1.50    5.10
   8   7  11    2.20    6.90
   8   7  11    1.50    5.10
   8   7  11   -0.30    4.60
   8   7  11   -0.30    4.60
   8   7  11    2.60    6.40
  -8  -7 -11   -4.60    6.00
  -8  -7 -11   -7.10    8.90
  -8  -7 -11    1.10    5.40
  -8  -7 -11    3.40    4.30
  -8  -7 -11   -0.60    5.30
  -8  -7 -11    1.10    5.40
  -8  -7 -11   -0.60    5.30
  -8  -7 -11    3.40    4.30
  -8  -7 -11   -7.10    8.90
  -8  -7 -11   -4.60    6.00
   7   6   9   23.70    5.80
   7   6   9   12.90   12.80
   7   6   9   11.70    8.30
   7   6   9   19.20    6.50
   7   6   9   27.00    6.10
   7   6   9   27.00    6.10
   7   6   9   12.90   12.80
   7   6   9   19.30    6.50
   7   6   9   11.70    8.30
   7   6   9   23.70    5.80
   7   6   9    4.20   35.60
   7   6   9   25.30   38.20
  -7  -6  -9   20.60    5.30
  -7  -6  -9   18.70    5.90
  -7  -6  -9   17.60    5.70
  -7  -6  -9   23.70    5.10
  -7  -6  -9   13.30    5.80
  -7  -6  -9   17.60    5.70
  -7  -6  -9   20.60    5.30
  -7  -6  -9   18.70    5.90
  -7  -6  -9   13.20    5.80
  -7  -6  -9   23.70    5.10
   6   5   7   -3.50    3.20
   6   5   7    8.30    4.10
   6   5   7    5.60   25.90
   6   5   7    5.70   10.40
   6   5   7    5.70   10.40
   6   5   7    2.70    3.60
   6   5   7   -3.50    3.20
   6   5   7    8.30    4.10
   6   5   7    7.70    4.40
   6   5   7    2.70    3.60
   6   5   7   -2.20   23.90
   6   5   7    7.70    4.40
  -6  -5  -7    5.80    4.40
  -6  -5  -7    3.40    3.70
  -6  -5  -7   11.70    4.70
  -6  -5  -7   31.20   13.30
  -6  -5  -7    3.40    3.70
  -6  -5  -7    1.30    3.70
  -6  -5  -7    1.60    2.80
  -6  -5  -7    5.80    4.40
  -6  -5  -7    1.60    2.80
  -6  -5  -7   11.70    4.70
  -6  -5  -7   31.20   13.30
  -6  -5  -7    1.30    3.70
   5   4   5   59.39   22.80
   5   4   5   66.49    7.50
   5   4   5   53.09   18.90
   5   4   5   61.89    6.80
   5   4   5   61.99    6.80
   5   4   5   61.89    6.80
   5   4   5   66.49    7.50
   5   4   5   61.99    6.80
   5   4   5   57.19   12.90
   5   4   5   68.69    7.40
   5   4   5   68.79    7.40
   5   4   5   57.19   12.90
  -5  -4  -5   53.39    6.20
  -5  -4  -5   50.09    6.80
  -5  -4  -5   65.39    7.10
  -5  -4  -5   52.29    6.40
  -5  -4  -5   61.49   13.90
  -5  -4  -5   52.29    6.40
  -5  -4  -5   50.09    6.80
  -5  -4  -5   65.29    7.10
  -5  -4  -5   54.09    6.40
  -5  -4  -5   53.39    6.20
  -5  -4  -5   61.49   13.90
  -5  -4  -5   54.09    6.40
   4   3   3   54.39    6.10
   4   3   3   55.19    5.80
   4   3   3   54.49    5.70
   4   3   3   54.49    5.70
   4   3   3   57.19   11.00
   4   3   3   45.40    5.90
   4   3   3   59.09   17.70
   4   3   3   57.19   11.00
   4   3   3   54.39    6.10
   4   3   3   45.40    5.90
   4   3   3   55.19    5.80
   4   3   3   56.99   15.60
  -4  -3  -3   41.30    5.30
  -4  -3  -3   52.19    5.40
  -4  -3  -3   39.90    5.80
  -4  -3  -3   74.79   12.50
  -4  -3  -3   39.80    5.80
  -4  -3  -3   61.79    5.80
  -4  -3  -3   41.30    5.30
  -4  -3  -3   61.79    5.80
  -4  -3  -3   52.19    5.40
  -4  -3  -3   74.79   12.50
  -4  -3  -3   58.99    6.00
  -4  -3  -3   58.99    6.00
   3   2   1   63.09    5.60
   3   2   1   58.99    9.00
   3   2   1   58.99    9.00
   3   2   1  110.99   18.10
   3   2   1   68.19    6.20
   3   2   1   60.99    5.70
   3   2   1   63.29    6.10
   3   2   1   63.09    5.60
   3   2   1   60.99    5.70
   3   2   1   68.19    6.20
   3   2   1   63.39    6.10
  -3  -2  -1   62.39    5.50
  -3  -2  -1   81.09   10.80
  -3  -2  -1   59.29    6.00
  -3  -2  -1   81.09   10.80
  -3  -2  -1   62.99    5.60
  -3  -2  -1   62.39    5.50
  -3  -2  -1   62.59    6.00
  -3  -2  -1   62.99    5.60
  -3  -2  -1   59.29    6.00
  -3  -2  -1   62.59    6.00
   2   1  -1    1.50    2.60
   2   1  -1    3.80    1.10
   2   1  -1    3.80    1.10
   2   1  -1    1.50    2.60
   2   1  -1    2.50    1.20
   2   1  -1    4.10    1.70
   2   1  -1    3.80    5.10
   2   1  -1    2.10    1.50
   2   1  -1    4.10    1.70
   2   1  -1    1.70    1.20
   2   1  -1    2.10    1.50
   2   1  -1    2.50    1.20
   2   1  -1    1.70    1.20
  -2  -1   1    5.20    4.70
  -2  -1   1    4.50    1.20
  -2  -1   1    2.70    1.70
  -2  -1   1    4.50    1.20
  -2  -1   1    1.80    1.10
  -2  -1   1    6.50    3.30
  -2  -1   1    1.80    1.10
  -2  -1   1    6.50    3.30
  -2  -1   1    0.30    0.40
  -2  -1   1    2.70    1.70
  -2  -1   1    1.40    1.30
  -2  -1   1    0.30    0.40
  -2  -1   1    1.40    1.30
   1   0  -3    1.40    1.70
   1   0  -3    0.60    1.00
   1   0  -3    0.60    1.00
   1   0  -3    0.30    0.60
   1   0  -3    0.40    0.50
   1   0  -3    1.40    1.70
   1   0  -3   -3.30    2.40
   1   0  -3   -0.50    0.90
   1   0  -3    0.30    0.60
   1   0  -3    0.40    0.50
   1   0  -3   -0.50    0.90
  -1   0   3    1.90    1.70
  -1   0   3    1.90    1.70
  -1   0   3    1.00    0.60
  -1   0   3    1.20    1.80
  -1   0   3    1.00    0.60
  -1   0   3   -3.20    2.80
  -1   0   3    2.00    1.10
  -1   0   3    1.20    1.80
  -1   0   3    2.00    1.10
   0  -1  -5   61.19   11.40
   0  -1  -5   49.10    4.60
   0  -1  -5   40.40    4.50
   0  -1  -5   40.40    4.70
   0  -1  -5   53.69    8.30
   0  -1  -5   54.69    6.20
   0  -1  -5   54.79    5.30
   0  -1  -5   53.69    8.30
   0  -1  -5   54.69    6.20
   0  -1  -5   54.79    5.30
   0  -1  -5   40.40    4.50
   0  -1  -5   49.10    4.60
   0  -1  -5   40.40    4.70
   0   1   5   58.09    4.80
   0   1   5   48.30    4.60
   0   1   5   50.99    4.70
   0   1   5   51.09    4.70
   0   1   5   56.99   12.00
   0   1   5   58.39    8.70
   0   1   5   48.30    4.60
   0   1   5   58.09    4.80
   0   1   5   46.90    6.70
   0   1   5   58.39    8.70
   0   1   5   46.90    6.70
  -1  -2  -7  497.95   32.30
  -1  -2  -7  466.25   32.40
  -1  -2  -7  427.06   35.70
  -1  -2  -7  466.25   32.40
  -1  -2  -7  427.06   35.70
  -1  -2  -7  504.25   32.30
  -1  -2  -7  535.15   32.90
  -1  -2  -7  497.95   32.30
  -1  -2  -7  485.65   36.50
  -1  -2  -7  504.25   32.30
  -1  -2  -7  485.65   36.50
  -1  -2  -7  535.15   32.90
   1   2   7  515.95   32.50
   1   2   7  475.05   36.40
   1   2   7  459.55   33.00
   1   2   7  515.95   32.50
   1   2   7  459.55   33.00
   1   2   7  467.75   32.10
   1   2   7  467.75   32.10
   1   2   7  481.85   32.50
   1   2   7  493.25   46.40
   1   2   7  475.05   36.40
   1   2   7  481.85   32.50
  -2  -3  -9  120.79   10.30
  -2  -3  -9  110.69   16.50
  -2  -3  -9  115.49   10.70
  -2  -3  -9  134.89   11.80
  -2  -3  -9  120.79   10.30
  -2  -3  -9  110.69   16.50
  -2  -3  -9  123.29   10.20
  -2  -3  -9  115.49   10.70
  -2  -3  -9   98.09   23.70
  -2  -3  -9  134.89   11.80
  -2  -3  -9  123.29   10.20
  -2  -3  -9  147.59   11.10
  -2  -3  -9  147.59   11.10
   2   3   9  137.19   10.30
   2   3   9  127.59   10.20
   2   3   9  134.79   26.20
   2   3   9  120.79   16.40
   2   3   9  127.59   10.20
   2   3   9  120.79   16.40
   2   3   9  117.69   10.90
   2   3   9  117.69   10.90
   2   3   9  137.19   10.30
  -3  -4 -11   36.50    6.10
  -3  -4 -11   27.90    4.80
  -3  -4 -11   24.20    5.40
  -3  -4 -11   27.90    4.80
  -3  -4 -11   62.49   23.90
  -3  -4 -11   31.30    5.50
  -3  -4 -11   24.20    5.40
  -3  -4 -11   24.10    6.30
  -3  -4 -11   36.50    6.10
  -3  -4 -11   24.10    6.30
  -3  -4 -11   31.30    5.50
   3   4  11   25.80    4.70
   3   4  11   24.50    4.80
   3   4  11   37.70   21.10
   3   4  11   24.50    4.80
   3   4  11   25.80    5.50
   3   4  11   30.20    5.80
   3   4  11   30.20   13.20
   3   4  11   30.20    5.80
   3   4  11   30.20   13.20
   3   4  11   25.80    4.70
   3   4  11   25.80    5.50
  -4  -5 -13   -3.20    5.10
  -4  -5 -13   -5.30    3.20
  -4  -5 -13    0.50    5.30
  -4  -5 -13   -0.50    2.50
  -4  -5 -13    0.50    5.30
  -4  -5 -13   40.10   17.40
  -4  -5 -13   40.10   17.40
  -4  -5 -13   -5.30    3.20
  -4  -5 -13   -3.20    5.10
  -4  -5 -13   -0.50    2.50
   4   5  13   11.90    5.30
   4   5  13   -4.20    3.70
   4   5  13   11.90    5.30
   4   5  13    3.90    4.10
   4   5  13   -5.70    8.10
   4   5  13   -1.20    3.60
   4   5  13    3.90    4.10
   4   5  13   -5.70    8.10
   4   5  13  -39.00   31.70
   4   5  13    6.80   28.00
   4   5  13   -1.20    3.60
   4   5  13   -4.20    3.70
  -5  -6 -15   16.90    7.10
  -5  -6 -15    6.20    5.70
  -5  -6 -15   13.30   13.60
  -5  -6 -15    4.70    5.20
  -5  -6 -15   10.90    5.00
  -5  -6 -15   13.30   13.60
  -5  -6 -15   10.90    5.00
  -5  -6 -15    4.70    5.20
  -5  -6 -15   16.90    7.10
  -5  -6 -15    6.20    5.70
   5   6  15   -0.30    5.30
   5   6  15   23.70   46.20
   5   6  15   -0.30    5.30
   5   6  15    1.50    4.40
   5   6  15    1.50    4.40
   5   6  15   15.30    5.50
   5   6  15   15.30    5.50
   5   6  15   13.40    8.30
   5   6  15   28.70   42.30
   5   6  15   13.40    8.30
  -6  -7 -17   10.30    6.60
  -6  -7 -17   25.00   10.20
  -6  -7 -17   18.30    7.60
  -6  -7 -17   18.30    7.60
  -6  -7 -17   18.70    8.60
  -6  -7 -17   25.10   10.20
  -6  -7 -17   18.70    8.60
  -6  -7 -17   10.30    6.60
   6   7  17   66.79   60.79
   6   7  17    9.10    6.10
   6   7  17  103.19   76.19
   6   7  17   13.30    7.50
   6   7  17    3.80    6.50
   6   7  17    9.10    6.10
   6   7  17   13.30    7.50
   6   7  17    3.70    6.50
   8   7  13    0.30    6.40
   8   7  13   30.80   62.99
   8   7  13   -0.90    5.00
   8   7  13   19.80    7.80
   8   7  13  136.59   61.49
   8   7  13    0.30    6.40
   8   7  13   19.80    7.80
   8   7  13   -0.90    5.00
  -8  -7 -13    2.70    5.60
  -8  -7 -13   -0.10    5.40
  -8  -7 -13   -4.70    6.10
  -8  -7 -13    5.80    6.20
  -8  -7 -13    2.70    5.60
  -8  -7 -13   -0.10    5.40
  -8  -7 -13    5.80    6.20
  -8  -7 -13   -4.70    6.10
  -8  -7 -13   -0.70    3.90
  -8  -7 -13   -0.70    3.90
   7   6  11    7.30    5.90
   7   6  11    9.40    5.50
   7   6  11    9.30    5.50
   7   6  11    2.90   13.30
   7   6  11    1.30    4.20
   7   6  11    7.30    5.90
   7   6  11    2.90   13.30
   7   6  11    1.30    4.20
   7   6  11 -112.89   63.09
   7   6  11   11.60   39.50
  -7  -6 -11   -3.30    4.80
  -7  -6 -11   -2.10    4.80
  -7  -6 -11    2.40    5.00
  -7  -6 -11   18.40    6.40
  -7  -6 -11   -3.30    4.80
  -7  -6 -11   -2.10    4.80
  -7  -6 -11   18.40    6.40
  -7  -6 -11    2.30    5.00
   6   5   9   40.70   31.60
   6   5   9   19.30   12.30
   6   5   9   18.10    5.50
   6   5   9   32.40    6.90
   6   5   9   14.90    4.70
   6   5   9   34.30    6.70
   6   5   9   67.59   30.50
   6   5   9   18.10    5.50
   6   5   9   14.90    4.70
   6   5   9   19.30   12.30
   6   5   9   34.30    6.70
   6   5   9   32.40    6.90
  -6  -5  -9   37.50   14.10
  -6  -5  -9   22.90    5.80
  -6  -5  -9   20.30    4.60
  -6  -5  -9   29.70    6.10
  -6  -5  -9   29.70    6.10
  -6  -5  -9   21.70    5.40
  -6  -5  -9   20.30    4.60
  -6  -5  -9   22.90    5.80
  -6  -5  -9   27.70    5.50
  -6  -5  -9   21.70    5.40
  -6  -5  -9   37.50   14.10
  -6  -5  -9   27.70    5.50
   5   4   7   12.30    3.90
   5   4   7   10.10    4.40
   5   4   7    8.70    3.50
   5   4   7   10.10    4.40
   5   4   7   11.70   20.80
   5   4   7   12.30    3.90
   5   4   7    8.70    3.50
   5   4   7    6.20    3.70
   5   4   7    6.20    3.70
   5   4   7    6.90    8.70
   5   4   7    6.90    8.70
   5   4   7   -1.30   17.30
  -5  -4  -7   10.10    3.90
  -5  -4  -7   10.90    3.50
  -5  -4  -7    8.90    4.00
  -5  -4  -7    1.80    3.80
  -5  -4  -7   10.90    3.50
  -5  -4  -7   27.50   11.10
  -5  -4  -7   13.90    4.10
  -5  -4  -7   10.10    3.90
  -5  -4  -7    1.80    3.80
  -5  -4  -7   13.90    4.10
  -5  -4  -7    8.90    4.00
  -5  -4  -7   27.50   11.10
   4   3   5  101.59    9.00
   4   3   5   96.19    8.40
   4   3   5  109.09    9.30
   4   3   5   96.19    8.40
   4   3   5  109.09    9.30
   4   3   5  106.29    8.60
   4   3   5   87.49   22.50
   4   3   5  101.59    9.00
   4   3   5  106.29    8.60
   4   3   5   82.99   20.90
  -4  -3  -5  109.39    9.10
  -4  -3  -5   94.19    8.30
  -4  -3  -5   94.19    8.30
  -4  -3  -5   95.79    8.40
  -4  -3  -5   98.49    9.10
  -4  -3  -5   95.79    8.40
  -4  -3  -5   85.19    8.30
  -4  -3  -5  109.39    9.10
  -4  -3  -5   85.19    8.30
  -4  -3  -5   98.49    9.10
   3   2   3    4.60    2.50
   3   2   3    1.20    2.50
   3   2   3    2.50    2.80
   3   2   3    4.60    2.50
   3   2   3   -2.70    5.00
   3   2   3   -2.70    5.00
   3   2   3    2.50    2.80
   3   2   3    4.40    2.80
   3   2   3   -0.60    8.20
   3   2   3    1.20    2.50
   3   2   3    4.40    2.80
  -3  -2  -3    1.10    2.20
  -3  -2  -3    6.20    6.50
  -3  -2  -3    3.80    2.20
  -3  -2  -3    2.90    2.10
  -3  -2  -3    3.30    2.80
  -3  -2  -3    2.00    2.10
  -3  -2  -3    6.20    6.50
  -3  -2  -3    3.30    2.80
  -3  -2  -3    2.90    2.10
  -3  -2  -3    1.10    2.20
  -3  -2  -3    2.00    2.10
  -3  -2  -3    3.80    2.20
   2   1   1 1021.00   68.09
   2   1   1  986.20   63.19
   2   1   1  986.20   63.19
   2   1   1  926.71   67.49
   0  -1  -3   -0.20    1.60
   0  -1  -3   -0.40    1.40
   0  -1  -3   -1.20    1.30
   0  -1  -3   -0.20    1.60
   0  -1  -3   -0.40    1.60
   0  -1  -3    0.40    1.20
   0  -1  -3    0.40    1.20
   0  -1  -3    2.10    3.60
   0  -1  -3    2.90    4.30
   0  -1  -3   -0.40    1.60
   0  -1  -3    2.10    3.60
   0  -1  -3   -0.40    1.40
   0  -1  -3   -1.20    1.30
   0   1   3    0.80    1.50
   0   1   3    2.40    1.70
   0   1   3    4.90    3.10
   0   1   3    0.80    1.50
   0   1   3    3.30    4.40
   0   1   3    2.50    1.50
   0   1   3    2.40    1.70
   0   1   3    0.10    2.00
   0   1   3    4.90    3.10
   0   1   3    0.10    2.00
   0   1   3   -2.00    1.20
   0   1   3   -2.00    1.20
   0   1   3    2.50    1.50
  -1  -2  -5  340.17   22.00
  -1  -2  -5  340.17   22.30
  -1  -2  -5  340.17   22.00
  -1  -2  -5  301.57   22.20
  -1  -2  -5  331.27   22.70
  -1  -2  -5  332.77   25.70
  -1  -2  -5  301.57   22.20
  -1  -2  -5  325.77   21.90
  -1  -2  -5  331.27   22.70
  -1  -2  -5  325.77   21.90
  -1  -2  -5  328.67   30.50
  -1  -2  -5  340.17   22.30
  -1  -2  -5  332.77   25.70
   1   2   5  312.77   25.10
   1   2   5  307.27   30.40
   1   2   5  339.67   21.90
   1   2   5  294.17   22.00
   1   2   5  335.57   21.90
   1   2   5  294.17   22.00
   1   2   5  339.67   21.90
   1   2   5  312.77   25.10
   1   2   5  335.57   21.90
  -2  -3  -7   -4.20    3.00
  -2  -3  -7   -3.50    2.20
  -2  -3  -7   -1.80    2.80
  -2  -3  -7   -7.50    3.30
  -2  -3  -7    4.20    8.30
  -2  -3  -7   -1.00    3.10
  -2  -3  -7   -4.20    3.00
  -2  -3  -7   -1.00    3.10
  -2  -3  -7   -1.80    2.80
  -2  -3  -7   -8.00   10.80
  -2  -3  -7    4.20    8.30
  -2  -3  -7   -7.50    3.30
  -2  -3  -7   -3.50    2.20
   2   3   7   -2.60    2.40
   2   3   7    1.40    3.20
   2   3   7   -9.00   11.10
   2   3   7    2.10    3.50
   2   3   7   -3.70    2.50
   2   3   7    2.10    3.50
   2   3   7    1.40    3.20
   2   3   7   -3.70    2.50
   2   3   7   -2.60    2.40
  -3  -4  -9   32.90   11.30
  -3  -4  -9   16.00    4.20
  -3  -4  -9   30.10    5.50
  -3  -4  -9   31.50    6.10
  -3  -4  -9   31.50    6.10
  -3  -4  -9   17.80    3.90
  -3  -4  -9   21.70    4.90
  -3  -4  -9   16.00    4.20
  -3  -4  -9   21.70    4.90
  -3  -4  -9   30.10    5.50
  -3  -4  -9   17.80    3.90
  -3  -4  -9   32.90   11.30
   3   4   9   23.10    5.10
   3   4   9   19.10    4.50
   3   4   9   43.30   20.50
   3   4   9    4.50   19.10
   3   4   9   22.40    4.30
   3   4   9   21.60    9.90
   3   4   9   22.40    4.30
   3   4   9   23.10    5.10
   3   4   9   22.10    4.40
   3   4   9   21.60    9.90
   3   4   9   22.10    4.40
   3   4   9   19.10    4.50
  -4  -5 -11   85.29    9.50
  -4  -5 -11   80.29    8.90
  -4  -5 -11   82.69    9.80
  -4  -5 -11   80.29    8.90
  -4  -5 -11   93.19   18.60
  -4  -5 -11   82.69    9.80
  -4  -5 -11   85.29    9.50
  -4  -5 -11   91.59   10.10
  -4  -5 -11   91.49   10.10
  -4  -5 -11   96.19   10.50
  -4  -5 -11   93.19   18.60
  -4  -5 -11   96.19   10.50
   4   5  11   88.79   18.30
   4   5  11   58.09   29.20
   4   5  11   73.79    9.80
   4   5  11   73.89    9.80
   4   5  11   88.79    9.30
   4   5  11   88.79    9.30
   4   5  11   68.99    8.70
   4   5  11   88.79   18.30
   4   5  11   83.69   10.00
   4   5  11   83.69   10.00
   4   5  11   68.99    8.70
   4   5  11   76.19   35.90
  -5  -6 -13   11.80    5.00
  -5  -6 -13   23.60    7.20
  -5  -6 -13   17.90    6.10
  -5  -6 -13   28.80   13.60
  -5  -6 -13   25.40    6.50
  -5  -6 -13   25.40    6.50
  -5  -6 -13   11.80    5.00
  -5  -6 -13   28.80   13.60
  -5  -6 -13   18.10    6.20
  -5  -6 -13   23.60    7.20
   5   6  13   11.70    5.90
   5   6  13   21.50    5.60
   5   6  13   11.70    5.90
   5   6  13   34.50    6.50
   5   6  13   19.60   41.60
   5   6  13   21.50    5.60
   5   6  13  -31.00   34.40
   5   6  13   34.50    6.50
  -6  -7 -15    3.80    5.80
  -6  -7 -15    1.80    5.80
  -6  -7 -15   -3.10    6.20
  -6  -7 -15    3.80    5.80
  -6  -7 -15   -2.40   10.10
  -6  -7 -15    1.80    5.80
  -6  -7 -15    1.40    3.70
  -6  -7 -15   -2.40   10.10
  -6  -7 -15    1.40    3.70
  -6  -7 -15   -3.10    6.20
   6   7  15   17.10    7.70
   6   7  15   -2.10    9.20
   6   7  15   -3.30   95.89
   6   7  15   17.10    7.70
   6   7  15    0.70    5.80
   6   7  15    0.70    5.80
   6   7  15   -2.10    9.20
   6   7  15   13.30    5.00
   6   7  15    1.00    5.10
   6   7  15    1.00    5.10
   6   7  15   13.30    5.00
   6   7  15  -75.89  107.09
   8   7  15    3.60    6.90
   8   7  15   10.20    7.60
   8   7  15   10.20    7.60
   8   7  15   40.20   64.69
   8   7  15    3.70    6.90
  -8  -7 -15    4.60    6.00
  -8  -7 -15   11.60    6.80
  -8  -7 -15   11.60    6.80
  -8  -7 -15    2.60    6.00
  -8  -7 -15    0.30    6.50
  -8  -7 -15    0.30    6.50
  -8  -7 -15    4.60    6.00
  -8  -7 -15    2.60    6.00
   7   6  13   48.40    8.60
   7   6  13   91.79   49.00
   7   6  13   27.90    7.60
   7   6  13   39.10    7.20
   7   6  13  120.09   52.39
   7   6  13   39.10    7.20
   7   6  13   48.40    8.60
   7   6  13   27.80    7.60
  -7  -6 -13   32.70    6.80
  -7  -6 -13   27.70    7.50
  -7  -6 -13   43.50    8.50
  -7  -6 -13   40.00    6.60
  -7  -6 -13   32.70    6.80
  -7  -6 -13   40.00    6.60
  -7  -6 -13   27.70    7.50
  -7  -6 -13   32.60    7.90
  -7  -6 -13   32.70    7.90
  -7  -6 -13   43.50    8.50
   6   5  11   17.10    5.20
   6   5  11   12.20   10.40
   6   5  11   31.80    7.00
   6   5  11   27.20    6.60
   6   5  11   42.50   31.40
   6   5  11   29.30    5.90
   6   5  11   51.39   33.70
   6   5  11   17.10    5.20
   6   5  11   31.90    7.00
   6   5  11   27.10    6.60
   6   5  11   12.20   10.40
   6   5  11   29.30    5.90
  -6  -5 -11   36.60    6.80
  -6  -5 -11   32.10    6.80
  -6  -5 -11   31.70    6.70
  -6  -5 -11   33.70    6.20
  -6  -5 -11   27.60    5.50
  -6  -5 -11   36.60    6.80
  -6  -5 -11   27.60    5.50
  -6  -5 -11   32.10    6.80
  -6  -5 -11   33.70    6.20
  -6  -5 -11   31.70    6.70
   5   4   9   76.19   26.20
   5   4   9   51.99    7.30
   5   4   9   61.79    7.80
   5   4   9   38.40    6.20
   5   4   9   52.09    7.30
   5   4   9   61.79    7.80
   5   4   9   23.80   24.40
   5   4   9   38.40    6.20
  -5  -4  -9   55.29    7.20
  -5  -4  -9   53.39    7.30
  -5  -4  -9   55.19    7.30
  -5  -4  -9   60.89    7.00
  -5  -4  -9   52.39    6.40
  -5  -4  -9   52.39    6.40
  -5  -4  -9   52.99   15.60
  -5  -4  -9   55.29    7.20
  -5  -4  -9   55.09    7.30
  -5  -4  -9   53.39    7.30
  -5  -4  -9   52.99   15.60
  -5  -4  -9   60.89    7.00
   4   3   7   19.40    4.00
   4   3   7   19.40    4.00
   4   3   7   18.20    3.90
   4   3   7   17.20    9.60
   4   3   7   11.80    3.50
   4   3   7   16.20   15.00
   4   3   7   13.90    3.60
   4   3   7   11.80    3.50
   4   3   7   13.90    3.60
   4   3   7   18.20    3.90
   4   3   7   17.20    9.60
  -4  -3  -7   18.20    3.90
  -4  -3  -7   18.20    3.90
  -4  -3  -7   13.40    4.20
  -4  -3  -7   20.50    4.50
  -4  -3  -7   26.60   10.30
  -4  -3  -7   26.60   10.30
  -4  -3  -7   19.80    3.70
  -4  -3  -7   13.40    4.20
  -4  -3  -7   14.80    4.80
  -4  -3  -7   19.80    3.70
  -4  -3  -7   20.50    4.50
  -4  -3  -7   24.60   15.70
  -4  -3  -7   14.80    4.80
   3   2   5   62.29    6.30
   3   2   5   62.29    6.30
   3   2   5   35.60   11.40
   3   2   5   50.09    5.40
   3   2   5   56.29    5.60
   3   2   5   55.19   10.70
   3   2   5   50.09    5.40
   3   2   5   55.69    8.40
   3   2   5   56.29    5.60
   3   2   5   55.69    8.40
   3   2   5   55.19   10.70
  -3  -2  -5   43.00    5.40
  -3  -2  -5   48.80   14.10
  -3  -2  -5   59.79   10.30
  -3  -2  -5   52.49    5.30
  -3  -2  -5   51.39    5.80
  -3  -2  -5   55.89    5.70
  -3  -2  -5   51.39    5.80
  -3  -2  -5   43.00    5.40
  -3  -2  -5   59.79   10.30
  -3  -2  -5   56.89    6.40
  -3  -2  -5   55.89    5.70
  -3  -2  -5   56.89    6.40
  -3  -2  -5   52.49    5.30
   2   1   3  190.18   20.10
   2   1   3  189.58   14.30
   2   1   3  205.18   14.20
   2   1   3  202.98   14.20
   2   1   3  206.08   14.20
   2   1   3  206.08   14.20
   2   1   3  223.18   14.50
   2   1   3  205.18   14.20
   2   1   3  189.58   14.30
   2   1   3  202.98   14.20
   2   1   3  223.18   14.50
  -2  -1  -3  222.98   14.20
  -2  -1  -3  219.08   14.50
  -2  -1  -3  207.28   17.50
  -2  -1  -3  207.28   17.50
  -2  -1  -3  200.88   14.40
  -2  -1  -3  216.98   14.40
  -2  -1  -3  216.98   14.40
  -2  -1  -3  222.78   20.70
  -2  -1  -3  196.68   14.20
  -2  -1  -3  219.08   14.50
  -2  -1  -3  222.98   14.20
  -2  -1  -3  200.88   14.40
  -2  -1  -3  196.68   14.20
  -1  -2  -3  737.63   52.99
  -1  -2  -3  825.42   52.89
  -1  -2  -3  806.62   55.79
  -1  -2  -3  806.62   55.79
  -1  -2  -3  821.62   52.89
  -1  -2  -3  737.63   52.99
  -1  -2  -3  821.62   52.89
  -1  -2  -3  825.42   52.89
   1   2   3  855.41   54.89
   1   2   3  828.72   52.89
   1   2   3  809.62   55.89
   1   2   3  836.52   53.19
   1   2   3  730.63   59.69
   1   2   3  855.41   54.89
   1   2   3  832.42   60.89
   1   2   3  809.62   55.89
   1   2   3  851.91   52.89
   1   2   3  836.52   53.19
   1   2   3  851.91   52.89
   1   2   3  828.72   52.89
  -2  -3  -5  283.97   19.80
  -2  -3  -5  293.87   19.90
  -2  -3  -5  305.57   20.50
  -2  -3  -5  282.27   20.40
  -2  -3  -5  268.67   19.90
  -2  -3  -5  293.87   19.90
  -2  -3  -5  283.97   19.80
  -2  -3  -5  279.97   24.50
  -2  -3  -5  279.97   24.50
  -2  -3  -5  282.27   20.40
  -2  -3  -5  305.57   20.50
  -2  -3  -5  268.67   19.90
   2   3   5  271.87   20.70
   2   3   5  260.37   30.20
   2   3   5  218.88   32.20
   2   3   5  271.87   20.70
   2   3   5  280.27   20.00
   2   3   5  301.07   19.90
   2   3   5  289.27   24.70
   2   3   5  280.27   20.00
   2   3   5  301.07   19.90
   2   3   5  288.07   19.80
   2   3   5  289.27   24.70
   2   3   5  288.07   19.80
  -3  -4  -7   29.30    4.80
  -3  -4  -7   30.60    5.60
  -3  -4  -7   30.60    5.60
  -3  -4  -7   25.20    4.40
  -3  -4  -7   24.50   10.70
  -3  -4  -7   28.70    4.40
  -3  -4  -7   28.70    4.40
  -3  -4  -7   29.30    4.80
  -3  -4  -7   24.50   10.70
  -3  -4  -7   34.60    5.50
  -3  -4  -7   34.80    5.50
  -3  -4  -7   25.20    4.40
   3   4   7   25.70    9.70
   3   4   7   31.90    4.70
   3   4   7   24.20    4.60
   3   4   7   16.00    4.90
   3   4   7   24.50    4.50
   3   4   7   22.40   18.40
   3   4   7   50.49   20.10
   3   4   7   25.70    9.70
   3   4   7   31.90    4.70
   3   4   7   24.20    4.60
   3   4   7   24.50    4.50
   3   4   7   16.00    4.90
  -4  -5  -9   -3.20    4.00
  -4  -5  -9   -1.60   10.00
  -4  -5  -9    8.80    4.40
  -4  -5  -9    2.30    3.70
  -4  -5  -9   -3.10    4.00
  -4  -5  -9    2.30    3.70
  -4  -5  -9    8.80    4.40
  -4  -5  -9   -9.20    3.40
  -4  -5  -9   -1.60   10.00
  -4  -5  -9   -9.30    3.40
  -4  -5  -9   -1.80    2.40
  -4  -5  -9   -1.80    2.40
   4   5   9   -4.20    3.80
   4   5   9    2.00    3.30
   4   5   9    3.80    9.00
   4   5   9   -4.20    3.80
   4   5   9    4.80    4.40
   4   5   9   -3.00    3.10
   4   5   9    9.70   24.80
   4   5   9    2.00    3.30
   4   5   9    4.80    4.40
   4   5   9    3.80    9.00
   4   5   9   -3.00    3.10
   4   5   9    8.20   22.20
  -5  -6 -11  165.58   15.40
  -5  -6 -11  183.68   16.20
  -5  -6 -11  171.78   16.00
  -5  -6 -11  171.18   25.70
  -5  -6 -11  171.18   25.70
  -5  -6 -11  208.18   16.60
  -5  -6 -11  183.68   16.20
  -5  -6 -11  208.18   16.60
  -5  -6 -11  171.68   16.00
  -5  -6 -11  165.58   15.40
   5   6  11  185.78   16.60
   5   6  11  168.68   48.50
   5   6  11  185.48   16.40
   5   6  11  152.38   24.10
   5   6  11  176.28   15.30
   5   6  11  152.38   24.10
   5   6  11  185.38   16.40
   5   6  11  185.78   16.60
   5   6  11  133.89   41.20
   5   6  11  176.28   15.30
  -6  -7 -13   13.60   13.70
  -6  -7 -13   14.40    6.60
  -6  -7 -13   31.70    7.90
  -6  -7 -13    2.10    5.50
  -6  -7 -13    7.80    4.70
  -6  -7 -13    7.80    4.70
  -6  -7 -13    2.10    5.50
  -6  -7 -13   31.70    7.90
  -6  -7 -13    9.70    6.20
  -6  -7 -13   14.40    6.60
  -6  -7 -13    9.70    6.20
  -6  -7 -13   13.60   13.70
   6   7  13   30.60    7.70
   6   7  13    4.20    5.10
   6   7  13    1.30   10.00
   6   7  13    4.20    5.10
   6   7  13    1.30   10.00
   6   7  13   -2.50    4.20
   6   7  13   44.70   53.39
   6   7  13    6.70    6.10
   6   7  13   30.60    7.70
   6   7  13   -2.50    4.20
   6   7  13  -23.00   48.70
   6   7  13    6.70    6.10
   7   6  15   12.00    6.80
   7   6  15   -1.00    4.70
   7   6  15    2.20   14.30
   7   6  15   10.10    5.40
   7   6  15    6.90    6.30
   7   6  15   -1.00    4.70
   7   6  15    6.90    6.30
   7   6  15   10.10    5.40
   7   6  15  -13.30   56.99
   7   6  15    2.20   14.30
   7   6  15   68.19   52.39
   7   6  15   12.00    6.80
  -7  -6 -15   11.10    6.20
  -7  -6 -15    6.30    6.40
  -7  -6 -15    5.30    6.90
  -7  -6 -15   11.20    6.20
  -7  -6 -15   12.30    6.10
  -7  -6 -15    5.30    6.90
  -7  -6 -15    4.70    4.30
  -7  -6 -15    4.70    4.30
  -7  -6 -15   12.30    6.10
  -7  -6 -15    6.30    6.40
   6   5  13   25.40   34.20
   6   5  13   21.60    5.70
   6   5  13   21.60    5.70
   6   5  13   20.00    6.50
   6   5  13   28.50    6.20
   6   5  13   20.00    6.50
   6   5  13   28.50    6.20
   6   5  13   58.49   37.60
  -6  -5 -13   17.60    6.00
  -6  -5 -13   17.60    6.00
  -6  -5 -13   26.40    9.40
  -6  -5 -13   20.50    6.10
  -6  -5 -13   18.40    5.10
  -6  -5 -13   20.50    6.10
  -6  -5 -13   21.40    6.90
  -6  -5 -13   18.40    5.10
  -6  -5 -13   26.40    9.40
  -6  -5 -13   21.40    6.90
   5   4  11    3.10    3.50
   5   4  11    4.90    3.60
   5   4  11  -11.80    8.80
   5   4  11    4.40    4.50
   5   4  11    3.10    3.50
   5   4  11    4.90    3.60
   5   4  11    5.70    3.70
   5   4  11    4.40    4.50
   5   4  11  -11.80    8.80
   5   4  11   -5.90   22.20
   5   4  11    5.70    3.70
  -5  -4 -11   11.30    4.30
  -5  -4 -11   14.50    3.90
  -5  -4 -11    4.90    4.40
  -5  -4 -11   12.00    4.10
  -5  -4 -11   21.70   23.40
  -5  -4 -11   11.30    4.30
  -5  -4 -11   10.20    4.70
  -5  -4 -11   10.20    4.70
  -5  -4 -11   14.50    3.90
  -5  -4 -11   12.00    4.10
  -5  -4 -11    4.90    4.40
   4   3   9   -2.10    3.40
   4   3   9   -2.80    3.40
   4   3   9    2.90    3.00
   4   3   9   -2.80    3.40
   4   3   9   -3.80    5.60
   4   3   9    2.90    3.00
   4   3   9   15.80   18.60
   4   3   9   -2.20    2.60
   4   3   9   -2.10    3.40
   4   3   9   -3.80    5.60
   4   3   9   -2.20    2.60
  -4  -3  -9    2.50    3.20
  -4  -3  -9   -7.80   14.50
  -4  -3  -9    4.80    8.30
  -4  -3  -9    2.20    3.70
  -4  -3  -9    4.60    3.70
  -4  -3  -9    2.10    3.20
  -4  -3  -9    2.10    3.20
  -4  -3  -9    4.80    8.30
  -4  -3  -9    2.50    3.20
  -4  -3  -9    4.60    3.70
  -4  -3  -9    0.60    2.40
  -4  -3  -9    2.20    3.70
  -4  -3  -9    0.60    2.40
   3   2   7    8.10    3.40
   3   2   7   12.40    7.20
   3   2   7    9.80    3.00
   3   2   7    4.00    3.20
   3   2   7   10.20   11.40
   3   2   7    5.10    3.00
   3   2   7    7.10    3.60
   3   2   7    8.10    3.40
   3   2   7    4.00    3.20
   3   2   7    7.10    3.60
   3   2   7   12.40    7.20
   3   2   7    5.10    3.00
   3   2   7    9.80    3.00
  -3  -2  -7    4.80    2.50
  -3  -2  -7    6.20    3.40
  -3  -2  -7    4.10    2.80
  -3  -2  -7    4.10    2.80
  -3  -2  -7    4.10    2.90
  -3  -2  -7    6.10    3.40
  -3  -2  -7    6.20   11.40
  -3  -2  -7    4.80    2.50
  -3  -2  -7    8.50    8.10
  -3  -2  -7    8.30    3.80
  -3  -2  -7    8.50    8.10
  -3  -2  -7    8.30    3.80
  -3  -2  -7    4.10    2.90
   2   1   5    1.80    2.60
   2   1   5   10.40    8.10
   2   1   5    0.70    2.00
   2   1   5    4.90    2.90
   2   1   5    3.30    2.30
   2   1   5   10.00    2.80
   2   1   5    3.30    2.30
   2   1   5    4.20    6.70
   2   1   5    1.80    2.60
   2   1   5    4.90    2.90
   2   1   5    0.70    2.00
   2   1   5    4.20    6.70
   2   1   5   10.00    2.80
  -2  -1  -5    2.10    2.70
  -2  -1  -5    3.10    2.70
  -2  -1  -5    2.80    2.20
  -2  -1  -5    2.80    2.20
  -2  -1  -5   -1.30    2.00
  -2  -1  -5    3.10    2.70
  -2  -1  -5   -1.30    2.00
  -2  -1  -5   -5.20    6.10
  -2  -1  -5    0.10    2.40
  -2  -1  -5    2.10    2.70
  -2  -1  -5    0.10    2.40
   1   0   3    0.50    1.40
   1   0   3   -3.80    3.30
   1   0   3    1.00    1.50
   1   0   3   -1.00    1.50
   1   0   3    0.10    1.70
   1   0   3    0.50    1.40
   1   0   3   -0.30    1.20
   1   0   3    1.00    1.50
   1   0   3   -0.60    1.20
   1   0   3    0.10    1.70
   1   0   3   -0.30    1.20
   1   0   3   -1.00    1.50
   1   0   3   -0.60    1.20
  -1   0  -3   -5.20    3.70
  -1   0  -3   -2.40    1.10
  -1   0  -3   -1.70    1.80
  -1   0  -3   -1.70    1.80
  -1   0  -3    0.80    1.40
  -1   0  -3    3.20    1.40
  -1   0  -3   -2.40    1.10
  -1   0  -3    3.20    1.40
  -1   0  -3   -0.10    1.30
  -1   0  -3    3.20    1.70
  -1   0  -3    3.20    1.70
  -1   0  -3   -0.10    1.30
  -1   0  -3    0.80    1.40
   0   1  -1    0.60    2.30
   0   1  -1    0.60    2.30
  -1  -2  -1  258.47   19.30
  -1  -2  -1  256.07   16.60
  -1  -2  -1  237.18   16.70
  -1  -2  -1  237.18   16.70
  -1  -2  -1  218.08   23.00
  -1  -2  -1  219.78   16.50
  -1  -2  -1  241.68   16.30
  -1  -2  -1  258.47   19.30
  -1  -2  -1  241.68   16.30
  -1  -2  -1  219.78   16.50
  -1  -2  -1  256.07   16.60
   1   2   1  254.17   16.60
   1   2   1  227.58   16.70
   1   2   1  227.18   18.70
   1   2   1  239.08   16.20
   1   2   1  248.28   23.20
   1   2   1  239.08   16.20
   1   2   1  227.58   16.70
   1   2   1  235.78   16.60
   1   2   1  227.18   18.70
   1   2   1  235.78   16.60
   1   2   1  254.17   16.60
  -2  -3  -3  476.15   32.80
  -2  -3  -3  487.95   36.60
  -2  -3  -3  489.85   32.50
  -2  -3  -3  506.65   32.60
  -2  -3  -3  501.45   33.00
  -2  -3  -3  506.65   32.60
  -2  -3  -3  476.15   32.80
  -2  -3  -3  501.45   33.00
  -2  -3  -3  487.95   36.60
  -2  -3  -3  489.85   32.50
   2   3   3  478.65   32.90
   2   3   3  504.45   36.70
   2   3   3  510.75   44.00
   2   3   3  483.35   32.50
   2   3   3  498.75   32.60
   2   3   3  454.75   42.70
   2   3   3  498.75   32.60
   2   3   3  483.35   32.50
   2   3   3  504.45   36.70
   2   3   3  462.15   32.80
   2   3   3  462.15   32.80
   2   3   3  478.85   32.90
  -3  -4  -5   90.59    8.10
  -3  -4  -5  104.19   15.10
  -3  -4  -5   78.59    7.90
  -3  -4  -5   74.69    8.50
  -3  -4  -5   75.79    8.50
  -3  -4  -5   78.59    7.90
  -3  -4  -5  104.19   15.10
  -3  -4  -5   83.39    7.80
  -3  -4  -5   75.79    8.50
  -3  -4  -5   90.59    8.10
  -3  -4  -5   74.69    8.50
  -3  -4  -5   83.39    7.80
   3   4   5   89.89   13.80
   3   4   5   80.49    8.00
   3   4   5   97.79    8.30
   3   4   5   88.99    8.80
   3   4   5   98.49    8.10
   3   4   5   80.49    8.00
   3   4   5   98.49    8.10
   3   4   5   89.89   13.80
   3   4   5   88.99    8.80
   3   4   5   97.79    8.30
   3   4   5   78.99   23.60
   3   4   5   70.49   21.20
  -4  -5  -7   41.90    6.40
  -4  -5  -7   25.20    5.50
  -4  -5  -7   25.20    5.50
  -4  -5  -7   36.30    6.40
  -4  -5  -7   47.30    6.10
  -4  -5  -7   33.90    6.10
  -4  -5  -7   33.90    6.10
  -4  -5  -7   42.00    6.40
  -4  -5  -7   36.30    6.40
  -4  -5  -7   47.30    6.10
   4   5   7   49.99    9.40
   4   5   7   49.99    6.70
   4   5   7   50.09    6.70
   4   5   7   32.60    6.10
   4   5   7   43.20   11.40
   4   5   7   43.20   11.40
   4   5   7    5.50   21.40
   4   5   7   49.99    9.40
   4   5   7   40.90   23.30
   4   5   7   32.10    5.50
   4   5   7   32.10    5.50
   4   5   7   32.60    6.10
  -5  -6  -9   41.40    7.40
  -5  -6  -9   92.69   21.20
  -5  -6  -9   44.00    7.80
  -5  -6  -9   44.00    7.80
  -5  -6  -9   92.69   21.20
  -5  -6  -9   44.20    7.10
  -5  -6  -9   36.30    6.10
  -5  -6  -9   36.30    6.10
  -5  -6  -9   38.90    7.50
  -5  -6  -9   44.20    7.10
  -5  -6  -9   38.90    7.50
  -5  -6  -9   41.40    7.40
   5   6   9   20.70   30.40
   5   6   9   30.90    7.10
   5   6   9   30.90    7.10
   5   6   9   76.49   41.20
   5   6   9   57.79   16.20
   5   6   9   31.20    7.50
   5   6   9   57.79   16.20
   5   6   9   31.20    7.50
  -6  -7 -11   25.90   16.80
  -6  -7 -11   25.90   16.80
  -6  -7 -11    7.70   10.90
  -6  -7 -11    1.40    5.50
  -6  -7 -11    1.40    5.50
  -6  -7 -11    8.10    5.30
  -6  -7 -11    7.80   10.90
  -6  -7 -11   18.70    6.60
  -6  -7 -11    6.70    4.40
  -6  -7 -11   18.70    6.60
  -6  -7 -11    8.10    5.30
  -6  -7 -11    6.70    4.40
   6   7  11   10.60   12.80
   6   7  11    2.20    5.60
   6   7  11  -37.20   39.20
   6   7  11    5.50    4.60
   6   7  11   10.60   12.80
   6   7  11    5.50    4.60
   6   7  11   11.60    5.20
   6   7  11    2.20    5.60
   6   7  11   11.60    5.20
   6   7  11   39.80   48.10
  -7  -8 -13    8.40    6.70
  -7  -8 -13    7.30    6.80
  -7  -8 -13    3.20   11.40
  -7  -8 -13   -0.50    6.20
  -7  -8 -13   -0.50    6.20
  -7  -8 -13    8.40    6.70
  -7  -8 -13    2.60    7.00
  -7  -8 -13    3.20   11.40
  -7  -8 -13    7.20    6.80
  -7  -8 -13    2.60    7.00
   7   8  13   69.99   65.39
   7   8  13    6.80    7.10
   7   8  13 -136.89   66.39
   7   8  13    4.60    5.50
   7   8  13    6.80    7.10
   7   8  13    4.60    5.50
   7   6  17   -3.70    6.00
   7   6  17  -33.50   62.49
   7   6  17    2.90    5.30
   7   6  17   -0.30    6.50
   7   6  17   -3.70    6.00
   7   6  17  166.78   68.09
   7   6  17    2.90    5.30
   7   6  17   -0.30    6.50
  -7  -6 -17    1.10    3.70
  -7  -6 -17   12.10   11.30
  -7  -6 -17   -4.80    6.20
  -7  -6 -17    1.10    3.70
  -7  -6 -17   -2.20    5.20
  -7  -6 -17   10.50   13.10
  -7  -6 -17   12.10   11.30
  -7  -6 -17   -2.20    5.20
  -7  -6 -17   -4.80    6.20
  -7  -6 -17   10.50   13.10
   6   5  15   -2.50    5.00
   6   5  15   52.19   39.70
   6   5  15   -2.40    5.00
   6   5  15   -2.00    3.80
   6   5  15    3.90    4.90
   6   5  15    3.90    4.90
   6   5  15   -2.00    3.80
  -6  -5 -15   15.90    6.10
  -6  -5 -15   -0.30    6.30
  -6  -5 -15    6.20    4.70
  -6  -5 -15   -4.80    4.70
  -6  -5 -15   -4.80    4.70
  -6  -5 -15   -0.30    6.30
  -6  -5 -15   15.90    6.10
  -6  -5 -15    6.20    4.70
   5   4  13    8.10    4.40
   5   4  13    3.10   27.10
   5   4  13    6.60    4.10
   5   4  13    8.80    5.00
   5   4  13    8.10    4.40
   5   4  13    6.60    4.10
   5   4  13    8.90    5.00
  -5  -4 -13    2.90    3.60
  -5  -4 -13    9.10    5.20
  -5  -4 -13   -0.20    4.00
  -5  -4 -13    2.90    3.60
  -5  -4 -13   26.10   28.40
  -5  -4 -13   -1.10    3.10
  -5  -4 -13   -1.10    3.10
  -5  -4 -13   -0.20    4.00
  -5  -4 -13    2.20    5.70
  -5  -4 -13    2.20    5.70
  -5  -4 -13    9.10    5.20
   4   3  11    5.10    4.10
   4   3  11    5.40    3.40
   4   3  11    3.80    3.20
   4   3  11    3.60    3.80
   4   3  11    3.70    3.80
   4   3  11   -6.10    7.80
   4   3  11    5.40    3.40
   4   3  11    5.10    4.10
   4   3  11    6.50    4.50
   4   3  11    1.40   19.30
   4   3  11    6.50    4.50
   4   3  11   -6.10    7.80
   4   3  11    3.80    3.20
  -4  -3 -11   -9.10   19.20
  -4  -3 -11    6.70    3.60
  -4  -3 -11    0.60    3.50
  -4  -3 -11    8.00    4.40
  -4  -3 -11    3.80    2.80
  -4  -3 -11    6.70    3.60
  -4  -3 -11    2.60    3.70
  -4  -3 -11    3.80    2.80
  -4  -3 -11    2.60    3.70
  -4  -3 -11    8.00    4.40
  -4  -3 -11    0.60    3.50
   3   2   9   18.50    7.60
   3   2   9   -8.80    3.20
   3   2   9    0.50    3.30
   3   2   9    2.40    3.10
   3   2   9    1.80    2.80
   3   2   9   -8.80    3.20
   3   2   9   -1.80    2.70
   3   2   9    1.00   14.30
   3   2   9   -1.80    2.70
   3   2   9    2.40    3.10
   3   2   9   18.50    7.60
   3   2   9    1.80    2.80
   3   2   9    0.50    3.30
  -3  -2  -9   -0.30    2.70
  -3  -2  -9    3.40    2.70
  -3  -2  -9    1.70    3.40
  -3  -2  -9   -3.50    3.20
  -3  -2  -9    1.80    3.40
  -3  -2  -9    3.40    2.70
  -3  -2  -9    1.50    3.70
  -3  -2  -9   -0.30    2.70
  -3  -2  -9   -3.50    3.20
  -3  -2  -9    1.50    3.70
   2   1   7  540.35   38.60
   2   1   7  594.64   38.80
   2   1   7  568.34   38.30
   2   1   7  605.44   38.20
   2   1   7  578.24   38.10
   2   1   7  597.24   38.30
   2   1   7  568.34   38.30
   2   1   7  578.24   38.10
   2   1   7  489.05   46.90
   2   1   7  540.35   38.60
   2   1   7  539.45   41.40
   2   1   7  594.64   38.80
   2   1   7  597.24   38.40
   2   1   7  539.45   41.40
   2   1   7  605.44   38.20
  -2  -1  -7  621.54   38.40
  -2  -1  -7  572.34   38.30
  -2  -1  -7  568.34   38.40
  -2  -1  -7  595.74   38.80
  -2  -1  -7  572.34   38.30
  -2  -1  -7  568.44   38.40
  -2  -1  -7  487.15   46.70
  -2  -1  -7  621.54   38.40
  -2  -1  -7  591.34   38.10
  -2  -1  -7  591.34   38.10
  -2  -1  -7  595.74   38.80
   1   0   5    0.80    2.60
   1   0   5   -1.70    2.20
   1   0   5    0.80    2.60
   1   0   5   -1.30    2.10
   1   0   5    9.20    6.80
   1   0   5   -0.30    2.50
   1   0   5    6.40    3.60
   1   0   5   -1.70    2.20
   1   0   5   -0.30    2.50
   1   0   5   -1.30    2.10
   1   0   5    6.40    3.60
  -1   0  -5    5.60    2.60
  -1   0  -5    4.80    2.10
  -1   0  -5    2.10    6.40
  -1   0  -5   -2.80    1.90
  -1   0  -5    0.90    3.50
  -1   0  -5   -2.80    1.90
  -1   0  -5    4.80    2.10
  -1   0  -5    5.60    2.60
  -1   0  -5   -1.70    2.00
  -1   0  -5   -1.70    2.00
  -1   0  -5    0.90    3.50
   0  -1   3    0.90    1.90
   0  -1   3    1.40    1.30
   0  -1   3   -1.00    2.30
   0  -1   3   -1.00    2.30
   0  -1   3    3.50    1.90
   0  -1   3   -0.30    1.60
   0  -1   3    3.50    1.90
   0  -1   3   -1.10    4.90
   0  -1   3    0.10    1.60
   0  -1   3    0.90    1.90
   0  -1   3    0.10    1.60
   0  -1   3    1.40    1.30
   0  -1   3   -0.30    1.60
   0   1  -3   -2.90    1.70
   0   1  -3    2.80    1.50
   0   1  -3    5.20    5.30
   0   1  -3   -3.00    2.00
   0   1  -3    2.90    1.50
   0   1  -3   -0.80    1.70
   0   1  -3   -0.30    1.30
   0   1  -3   -2.90    1.70
   0   1  -3   -0.30    1.30
   0   1  -3   -0.80    1.70
   0   1  -3    2.80    1.50
   0   1  -3   -3.00    2.00
   0   1  -3    2.90    1.50
  -1  -2   1 1142.79   72.29
  -1  -2   1 1142.79   72.29
  -1  -2   1 1143.69   79.69
   1   2  -1 1090.69   72.29
   1   2  -1 1090.79   72.29
   1   2  -1 1119.79   79.19
  -2  -3  -1    8.30    4.40
  -2  -3  -1    6.20    2.50
  -2  -3  -1    7.90    5.90
  -2  -3  -1   14.00    3.60
  -2  -3  -1    6.20    2.50
  -2  -3  -1    9.70    3.20
  -2  -3  -1    7.90    5.90
  -2  -3  -1    9.70    3.20
  -2  -3  -1    8.30    4.40
  -2  -3  -1   12.00   10.00
  -2  -3  -1   14.00    3.60
   2   3   1    9.40    2.80
   2   3   1    4.00    2.70
   2   3   1    9.20    8.70
   2   3   1   15.40    3.00
   2   3   1    9.60    3.30
   2   3   1   13.50    5.90
   2   3   1    4.00    2.70
   2   3   1   13.50    5.90
   2   3   1   15.40    3.00
   2   3   1    9.60    3.30
   2   3   1    9.40    2.80
  -3  -4  -3   13.30    3.30
  -3  -4  -3   13.90    4.20
  -3  -4  -3    9.60    3.10
  -3  -4  -3   32.80    9.60
  -3  -4  -3   13.30    3.30
  -3  -4  -3    9.60    3.10
  -3  -4  -3   32.80    9.60
  -3  -4  -3   13.90    4.20
  -3  -4  -3   14.40    3.60
  -3  -4  -3   14.40    3.60
   3   4   3   24.80   14.50
   3   4   3   14.90    7.90
   3   4   3    9.00    3.30
   3   4   3    6.90    3.70
   3   4   3    9.00    3.30
   3   4   3   11.90    3.30
   3   4   3    7.00    3.70
   3   4   3   10.60    4.10
   3   4   3   11.90    3.30
   3   4   3   14.90    7.90
   3   4   3   10.60    4.10
  -4  -5  -5    6.80    3.30
  -4  -5  -5   -2.20    3.20
  -4  -5  -5    5.60    9.70
  -4  -5  -5   -2.20    3.20
  -4  -5  -5    4.50    2.70
  -4  -5  -5    5.60    9.70
  -4  -5  -5    2.40    3.70
  -4  -5  -5    2.40    3.70
  -4  -5  -5    2.20    3.60
  -4  -5  -5    6.80    3.30
  -4  -5  -5    2.20    3.60
  -4  -5  -5    4.50    2.70
   4   5   5    6.60    7.70
   4   5   5    2.80   19.70
   4   5   5   -2.20    2.70
   4   5   5    6.60    7.70
   4   5   5    4.20    3.30
   4   5   5    4.20    3.30
   4   5   5   -2.20    2.70
   4   5   5   -0.10    2.70
   4   5   5  -10.60   18.70
   4   5   5   -0.50    3.70
   4   5   5   -0.10    2.70
   4   5   5   -0.50    3.70
  -5  -6  -7   -5.60    3.90
  -5  -6  -7    0.30    3.90
  -5  -6  -7   -5.70    3.90
  -5  -6  -7    0.30    3.90
  -5  -6  -7   -6.80    3.90
  -5  -6  -7    2.80    4.30
  -5  -6  -7    0.60   11.80
  -5  -6  -7    2.80    4.30
  -5  -6  -7    0.60   11.80
  -5  -6  -7   -4.50    2.90
  -5  -6  -7   -4.50    2.90
  -5  -6  -7   -6.80    3.90
   5   6   7  -12.60   27.70
   5   6   7    2.30    3.90
   5   6   7   42.20   34.10
   5   6   7   -0.50    4.30
   5   6   7    7.60    5.00
   5   6   7   -4.00    8.00
   5   6   7    2.30    3.90
   5   6   7   -4.00    8.00
   5   6   7    7.60    5.00
   5   6   7   -4.10    3.20
   5   6   7   -0.50    4.30
   5   6   7   -4.10    3.20
  -6  -7  -9   27.30    7.20
  -6  -7  -9   23.60    6.50
  -6  -7  -9   40.50   19.00
  -6  -7  -9   27.30    7.20
  -6  -7  -9   23.60    6.50
  -6  -7  -9    7.90    5.80
  -6  -7  -9   18.60    6.00
  -6  -7  -9   18.60    6.00
  -6  -7  -9    7.90    5.80
  -6  -7  -9   40.50   19.00
   6   7   9   15.20    5.80
   6   7   9   13.30   12.10
   6   7   9   24.10    6.90
   6   7   9   14.20   43.30
   6   7   9  -26.10   42.40
   6   7   9   12.40    5.20
   6   7   9   24.10    6.90
   6   7   9   13.30   12.10
   6   7   9   12.30    5.20
   6   7   9   15.20    5.80
  -7  -8 -11   -1.50    5.70
  -7  -8 -11   -8.40    5.30
  -7  -8 -11    2.10   11.40
  -7  -8 -11    4.40    4.00
  -7  -8 -11    4.40    4.00
  -7  -8 -11   -8.40    5.30
  -7  -8 -11    5.20    6.70
  -7  -8 -11   -1.60    5.80
  -7  -8 -11   -1.60    5.80
  -7  -8 -11    2.10   11.40
  -7  -8 -11    5.20    6.70
  -7  -8 -11   -1.50    5.70
   7   8  11    0.30    5.20
   7   8  11  -71.09   60.19
   7   8  11   66.69   60.89
   7   8  11    2.70    4.70
   7   8  11    4.50   12.70
   7   8  11  -11.80    6.00
   7   8  11  -11.80    6.00
   7   8  11    2.70    4.70
   7   8  11    4.50   12.70
   7   8  11   -0.60    4.90
   7   8  11   -0.60    4.90
   7   8  11    0.30    5.20
   7   6  19   91.49   85.79
   7   6  19   14.80    7.80
   7   6  19   79.09   76.29
   7   6  19    2.90    6.90
   7   6  19    2.90    6.90
   7   6  19   14.90    7.80
   7   6  19   -1.20    5.20
   7   6  19    6.00    6.20
   7   6  19    6.00    6.20
   7   6  19   -1.20    5.20
  -7  -6 -19   -4.90    5.30
  -7  -6 -19  -10.80    6.40
  -7  -6 -19   -4.90    5.30
  -7  -6 -19    2.90    4.90
  -7  -6 -19  -10.80    6.40
  -7  -6 -19    3.00    5.00
  -7  -6 -19   -4.00    7.50
  -7  -6 -19   -4.00    7.50
   6   5  17    2.80    5.60
   6   5  17    1.30    4.80
   6   5  17   -1.00    6.50
   6   5  17   -0.10    4.50
   6   5  17   -0.10    4.50
   6   5  17    2.80    5.50
   6   5  17    1.30    4.80
   6   5  17   -1.00    6.50
   6   5  17  -12.50   13.50
   6   5  17  -80.99   47.90
   6   5  17    2.90    5.60
   6   5  17  -12.50   13.50
   6   5  17    2.80    5.50
  -6  -5 -17    6.50    7.10
  -6  -5 -17    4.40    5.80
  -6  -5 -17   -3.60    5.40
  -6  -5 -17    4.40    5.80
  -6  -5 -17    8.50    5.70
  -6  -5 -17    8.50    5.70
  -6  -5 -17    6.50    7.10
  -6  -5 -17   -3.60    5.40
   5   4  15   29.00   36.60
   5   4  15   46.00    8.00
   5   4  15   40.20    7.30
   5   4  15   44.90    7.50
   5   4  15   44.90    7.50
   5   4  15   46.00    8.00
   5   4  15   40.20    7.30
  -5  -4 -15   61.29    8.40
  -5  -4 -15   65.79   12.10
  -5  -4 -15   48.40    9.00
  -5  -4 -15   48.40    9.00
  -5  -4 -15   51.69    8.30
  -5  -4 -15   51.69    8.30
  -5  -4 -15   42.70   33.20
  -5  -4 -15   61.29    8.40
  -5  -4 -15   65.79   12.10
   4   3  13   78.29   30.30
   4   3  13   67.49    8.90
   4   3  13   48.70    7.30
   4   3  13   43.20    6.40
   4   3  13   56.09    7.80
   4   3  13   53.19    7.00
   4   3  13   56.09    7.80
   4   3  13   54.59   15.60
   4   3  13   67.49    8.90
   4   3  13   48.70    7.30
   4   3  13   53.19    7.00
   4   3  13   43.20    6.40
   4   3  13   63.49    7.40
   4   3  13   63.49    7.40
   4   3  13   54.59   15.60
  -4  -3 -13   64.89    8.70
  -4  -3 -13   59.79    6.90
  -4  -3 -13   48.40    7.50
  -4  -3 -13   59.79    6.90
  -4  -3 -13   55.29    7.10
  -4  -3 -13   64.89    8.70
  -4  -3 -13   56.29    7.10
  -4  -3 -13   55.29    7.10
  -4  -3 -13   56.39    7.10
  -4  -3 -13   48.30    7.50
  -4  -3 -13   16.80   22.20
   3   2  11   63.69    6.50
   3   2  11   65.79    7.20
   3   2  11   57.99    7.80
   3   2  11   39.60    5.80
   3   2  11   81.99   22.90
   3   2  11   63.69    6.50
   3   2  11   61.79   13.80
   3   2  11   55.59    6.10
   3   2  11   39.30    6.00
   3   2  11   55.59    6.10
   3   2  11   65.79    7.20
   3   2  11   61.79   13.80
   3   2  11   39.30    6.00
   3   2  11   39.60    5.80
   3   2  11   57.99    7.80
  -3  -2 -11   49.00    6.20
  -3  -2 -11   62.99    8.00
  -3  -2 -11   51.39    6.10
  -3  -2 -11   58.99    6.60
  -3  -2 -11   58.99    6.60
  -3  -2 -11   42.80    5.60
  -3  -2 -11   49.00    6.20
  -3  -2 -11   62.99    8.00
  -3  -2 -11   42.80    5.60
  -3  -2 -11   16.00   18.50
  -3  -2 -11   51.39    6.10
   2   1   9  810.72   54.29
   2   1   9  809.92   54.99
   2   1   9  810.72   54.29
   2   1   9  863.01   54.39
   2   1   9  839.42   55.39
   2   1   9  742.03   71.49
   2   1   9  831.22   58.99
   2   1   9  839.42   55.39
   2   1   9  809.92   54.99
   2   1   9  827.12   54.69
   2   1   9  863.01   54.39
   2   1   9  827.12   54.69
   2   1   9  831.22   58.99
  -2  -1  -9  847.52   54.39
  -2  -1  -9  757.92   66.69
  -2  -1  -9  795.42   54.49
  -2  -1  -9  885.61   54.79
  -2  -1  -9  821.32   54.39
  -2  -1  -9  847.52   54.39
  -2  -1  -9  795.42   54.49
  -2  -1  -9  821.32   54.39
  -2  -1  -9  830.62   55.29
  -2  -1  -9  830.62   55.29
  -2  -1  -9  885.61   54.79
   1   0   7   -1.30    3.40
   1   0   7    0.70    2.20
   1   0   7   -1.40    2.10
   1   0   7    4.10    5.50
   1   0   7   -1.30    3.40
   1   0   7   -0.90    2.00
   1   0   7   -1.40    2.10
   1   0   7    3.80    2.80
   1   0   7    4.30    2.90
   1   0   7    4.30    2.90
   1   0   7   -0.90    2.00
   1   0   7    0.70    2.20
   1   0   7   -2.40    8.20
   1   0   7    3.80    2.80
   1   0   7    4.10    5.50
  -1   0  -7    1.10    2.10
  -1   0  -7    1.80    2.70
  -1   0  -7   -0.10    2.20
  -1   0  -7    3.20    2.30
  -1   0  -7    3.20    2.30
  -1   0  -7    1.80    2.70
  -1   0  -7    2.90    3.50
  -1   0  -7   -0.80    4.90
  -1   0  -7   -5.60    7.50
  -1   0  -7    2.90    3.50
  -1   0  -7   -0.10    2.20
  -1   0  -7   -0.80    4.90
  -1   0  -7    1.10    2.10
   0  -1   5   50.49    5.10
   0  -1   5   55.99    6.40
   0  -1   5   59.59    5.70
   0  -1   5   59.39    5.70
   0  -1   5   50.49    5.10
   0  -1   5   48.80    5.20
   0  -1   5   60.19    5.20
   0  -1   5   56.79    6.30
   0  -1   5   55.99    6.40
   0  -1   5   56.79    6.30
   0  -1   5   48.70    5.20
   0  -1   5   60.19    5.20
   0  -1   5   29.90   10.00
   0   1  -5   68.89    5.80
   0   1  -5   56.59    6.50
   0   1  -5   68.89    5.80
   0   1  -5   51.59    5.00
   0   1  -5   57.29   11.80
   0   1  -5   52.39    6.10
   0   1  -5   56.59    6.50
   0   1  -5   54.29    5.30
   0   1  -5   51.59    5.00
   0   1  -5   54.19    5.30
   0   1  -5   52.39    6.10
  -1  -2   3  185.08   14.40
  -1  -2   3  183.08   14.40
  -1  -2   3  181.68   13.50
  -1  -2   3  192.08   12.90
  -1  -2   3  188.18   13.20
  -1  -2   3  167.98   12.70
  -1  -2   3  188.28   13.20
  -1  -2   3  185.08   14.40
  -1  -2   3  201.38   14.60
  -1  -2   3  201.38   14.60
  -1  -2   3  195.18   20.40
  -1  -2   3  181.68   13.50
  -1  -2   3  167.98   12.70
  -1  -2   3  183.08   14.40
  -1  -2   3  192.08   12.90
   1   2  -3  185.48   13.20
   1   2  -3  190.78   14.40
   1   2  -3  175.48   14.30
   1   2  -3  175.48   14.30
   1   2  -3  194.38   20.80
   1   2  -3  170.38   13.10
   1   2  -3  184.68   12.90
   1   2  -3  185.48   13.20
   1   2  -3  170.38   13.10
   1   2  -3  186.58   12.80
   1   2  -3  186.58   12.80
   1   2  -3  184.68   12.90
   1   2  -3  190.78   14.40
  -2  -3   1   79.49    7.40
  -2  -3   1   87.49    9.90
  -2  -3   1   83.29    6.90
  -2  -3   1   87.49    9.90
  -2  -3   1   83.29    6.90
  -2  -3   1   70.09    7.10
  -2  -3   1   88.99    6.70
  -2  -3   1   88.99    6.70
  -2  -3   1   70.09    7.10
  -2  -3   1   79.49    7.40
  -2  -3   1   67.89   16.00
   2   3  -1   58.99    6.90
   2   3  -1   70.29    8.80
   2   3  -1   70.29    8.80
   2   3  -1   75.79    9.80
   2   3  -1   58.99    6.90
   2   3  -1   81.89    7.40
   2   3  -1   74.39    6.70
   2   3  -1   70.19    6.60
   2   3  -1   71.89   17.40
   2   3  -1   70.19    6.60
   2   3  -1   81.89    7.40
   2   3  -1   74.39    6.70
   2   3  -1   75.79    9.80
  -3  -4  -1   61.79    5.90
  -3  -4  -1   49.60    7.40
  -3  -4  -1   61.89    6.40
  -3  -4  -1   58.39    6.60
  -3  -4  -1   49.60    7.40
  -3  -4  -1   45.40   17.30
  -3  -4  -1   61.89    6.40
  -3  -4  -1   58.39    6.60
  -3  -4  -1   61.79    5.90
   3   4   1   56.59    6.30
   3   4   1   48.70   11.10
   3   4   1   54.79    6.00
   3   4   1   59.49    6.30
   3   4   1   51.39   14.60
   3   4   1   59.49    6.30
   3   4   1   48.70   11.10
   3   4   1   54.79    6.00
   3   4   1   48.90    6.30
   3   4   1   56.59    6.30
   3   4   1   49.00    6.30
  -4  -5  -3  124.39   11.00
  -4  -5  -3  121.29    9.90
  -4  -5  -3  121.29    9.90
  -4  -5  -3  126.59   17.10
  -4  -5  -3  126.59   17.10
  -4  -5  -3  119.09   10.10
  -4  -5  -3  132.79   10.90
  -4  -5  -3  119.09   10.10
  -4  -5  -3  124.39   11.00
  -4  -5  -3  132.79   10.90
   4   5   3   95.69   10.00
   4   5   3  107.49   10.10
   4   5   3  113.09   15.40
   4   5   3  103.99    9.90
   4   5   3  109.59    9.90
   4   5   3   42.40   23.30
   4   5   3  113.09   15.40
   4   5   3  107.99   26.50
   4   5   3  107.49   10.10
   4   5   3  103.99    9.90
   4   5   3  109.59    9.90
   4   5   3   95.79   10.00
  -5  -6  -5   -2.00    3.60
  -5  -6  -5    2.90    4.40
  -5  -6  -5    2.20    3.50
  -5  -6  -5   16.10   13.00
  -5  -6  -5   -1.10    2.90
  -5  -6  -5   -2.00    3.60
  -5  -6  -5   -3.80    3.70
  -5  -6  -5    2.90    4.40
  -5  -6  -5   -3.80    3.70
  -5  -6  -5   16.10   13.00
  -5  -6  -5    2.20    3.50
  -5  -6  -5   -1.10    2.90
   5   6   5   -4.90    3.70
   5   6   5    4.70    8.00
   5   6   5   -9.90    3.90
   5   6   5   -4.90    3.70
   5   6   5   18.30   26.30
   5   6   5   -3.80    3.40
   5   6   5    2.40    3.60
   5   6   5   -9.90    3.90
   5   6   5    4.70    8.00
   5   6   5    2.40    3.60
   5   6   5   -3.80    3.40
   5   6   5   17.90   24.90
  -6  -7  -7    1.50    3.90
  -6  -7  -7    2.40   13.40
  -6  -7  -7   -3.90    5.00
  -6  -7  -7   -3.10    5.00
  -6  -7  -7   -3.60    4.50
  -6  -7  -7    4.10    5.00
  -6  -7  -7    1.50    3.90
  -6  -7  -7   -3.90    5.00
  -6  -7  -7    4.10    5.00
  -6  -7  -7   -3.10    5.00
  -6  -7  -7   -3.60    4.50
  -6  -7  -7    2.40   13.40
   6   7   7   -1.20    3.80
   6   7   7   11.20    5.70
   6   7   7  -15.30   38.00
   6   7   7   -1.30    3.80
   6   7   7   -2.30    4.10
   6   7   7   -7.80   35.70
   6   7   7   11.10    5.70
   6   7   7    7.40   11.10
   6   7   7    7.40   11.10
   6   7   7   -2.30    4.10
  -7  -8  -9   35.40    8.50
  -7  -8  -9   23.00    5.80
  -7  -8  -9   26.70   18.70
  -7  -8  -9   20.70    9.90
  -7  -8  -9   23.00    5.80
  -7  -8  -9   26.70   18.70
  -7  -8  -9   50.59    8.20
  -7  -8  -9   26.80    7.50
  -7  -8  -9   35.40    8.50
  -7  -8  -9   26.80    7.50
  -7  -8  -9   20.80   10.00
  -7  -8  -9   50.59    8.20
   7   8   9   20.30   55.79
   7   8   9   38.00    9.10
   7   8   9   20.80    6.00
   7   8   9   20.80    6.00
   7   8   9   13.50    8.30
   7   8   9  -40.50   49.70
   7   8   9   13.50    8.30
   7   8   9   24.40   14.30
   7   8   9   26.40    6.90
   7   8   9   26.40    6.90
   7   8   9   24.40   14.30
   7   8   9   38.10    9.10
   7   8   9   36.30    8.40
   7   8   9   36.30    8.40
   6   5  19    4.50    5.40
   6   5  19    5.60    6.60
   6   5  19    3.90    6.30
   6   5  19    2.80    6.50
   6   5  19    0.60    4.60
   6   5  19    7.90   16.90
   6   5  19    5.70    6.60
   6   5  19    0.60    4.60
   6   5  19    4.50    5.40
   6   5  19    7.90   16.90
   6   5  19    2.80    6.50
   6   5  19    4.00    6.30
  -6  -5 -19    1.60    4.20
  -6  -5 -19  -17.60   54.09
  -6  -5 -19   -1.80    5.10
  -6  -5 -19   17.10    8.50
  -6  -5 -19   -2.90    5.80
  -6  -5 -19    1.60    4.20
  -6  -5 -19   17.10    8.50
  -6  -5 -19   -1.80    5.10
  -6  -5 -19    1.40    6.30
  -6  -5 -19    1.30    6.30
  -6  -5 -19   -2.90    5.80
   5   4  17    8.20    5.50
   5   4  17   -2.20    4.70
   5   4  17   -3.40    4.20
   5   4  17    0.70    4.40
   5   4  17   25.80   34.00
   5   4  17    0.70    4.40
   5   4  17   -3.40    4.20
   5   4  17   -2.20    4.70
   5   4  17    8.20    5.50
  -5  -4 -17    1.30    4.90
  -5  -4 -17    0.30    4.50
  -5  -4 -17    1.30    4.90
  -5  -4 -17   -5.00    5.40
  -5  -4 -17    9.50   35.60
  -5  -4 -17    0.30    4.50
  -5  -4 -17   -5.00    5.40
  -5  -4 -17   -8.10    4.30
  -5  -4 -17   -8.20    4.30
   4   3  15    9.00    4.70
   4   3  15    4.10   11.30
   4   3  15    0.00    4.90
   4   3  15    2.70    3.70
   4   3  15    4.50    4.80
   4   3  15    5.10    4.00
   4   3  15    5.10    4.00
   4   3  15    4.50    4.90
   4   3  15    4.10   11.30
   4   3  15    9.10    4.70
   4   3  15    0.30    3.90
   4   3  15   33.20   28.30
   4   3  15    2.70    3.70
   4   3  15    0.00    4.90
   4   3  15    0.30    3.90
  -4  -3 -15   10.70    5.70
  -4  -3 -15    3.00    4.30
  -4  -3 -15    2.80    4.30
  -4  -3 -15   -0.30    4.00
  -4  -3 -15   28.10   26.80
  -4  -3 -15    5.60    3.30
  -4  -3 -15    5.60    3.30
  -4  -3 -15   -5.30    4.10
  -4  -3 -15   -5.30    4.10
  -4  -3 -15   -0.30    4.00
  -4  -3 -15   10.70    5.70
   3   2  13   35.00    5.50
   3   2  13   35.00    5.50
   3   2  13   51.79    7.80
   3   2  13   32.50    6.00
   3   2  13   46.60    6.50
   3   2  13   41.50   11.80
   3   2  13   45.60    6.00
   3   2  13   46.60    6.50
   3   2  13   41.50   11.80
   3   2  13   32.50    6.00
   3   2  13   45.60    6.00
   3   2  13   31.70    5.40
   3   2  13   51.79    7.80
   3   2  13   70.99   23.80
   3   2  13   31.70    5.40
  -3  -2 -13   44.30    7.90
  -3  -2 -13   42.10    6.00
  -3  -2 -13   42.40    5.50
  -3  -2 -13   50.39    6.30
  -3  -2 -13   53.49   22.10
  -3  -2 -13   35.60    6.20
  -3  -2 -13   42.10    6.00
  -3  -2 -13   35.60    6.20
  -3  -2 -13   44.30    7.90
  -3  -2 -13   50.39    6.30
  -3  -2 -13   42.40    5.50
   2   1  11   -0.80    3.10
   2   1  11   -0.80    3.10
   2   1  11   -2.00    3.30
   2   1  11    3.50    3.50
   2   1  11   -0.30    2.60
   2   1  11    3.70    9.10
   2   1  11    3.50    3.50
   2   1  11    4.30    3.00
   2   1  11   -1.90    3.30
   2   1  11    3.70    9.10
   2   1  11    1.20    4.20
   2   1  11   -0.30    2.60
   2   1  11    4.30    3.00
   2   1  11    1.20    4.20
   2   1  11    6.60   14.70
  -2  -1 -11    8.50   12.90
  -2  -1 -11    0.70    2.60
  -2  -1 -11   -2.60    4.00
  -2  -1 -11   -2.60    4.00
  -2  -1 -11    3.50    2.70
  -2  -1 -11   -7.10    2.70
  -2  -1 -11   -7.20    2.70
  -2  -1 -11    0.70    2.60
  -2  -1 -11    0.50    2.50
  -2  -1 -11    3.50    2.70
  -2  -1 -11    0.50    2.50
   1   0   9    2.30    2.60
   1   0   9    0.10    2.80
   1   0   9    1.00    2.40
   1   0   9   -3.70    3.40
   1   0   9    0.10    2.80
   1   0   9    2.10    6.20
   1   0   9   -3.70    3.40
   1   0   9    2.30    2.60
   1   0   9    1.00    2.40
   1   0   9   -2.40    2.10
   1   0   9   -2.40    2.10
   1   0   9    2.10    6.20
  -1   0  -9   -0.10    2.30
  -1   0  -9   -1.40    2.90
  -1   0  -9   -1.40    2.90
  -1   0  -9   -1.30   11.90
  -1   0  -9    2.60    4.00
  -1   0  -9   -2.40    2.10
  -1   0  -9   -2.40    2.10
  -1   0  -9    2.60    4.00
  -1   0  -9    0.70    2.90
  -1   0  -9    1.80    2.40
  -1   0  -9    1.80    2.40
  -1   0  -9   -0.10    2.30
  -1   0  -9    0.70    2.90
   0  -1   7   30.00    4.20
   0  -1   7   27.30    3.60
   0  -1   7   26.80    4.20
   0  -1   7   20.90    5.00
   0  -1   7   32.70    4.10
   0  -1   7   32.70    4.10
   0  -1   7   30.00    4.20
   0  -1   7   20.90    5.00
   0  -1   7   32.20    3.70
   0  -1   7   27.30    3.60
   0  -1   7   32.20    3.70
   0  -1   7   26.80    4.20
   0  -1   7   27.90   11.00
   0   1  -7   30.60    5.60
   0   1  -7   23.80    3.60
   0   1  -7   30.60    5.60
   0   1  -7   26.70    3.60
   0   1  -7   23.80    3.60
   0   1  -7   27.60    4.00
   0   1  -7   29.80    3.70
   0   1  -7   27.60    4.00
   0   1  -7   26.70    3.60
   0   1  -7   45.20   11.90
   0   1  -7   34.10    4.00
   0   1  -7   34.10    4.00
   0   1  -7   29.80    3.70
  -1  -2   5  636.54   40.80
  -1  -2   5  615.74   41.10
  -1  -2   5  646.34   50.09
  -1  -2   5  596.54   41.90
  -1  -2   5  673.03   40.90
  -1  -2   5  620.54   41.70
  -1  -2   5  590.44   41.00
  -1  -2   5  615.74   41.10
  -1  -2   5  620.54   41.70
  -1  -2   5  596.54   41.90
  -1  -2   5  686.03   42.40
  -1  -2   5  636.54   40.80
  -1  -2   5  686.03   42.40
  -1  -2   5  590.44   41.00
  -1  -2   5  673.03   40.90
   1   2  -5  649.14   42.30
   1   2  -5  598.14   40.80
   1   2  -5  599.44   41.60
   1   2  -5  604.74   41.00
   1   2  -5  598.14   40.80
   1   2  -5  604.64   41.00
   1   2  -5  642.24   40.90
   1   2  -5  642.24   40.90
   1   2  -5  665.03   50.59
   1   2  -5  599.44   41.60
   1   2  -5  601.34   41.10
   1   2  -5  601.34   41.10
   1   2  -5  649.14   42.30
  -2  -3   3   56.69    5.70
  -2  -3   3   48.20    5.10
  -2  -3   3   56.69    5.70
  -2  -3   3   62.79   16.80
  -2  -3   3   54.49    6.00
  -2  -3   3   63.99    5.70
  -2  -3   3   50.09    6.20
  -2  -3   3   48.20    5.10
  -2  -3   3   54.29    8.10
  -2  -3   3   63.99    5.70
  -2  -3   3   54.49    6.00
  -2  -3   3   50.09    6.20
  -2  -3   3   54.29    8.10
   2   3  -3   49.30    9.20
   2   3  -3   54.39    6.00
   2   3  -3   45.60    5.30
   2   3  -3   45.60    5.30
   2   3  -3   60.49   18.60
   2   3  -3   48.70    5.40
   2   3  -3   57.59    5.50
   2   3  -3   57.59    5.50
   2   3  -3   52.29    7.10
   2   3  -3   52.29    7.10
   2   3  -3   48.70    5.40
   2   3  -3   49.30    9.20
   2   3  -3   54.39    6.00
  -3  -4   1  140.89   11.40
  -3  -4   1  140.89   11.40
  -3  -4   1  143.59   11.00
  -3  -4   1  141.29   11.30
  -3  -4   1   95.09   22.10
  -3  -4   1  143.59   11.00
  -3  -4   1  150.28   11.80
  -3  -4   1  150.38   11.80
  -3  -4   1  141.29   11.30
   3   4  -1  145.49   11.20
   3   4  -1  154.48   14.60
   3   4  -1  152.68   11.50
   3   4  -1  162.78   12.10
   3   4  -1  152.68   11.50
   3   4  -1  154.48   14.60
   3   4  -1  148.89   11.80
   3   4  -1  148.89   11.80
   3   4  -1  121.69   14.70
   3   4  -1  121.69   14.70
   3   4  -1  162.78   12.10
   3   4  -1  145.49   11.20
   3   4  -1  112.19   25.00
  -4  -5  -1   34.60    5.20
  -4  -5  -1   35.60    5.60
  -4  -5  -1   23.80    4.40
  -4  -5  -1   29.20    5.00
  -4  -5  -1   23.80    4.40
  -4  -5  -1   56.69   20.80
  -4  -5  -1   29.20    5.00
  -4  -5  -1   32.00   10.70
  -4  -5  -1   34.60    5.20
  -4  -5  -1   35.60    5.60
  -4  -5  -1   32.00   10.70
   4   5   1    8.00   17.60
   4   5   1   27.60    5.30
   4   5   1   29.10    8.90
   4   5   1   25.90    4.70
   4   5   1   27.60    5.30
   4   5   1   28.80    4.70
   4   5   1   35.90    5.90
   4   5   1   35.90    5.90
   4   5   1   28.80    4.70
   4   5   1   25.90    4.70
   4   5   1   29.10    8.90
  -5  -6  -3   40.10    5.80
  -5  -6  -3   58.99   15.20
  -5  -6  -3   45.00   11.10
  -5  -6  -3   45.00   11.10
  -5  -6  -3   50.19    6.70
  -5  -6  -3   40.10    5.80
  -5  -6  -3   58.99   15.20
  -5  -6  -3   50.19    6.70
   5   6   3   47.20   13.10
   5   6   3   66.49   28.00
   5   6   3   47.20    6.70
   5   6   3   47.20    6.70
   5   6   3   37.40    6.20
   5   6   3   47.20   13.10
   5   6   3   46.70    6.50
   5   6   3   37.40    6.20
   5   6   3   53.79   31.20
   5   6   3   46.70    6.50
   5   6   3   40.80    7.10
   5   6   3   40.80    7.10
  -6  -7  -5   -6.30    3.20
  -6  -7  -5    1.00    4.60
  -6  -7  -5   -6.30    3.20
  -6  -7  -5    7.10    5.40
  -6  -7  -5    7.10    5.40
  -6  -7  -5    1.00    4.60
  -6  -7  -5    3.40    4.20
  -6  -7  -5   -5.50    3.20
  -6  -7  -5   38.30   16.80
  -6  -7  -5   38.30   16.80
  -6  -7  -5    3.40    4.20
  -6  -7  -5   -5.50    3.20
   6   7   5   -2.90    8.30
   6   7   5   -1.30    4.10
   6   7   5   -2.90    8.30
   6   7   5   -0.40    8.90
   6   7   5   -0.40    8.90
   6   7   5  -19.30   38.60
   6   7   5   -1.30    4.10
   6   7   5  -10.20    4.70
   6   7   5  -17.20   31.80
   6   7   5    4.20    5.90
   6   7   5  -10.20    4.70
   6   7   5    4.20    5.90
  -7  -8  -7   10.50    6.30
  -7  -8  -7    3.00    5.50
  -7  -8  -7    9.90    9.10
  -7  -8  -7   10.50    6.30
  -7  -8  -7    9.90    9.10
  -7  -8  -7    5.80    5.60
  -7  -8  -7    3.00    5.50
  -7  -8  -7    5.80    5.60
  -7  -8  -7   18.10   16.90
  -7  -8  -7   18.10   16.90
   7   8   7    2.60    4.70
   7   8   7   -2.30    4.50
   7   8   7    5.50   13.20
   7   8   7   65.59   53.39
   7   8   7   10.40    5.30
   7   8   7   -4.60    7.10
   7   8   7    5.50   13.20
   7   8   7  -16.60   58.89
   7   8   7   -2.30    4.50
   7   8   7   10.40    5.30
   7   8   7    7.10    6.60
   7   8   7    2.60    4.70
   7   8   7    7.20    6.60
   7   8   7   -4.60    7.10
   6   5  21    0.30    6.70
   6   5  21   33.70   66.99
   6   5  21    0.30    6.70
   6   5  21   -0.20    6.40
   6   5  21   -0.20    6.40
   6   5  21   -9.30    4.70
   6   5  21   -5.50    5.00
   6   5  21   -5.50    5.00
   6   5  21   -9.30    4.70
  -6  -5 -21  -13.30    4.70
  -6  -5 -21   -9.90    7.70
  -6  -5 -21  -12.30   10.50
  -6  -5 -21  -87.49   70.99
  -6  -5 -21   -9.90    7.70
  -6  -5 -21  -13.30    4.70
  -6  -5 -21  -10.30    5.50
  -6  -5 -21  -12.40   10.50
  -6  -5 -21  -10.30    5.50
   5   4  19    2.90    4.80
   5   4  19    2.60    6.00
   5   4  19    2.90    4.80
   5   4  19   13.40    6.60
   5   4  19    1.00    4.90
   5   4  19    1.00    4.90
   5   4  19   -0.40    4.70
   5   4  19    2.60    6.00
   5   4  19  -17.80   12.20
   5   4  19   13.40    6.60
   5   4  19  -17.80   12.20
   5   4  19   56.19   43.50
   5   4  19   -0.40    4.70
  -5  -4 -19    4.90    5.40
  -5  -4 -19    7.30    5.90
  -5  -4 -19   -4.80    6.20
  -5  -4 -19   -4.80    6.20
  -5  -4 -19   76.39   45.00
  -5  -4 -19    7.10    5.30
  -5  -4 -19    7.10    5.30
  -5  -4 -19    4.90    5.40
  -5  -4 -19    7.30    5.90
   4   3  17    8.10    5.20
   4   3  17    8.60    4.70
   4   3  17    8.00    4.60
   4   3  17    8.60    4.70
   4   3  17    8.00    5.20
   4   3  17   17.70   34.40
   4   3  17   18.30    5.60
   4   3  17   14.50    6.60
   4   3  17   13.40    5.00
   4   3  17   17.20   13.90
   4   3  17   18.30    5.60
   4   3  17   14.50    6.60
   4   3  17    8.00    4.60
   4   3  17   17.20   13.90
   4   3  17   13.40    5.00
  -4  -3 -17   14.80    5.70
  -4  -3 -17   14.80    5.70
  -4  -3 -17   19.00    7.30
  -4  -3 -17   19.00    7.30
  -4  -3 -17   74.29   33.30
  -4  -3 -17   16.50    5.10
  -4  -3 -17   16.50    5.10
  -4  -3 -17   10.50    6.50
  -4  -3 -17   10.50    6.50
   3   2  15   66.89    8.70
   3   2  15   87.89    9.60
   3   2  15   87.89    9.60
   3   2  15   93.39    8.80
   3   2  15   93.39    8.80
   3   2  15   96.89   21.90
   3   2  15   83.39   27.30
   3   2  15   65.69    8.30
   3   2  15   78.79    9.30
   3   2  15   65.69    8.30
   3   2  15  113.69   11.30
   3   2  15   78.79    9.30
   3   2  15   96.89   21.90
   3   2  15   66.89    8.70
   3   2  15  113.69   11.30
  -3  -2 -15   79.29    8.80
  -3  -2 -15   76.39    8.50
  -3  -2 -15   76.39    8.50
  -3  -2 -15   84.99    9.50
  -3  -2 -15   79.29    8.80
  -3  -2 -15   30.40   23.10
  -3  -2 -15   84.99    9.50
  -3  -2 -15  114.69   11.30
  -3  -2 -15   72.99    9.20
  -3  -2 -15   72.99    9.20
  -3  -2 -15  114.69   11.30
   2   1  13    3.10    3.70
   2   1  13    5.20    3.10
   2   1  13    0.90    9.20
   2   1  13    3.50    2.90
   2   1  13    0.90    9.20
   2   1  13    0.40    4.10
   2   1  13    5.20    3.10
   2   1  13    0.00    2.60
   2   1  13    4.80    3.70
   2   1  13    3.10    3.70
   2   1  13    3.50    2.90
   2   1  13    4.90    3.70
   2   1  13    5.00   17.50
   2   1  13    0.40    4.10
   2   1  13    0.00    2.60
  -2  -1 -13   -2.40    2.60
  -2  -1 -13  -14.80   16.80
  -2  -1 -13   -2.40    2.60
  -2  -1 -13   -0.40    2.70
  -2  -1 -13    6.80    5.20
  -2  -1 -13   -2.40    2.90
  -2  -1 -13    4.50    2.90
  -2  -1 -13    6.80    5.20
  -2  -1 -13    4.50    2.90
  -2  -1 -13   -2.40    2.90
  -2  -1 -13   -0.40    2.70
   0  -1   9   69.29    6.80
   0  -1   9   65.49    7.40
   0  -1   9   58.39    7.00
   0  -1   9   61.59   17.00
   0  -1   9   69.29    6.80
   0  -1   9   60.29    6.00
   0  -1   9   65.49    7.40
   0  -1   9   76.39    7.10
   0  -1   9   58.39    7.00
   0  -1   9   76.39    7.10
   0  -1   9   60.29    6.00
   0   1  -9   71.29    6.80
   0   1  -9   64.29    6.20
   0   1  -9   61.69    7.40
   0   1  -9   71.29    6.80
   0   1  -9   80.39    8.70
   0   1  -9   70.09    6.80
   0   1  -9   80.39    8.70
   0   1  -9   64.29    6.20
   0   1  -9   70.09    6.80
   0   1  -9   61.69    7.40
   0   1  -9   63.09   15.00
  -1  -2   7  115.49    9.40
  -1  -2   7  121.19    9.60
  -1  -2   7  123.39   12.00
  -1  -2   7  115.49    9.40
  -1  -2   7  114.09    8.90
  -1  -2   7  114.09    8.90
  -1  -2   7  115.69    8.90
  -1  -2   7  111.19   10.20
  -1  -2   7  115.69    8.90
  -1  -2   7  111.19   10.20
  -1  -2   7  130.89   20.20
  -1  -2   7  123.39   12.00
  -1  -2   7  121.19    9.60
   1   2  -7  125.19   10.80
   1   2  -7  130.29   12.30
   1   2  -7  125.19   10.80
   1   2  -7  130.29   12.30
   1   2  -7  108.09   10.30
   1   2  -7  108.09   10.30
   1   2  -7  111.09    8.90
   1   2  -7  111.09    8.90
   1   2  -7  105.39    9.40
   1   2  -7  117.59    9.00
   1   2  -7  126.69   20.90
   1   2  -7  117.59    9.00
   1   2  -7  105.39    9.40
  -2  -3   5  891.81   61.19
  -2  -3   5  924.51   61.29
  -2  -3   5  872.91   62.49
  -2  -3   5  872.91   62.49
  -2  -3   5  873.01   72.09
  -2  -3   5  891.81   61.19
  -2  -3   5  957.30   61.99
  -2  -3   5  924.41   61.29
  -2  -3   5  973.40   60.99
  -2  -3   5  895.11   62.49
  -2  -3   5  895.11   62.49
  -2  -3   5  957.30   61.99
  -2  -3   5  973.40   60.99
   2   3  -5  962.10   61.09
   2   3  -5  949.31   62.79
   2   3  -5  915.71   62.59
   2   3  -5  985.70   61.39
   2   3  -5  915.71   62.59
   2   3  -5  916.01   61.29
   2   3  -5  916.01   61.29
   2   3  -5  997.80   61.09
   2   3  -5  997.80   61.09
   2   3  -5  949.31   62.79
   2   3  -5  962.10   61.09
   2   3  -5  985.70   61.39
   2   3  -5  995.80   73.39
  -3  -4   3  139.19   11.10
  -3  -4   3  149.59   10.80
  -3  -4   3  150.78   11.80
  -3  -4   3  142.69   11.60
  -3  -4   3  178.78   27.30
  -3  -4   3  142.59   11.60
  -3  -4   3  150.78   11.80
  -3  -4   3  139.19   11.10
  -3  -4   3  135.19   11.80
  -3  -4   3  149.59   10.80
  -3  -4   3  135.19   11.80
   3   4  -3  121.39   11.30
   3   4  -3  160.78   14.40
   3   4  -3  160.78   14.40
   3   4  -3  122.49   13.80
   3   4  -3  138.19   11.10
   3   4  -3  147.39   11.70
   3   4  -3  143.29   11.00
   3   4  -3  126.49   25.40
   3   4  -3  122.49   13.80
   3   4  -3  143.29   11.00
   3   4  -3  121.39   11.30
   3   4  -3  147.49   11.70
   3   4  -3  138.19   11.10
  -4  -5   1   76.79   13.50
  -4  -5   1   76.79   13.50
  -4  -5   1   75.89    8.00
  -4  -5   1   75.89    8.00
  -4  -5   1   99.89   25.10
  -4  -5   1   71.09    7.50
  -4  -5   1   80.79    7.70
  -4  -5   1   65.19    8.00
  -4  -5   1   71.09    7.50
  -4  -5   1   65.19    8.00
  -4  -5   1   80.79    7.70
   4   5  -1   28.40   20.00
   4   5  -1   89.59    8.80
   4   5  -1   61.79    9.40
   4   5  -1   77.79    7.90
   4   5  -1   69.79    8.00
   4   5  -1   69.69    8.00
   4   5  -1   61.79    9.40
   4   5  -1   68.19   12.20
   4   5  -1   86.59    7.90
   4   5  -1   68.19   12.20
   4   5  -1   77.79    7.90
   4   5  -1   86.59    7.90
   4   5  -1   89.59    8.80
  -5  -6  -1  -11.60   21.30
  -5  -6  -1   26.00   12.00
  -5  -6  -1   28.90    4.90
  -5  -6  -1    9.90    3.50
  -5  -6  -1   28.90    4.90
  -5  -6  -1   26.00   12.00
  -5  -6  -1   15.50    5.00
  -5  -6  -1    9.90    3.50
  -5  -6  -1   15.50    5.00
   5   6   1   14.40    4.30
   5   6   1   18.50    9.00
   5   6   1   14.40    4.30
   5   6   1    6.90    4.70
   5   6   1   14.40    4.30
   5   6   1   15.40    5.70
   5   6   1   12.20    4.90
   5   6   1   26.50   28.30
   5   6   1   12.20    4.90
   5   6   1   14.40    4.30
   5   6   1   18.50    9.00
   5   6   1    6.90    4.70
   5   6   1   15.40    5.70
  -6  -7  -3    1.00    4.80
  -6  -7  -3    1.60    3.20
  -6  -7  -3    1.00    4.80
  -6  -7  -3   24.40   14.00
  -6  -7  -3   24.40   14.00
  -6  -7  -3    9.70    4.40
  -6  -7  -3    1.60    3.20
  -6  -7  -3    9.70    4.40
   6   7   3  -43.20   38.20
   6   7   3   -3.10    5.20
   6   7   3    2.70    4.20
   6   7   3    8.10    4.50
   6   7   3   -3.10    5.20
   6   7   3    8.70    9.60
   6   7   3   -7.90   31.10
   6   7   3   -2.50    8.00
   6   7   3    8.10    4.50
   6   7   3   -2.50    8.00
   6   7   3    8.70    9.60
   6   7   3    1.80    4.20
   6   7   3    1.80    4.20
   6   7   3    2.70    4.20
  -7  -8  -5   15.50    5.90
  -7  -8  -5    2.20    6.20
  -7  -8  -5    2.00    5.70
  -7  -8  -5    1.50    5.00
  -7  -8  -5   -3.30   14.50
  -7  -8  -5   -2.20    3.50
  -7  -8  -5   -3.30   14.50
  -7  -8  -5    2.30    6.20
  -7  -8  -5   -2.20    3.50
  -7  -8  -5   15.50    5.90
  -7  -8  -5    2.00    5.70
  -7  -8  -5    1.50    5.00
   7   8   5   -1.00    5.00
   7   8   5   10.60    5.40
   7   8   5   10.60    5.40
   7   8   5  -39.90   43.70
   7   8   5    0.80    4.70
   7   8   5    1.60    6.70
   7   8   5    0.80    4.70
   7   8   5    6.60    9.50
   7   8   5   -0.90    5.00
   7   8   5    2.80    5.60
   7   8   5    2.80    5.60
   7   8   5    6.60    9.50
   7   8   5    1.60    6.70
   7   8   5 -124.59   49.20
  -8  -9  -7   -3.90    5.90
  -8  -9  -7    8.30    7.30
  -8  -9  -7   -3.90    5.90
  -8  -9  -7    8.30    7.30
   8   9   7   23.40   75.79
   5   4  21   -1.90    6.10
   5   4  21   -3.90    4.40
   5   4  21   -2.90    4.50
   5   4  21    9.30    6.50
   5   4  21   -1.90    6.10
   5   4  21   18.30   20.40
   5   4  21  -14.00   47.80
   5   4  21    9.30    6.50
   5   4  21   -1.10    4.70
   5   4  21   -3.90    4.40
   5   4  21   -2.90    4.50
   5   4  21   18.30   20.40
   5   4  21   -1.10    4.70
  -5  -4 -21    1.70    5.50
  -5  -4 -21   -1.10    5.30
  -5  -4 -21    1.20    4.30
  -5  -4 -21   18.40    8.90
  -5  -4 -21    1.20    4.30
  -5  -4 -21    6.50    5.60
  -5  -4 -21   18.40    8.90
  -5  -4 -21  -16.10   46.60
  -5  -4 -21    6.50    5.60
  -5  -4 -21   -1.10    5.30
  -5  -4 -21    1.70    5.50
   4   3  19   37.70    6.70
   4   3  19   34.50    7.00
   4   3  19   53.49   38.10
   4   3  19   24.80    6.90
   4   3  19   24.80    6.90
   4   3  19   34.50    7.00
   4   3  19   49.80    9.50
   4   3  19   38.10    7.50
   4   3  19   49.80    9.50
   4   3  19   37.70    6.70
   4   3  19   38.10    7.50
  -4  -3 -19   23.10    6.10
  -4  -3 -19   39.40    7.50
  -4  -3 -19   45.50    9.30
  -4  -3 -19   48.50   11.70
  -4  -3 -19   39.50    7.50
  -4  -3 -19   23.10    6.10
  -4  -3 -19   45.60    9.30
  -4  -3 -19   48.50   11.70
  -4  -3 -19   43.70   35.80
   3   2  17   23.60    6.10
   3   2  17   36.20    6.00
   3   2  17   31.50    8.10
   3   2  17   24.20   14.00
   3   2  17   31.50    5.80
   3   2  17   30.00    5.60
   3   2  17   20.50   31.20
   3   2  17   31.50    8.10
   3   2  17   31.50    5.80
   3   2  17   23.60    6.10
   3   2  17   30.00    5.60
   3   2  17   36.10    6.00
   3   2  17   32.40    5.70
   3   2  17   24.20   14.00
   3   2  17   32.40    5.70
  -3  -2 -17   42.40   25.90
  -3  -2 -17   35.40    8.60
  -3  -2 -17   15.00    4.80
  -3  -2 -17   31.10    6.40
  -3  -2 -17   34.90    5.90
  -3  -2 -17   31.10    6.40
  -3  -2 -17   15.00    4.80
  -3  -2 -17   35.40    8.60
  -3  -2 -17   34.90    5.90
  -3  -2 -17   19.40    5.70
  -3  -2 -17   19.40    5.70
   2   1  15   30.50    7.10
   2   1  15   21.70   21.30
   2   1  15   23.70    5.20
   2   1  15   23.70    5.20
   2   1  15   21.70    4.50
   2   1  15   24.70    4.50
   2   1  15   27.90   12.60
   2   1  15   21.70    4.50
   2   1  15   27.90   12.60
   2   1  15   34.30    5.60
   2   1  15   34.30    5.60
   2   1  15   30.50    7.10
   2   1  15   24.70    4.50
  -2  -1 -15   26.20    5.40
  -2  -1 -15   24.80    4.60
  -2  -1 -15   28.40    5.30
  -2  -1 -15   11.40   20.60
  -2  -1 -15   28.40    5.30
  -2  -1 -15   15.30    4.30
  -2  -1 -15   26.20    5.40
  -2  -1 -15   25.70    7.10
  -2  -1 -15   24.80    4.60
  -2  -1 -15   15.30    4.30
  -2  -1 -15   25.70    7.10
   1   0  13    0.40    3.30
   1   0  13   -3.40    2.40
   1   0  13   -5.30    2.40
   1   0  13   -3.40    2.40
   1   0  13    1.80    4.50
   1   0  13   -5.40    3.20
   1   0  13   -5.30    2.40
   1   0  13    1.80    4.50
   1   0  13    1.10    7.50
   1   0  13   -5.50    3.20
   1   0  13    1.10    7.50
   1   0  13   -3.60    2.50
   1   0  13  -11.70   14.00
   1   0  13    0.40    3.30
   1   0  13   -3.60    2.50
  -1   0 -13    0.30    3.20
  -1   0 -13   -0.50    2.60
  -1   0 -13    0.30    3.20
  -1   0 -13   11.00   15.00
  -1   0 -13   -2.50    4.50
  -1   0 -13    0.10    2.60
  -1   0 -13   -0.50    2.60
  -1   0 -13    0.10    2.60
  -1   0 -13   -2.50    2.10
  -1   0 -13   -4.40    2.90
  -1   0 -13   -4.40    2.90
  -1   0 -13   -2.50    2.10
  -1   0 -13   -2.50    4.50
   0  -1  11  457.95   32.30
   0  -1  11  407.76   30.80
   0  -1  11  517.45   36.10
   0  -1  11  473.55   30.60
   0  -1  11  425.96   44.90
   0  -1  11  457.95   32.30
   0  -1  11  473.55   30.60
   0  -1  11  461.85   30.50
   0  -1  11  517.45   36.10
   0  -1  11  461.85   30.50
   0  -1  11  456.35   31.00
   0  -1  11  407.76   30.80
   0  -1  11  456.45   31.00
   0   1 -11  445.56   30.90
   0   1 -11  441.06   31.50
   0   1 -11  447.46   30.60
   0   1 -11  420.46   42.20
   0   1 -11  466.55   32.30
   0   1 -11  445.16   30.90
   0   1 -11  466.55   32.30
   0   1 -11  445.56   30.90
   0   1 -11  445.16   30.90
   0   1 -11  441.06   31.50
   0   1 -11  447.46   30.60
  -1  -2   9   68.29    6.60
  -1  -2   9   68.29    6.60
  -1  -2   9   75.39    8.70
  -1  -2   9   78.29   17.60
  -1  -2   9   72.49    6.80
  -1  -2   9   84.89    9.30
  -1  -2   9   75.39    8.70
  -1  -2   9   71.59    6.80
  -1  -2   9   71.59    6.80
  -1  -2   9   72.49    6.80
  -1  -2   9   74.69    6.60
  -1  -2   9   84.89    9.30
  -1  -2   9   74.69    6.60
   1   2  -9   69.89    8.30
   1   2  -9   69.89    8.30
   1   2  -9   68.69    7.00
   1   2  -9   64.39    6.50
   1   2  -9   68.09    6.80
   1   2  -9   68.09    6.80
   1   2  -9   52.49    6.80
   1   2  -9   80.19    9.30
   1   2  -9   52.59    6.80
   1   2  -9   68.69    7.00
   1   2  -9   80.19    9.30
   1   2  -9   64.39    6.50
   1   2  -9   87.99   18.50
  -2  -3   7    6.10    2.60
  -2  -3   7    5.30    3.50
  -2  -3   7    6.10    2.60
  -2  -3   7   10.20    3.10
  -2  -3   7    3.60    3.10
  -2  -3   7    1.20    4.10
  -2  -3   7    4.50    3.20
  -2  -3   7    5.30    3.50
  -2  -3   7    1.20    4.10
  -2  -3   7    1.10    3.70
  -2  -3   7    4.50    3.20
  -2  -3   7   10.20    3.10
  -2  -3   7   -3.80   12.60
  -2  -3   7    3.60    3.10
  -2  -3   7    1.10    3.70
   2   3  -7    5.10    3.10
   2   3  -7    6.00    4.10
   2   3  -7   -0.10    3.70
   2   3  -7   -0.10    3.70
   2   3  -7   20.70   13.10
   2   3  -7    0.40    2.70
   2   3  -7    4.10    2.60
   2   3  -7    5.10    3.10
   2   3  -7    3.80    3.10
   2   3  -7    6.00    4.10
   2   3  -7    0.40    2.70
   2   3  -7    4.10    2.60
   2   3  -7    3.70    3.10
  -3  -4   5  129.49    9.40
  -3  -4   5  137.29   25.90
  -3  -4   5  121.49   10.20
  -3  -4   5  129.49    9.40
  -3  -4   5  116.29    9.60
  -3  -4   5  101.59   10.30
  -3  -4   5  101.59   10.30
  -3  -4   5  114.59   10.30
  -3  -4   5  121.49   10.20
  -3  -4   5  105.99   12.20
  -3  -4   5  116.29    9.60
  -3  -4   5  105.99   12.20
  -3  -4   5  114.59   10.30
   3   4  -5   99.09    9.40
   3   4  -5  114.19    9.40
   3   4  -5   99.09    9.40
   3   4  -5  114.19    9.40
   3   4  -5  116.59   12.40
   3   4  -5  120.19   10.10
   3   4  -5  116.59   12.40
   3   4  -5  120.19   10.10
   3   4  -5  120.09   10.20
   3   4  -5  121.29   12.20
   3   4  -5  121.29   12.20
   3   4  -5   88.09   22.20
   3   4  -5  120.09   10.20
  -4  -5   3    7.60    4.00
  -4  -5   3   57.99   22.60
  -4  -5   3    6.50    3.80
  -4  -5   3   10.50    3.30
  -4  -5   3    9.80    7.50
  -4  -5   3    4.00    4.00
  -4  -5   3    6.50    3.80
  -4  -5   3   13.10    3.70
  -4  -5   3    4.00    4.00
  -4  -5   3    9.80    7.50
  -4  -5   3   13.10    3.70
  -4  -5   3   10.50    3.30
  -4  -5   3    7.60    4.00
   4   5  -3    7.20    4.00
   4   5  -3    8.90    6.00
   4   5  -3   13.40    3.70
   4   5  -3   12.80    3.60
   4   5  -3   12.80    3.60
   4   5  -3   13.40    3.70
   4   5  -3    7.20    4.00
   4   5  -3    8.40    3.70
   4   5  -3    3.60   16.80
   4   5  -3    8.40    3.70
   4   5  -3    6.60    4.90
   4   5  -3    8.90    6.00
   4   5  -3    6.60    4.90
  -5  -6   1   43.60    7.30
  -5  -6   1   36.70    5.70
  -5  -6   1   55.29   14.00
  -5  -6   1   34.70    6.10
  -5  -6   1   48.60    7.10
  -5  -6   1   43.60    7.20
  -5  -6   1   55.29   14.00
  -5  -6   1   49.50   23.50
  -5  -6   1   48.60    7.10
  -5  -6   1   36.70    5.70
  -5  -6   1   34.70    6.10
   5   6  -1   38.80   10.40
   5   6  -1   43.90    7.10
   5   6  -1   52.89    6.60
   5   6  -1   41.30    6.30
   5   6  -1   52.89    6.60
   5   6  -1   43.90    7.10
   5   6  -1   30.70    5.90
   5   6  -1   38.80   10.40
   5   6  -1   29.80   23.90
   5   6  -1   30.80    5.90
   5   6  -1   41.30    6.30
  -6  -7  -1   13.20   13.60
  -6  -7  -1    2.90    4.20
  -6  -7  -1    2.90    4.20
  -6  -7  -1   -4.60    4.40
  -6  -7  -1    1.20    3.30
  -6  -7  -1   -1.30    4.60
  -6  -7  -1   -4.60    4.40
  -6  -7  -1   -1.30    4.60
  -6  -7  -1    1.20    3.30
  -6  -7  -1   13.20   13.60
   6   7   1    6.50    4.30
   6   7   1   -0.60    4.80
   6   7   1    2.90    4.30
   6   7   1    0.50    7.50
   6   7   1    0.50    7.50
   6   7   1   28.50   35.30
   6   7   1   -0.60    4.80
   6   7   1    0.50    7.80
   6   7   1    2.90    4.30
   6   7   1   -7.50    5.60
   6   7   1    6.50    4.30
   6   7   1   -7.50    5.60
   6   7   1    0.50    7.80
  -7  -8  -3    5.80    7.00
  -7  -8  -3   -8.00    4.60
  -7  -8  -3   11.20   15.40
  -7  -8  -3   -0.10    4.80
  -7  -8  -3   11.20   15.40
  -7  -8  -3   -7.90    4.60
  -7  -8  -3   -0.10    4.80
  -7  -8  -3    5.80    7.00
   7   8   3    4.40    5.70
   7   8   3   38.30   46.00
   7   8   3    6.50    4.80
   7   8   3    5.90    8.90
   7   8   3   -4.70    5.50
   7   8   3  -11.70    5.80
   7   8   3    6.50    4.80
   7   8   3    5.90    8.90
   7   8   3    4.40    5.70
   7   8   3   17.60   47.60
   7   8   3  -11.70    5.80
   7   8   3   -4.70    5.50
  -8  -9  -5  -14.00    4.90
  -8  -9  -5   -4.70   14.10
  -8  -9  -5   -6.40    3.20
  -8  -9  -5    4.10    5.10
  -8  -9  -5    4.10    5.10
  -8  -9  -5   -6.40    3.20
  -8  -9  -5  -14.00    4.90
  -8  -9  -5   -5.50    6.40
  -8  -9  -5   -4.70   14.10
  -8  -9  -5   -5.50    6.40
   8   9   5   21.40   11.00
   8   9   5    3.20    6.30
   8   9   5    0.00    5.40
   8   9   5    7.70    6.50
   8   9   5    3.90   95.29
   8   9   5    3.20    6.30
   8   9   5    0.00    5.40
   8   9   5    7.70    6.50
   8   9   5   21.40   11.00
   8   9   5   93.09   63.29
   5   4  23   -8.10    4.80
   5   4  23    2.00    8.30
   5   4  23    1.10   60.49
   5   4  23    4.80    5.00
   5   4  23   -1.20    4.90
   5   4  23   -8.10    4.80
   5   4  23   -4.40    6.30
   5   4  23    4.80    5.00
   5   4  23    2.00    8.30
   5   4  23   -1.20    4.90
   5   4  23   -4.40    6.30
  -5  -4 -23    9.60    7.30
  -5  -4 -23   -5.00    6.00
  -5  -4 -23  -78.59   67.49
  -5  -4 -23   -5.00    6.00
  -5  -4 -23    9.60    7.30
  -5  -4 -23   -1.90    8.30
  -5  -4 -23   -1.90    8.30
  -5  -4 -23   -0.90    5.20
  -5  -4 -23   -0.90    5.20
   4   3  21   12.50    5.20
   4   3  21   10.80    7.20
   4   3  21   13.00    6.30
   4   3  21  -16.30   13.10
   4   3  21   26.60   73.09
   4   3  21    7.90    6.10
   4   3  21   10.80    7.20
   4   3  21  -16.30   13.10
   4   3  21    8.00    6.10
   4   3  21   12.00    5.10
   4   3  21   10.50    5.10
   4   3  21   12.50    5.20
   4   3  21   10.50    5.10
   4   3  21   13.00    6.30
   4   3  21   12.00    5.10
  -4  -3 -21    7.60    5.10
  -4  -3 -21   20.70    8.70
  -4  -3 -21    7.20    6.00
  -4  -3 -21   15.00    6.40
  -4  -3 -21   15.00    6.50
  -4  -3 -21   20.70    8.70
  -4  -3 -21    7.60    5.10
  -4  -3 -21    7.20    6.00
  -4  -3 -21   18.50   78.19
   3   2  19   30.30    7.00
   3   2  19   43.80    7.60
   3   2  19   21.60    5.50
   3   2  19   21.60    5.50
   3   2  19   49.30    9.60
   3   2  19   43.80    7.60
   3   2  19   40.30   33.90
   3   2  19   31.80    6.10
   3   2  19   49.30    9.60
   3   2  19   30.30    7.00
   3   2  19   40.60   16.90
   3   2  19   31.80    6.10
   3   2  19   40.60   16.90
  -3  -2 -19   18.90    5.30
  -3  -2 -19   39.70    7.10
  -3  -2 -19   38.50    6.70
  -3  -2 -19   49.60   16.30
  -3  -2 -19   18.90    5.30
  -3  -2 -19   41.40    7.40
  -3  -2 -19   38.50    6.70
  -3  -2 -19   41.90   33.30
  -3  -2 -19   39.70    7.10
  -3  -2 -19   49.60   16.30
  -3  -2 -19   41.30    7.40
   2   1  17   -0.50    5.10
   2   1  17   -2.20    3.40
   2   1  17   -0.50    5.10
   2   1  17    6.00    3.40
   2   1  17   19.70   22.60
   2   1  17    6.00    3.40
   2   1  17   -3.80    2.90
   2   1  17   -3.80    2.90
   2   1  17    1.40    3.20
   2   1  17   -2.20    3.40
   2   1  17    1.40    3.20
   2   1  17   -8.30    3.30
   2   1  17   -8.00    3.30
   2   1  17   -1.80    9.50
   2   1  17   -1.80    9.50
  -2  -1 -17   -0.50    3.90
  -2  -1 -17   -9.20    4.80
  -2  -1 -17    0.30    4.20
  -2  -1 -17    1.30    3.60
  -2  -1 -17    0.20    4.20
  -2  -1 -17    1.00   23.50
  -2  -1 -17   -9.20    4.80
  -2  -1 -17   -6.00    2.60
  -2  -1 -17   -6.00    2.60
  -2  -1 -17   -0.50    3.90
  -2  -1 -17    1.30    3.60
   1   0  15   -3.00    3.20
   1   0  15    1.80    9.00
   1   0  15   -0.30    2.90
   1   0  15   -2.50    2.70
   1   0  15   -2.80    4.80
   1   0  15    0.10    3.40
   1   0  15   -0.30    2.90
   1   0  15   -0.40    2.90
   1   0  15  -11.60   16.50
   1   0  15    0.10    3.40
   1   0  15   -0.40    2.90
   1   0  15   -2.50    2.70
   1   0  15   -2.80    4.80
   1   0  15    1.80    9.00
   1   0  15   -3.00    3.20
  -1   0 -15  -19.90   19.90
  -1   0 -15   -2.50    4.60
  -1   0 -15    2.60    3.80
  -1   0 -15   -0.60    2.40
  -1   0 -15    9.10    4.00
  -1   0 -15   -0.60    2.40
  -1   0 -15    0.50    2.80
  -1   0 -15    2.60    3.80
  -1   0 -15   -0.20    3.00
  -1   0 -15   -2.50    4.60
  -1   0 -15    0.50    2.80
  -1   0 -15    9.10    4.00
  -1   0 -15   -0.20    3.00
   0  -1  13    2.50    3.50
   0  -1  13    4.20    2.90
   0  -1  13  -24.70   15.70
   0  -1  13    3.70    3.30
   0  -1  13    2.50    3.50
   0  -1  13    2.60    2.70
   0  -1  13    5.90    6.80
   0  -1  13    0.70    3.20
   0  -1  13    0.70    3.20
   0  -1  13    4.20    3.40
   0  -1  13    2.60    2.70
   0  -1  13    5.90    6.80
   0  -1  13    4.20    2.90
   0  -1  13    4.20    3.40
   0  -1  13    3.70    3.30
   0   1 -13    1.80    4.50
   0   1 -13    1.80    4.50
   0   1 -13    6.80    3.10
   0   1 -13    0.90    2.70
   0   1 -13    6.80    3.10
   0   1 -13    0.80    2.70
   0   1 -13    0.80    2.70
   0   1 -13    3.30    3.20
   0   1 -13    0.90    2.70
   0   1 -13    3.50   14.00
   0   1 -13   -2.20    2.50
   0   1 -13   -2.20    2.50
   0   1 -13    3.30    3.20
  -1  -2  11   34.90    5.90
  -1  -2  11   32.70    4.60
  -1  -2  11   31.50    5.00
  -1  -2  11   45.00    4.90
  -1  -2  11   30.40    5.20
  -1  -2  11   32.70    4.60
  -1  -2  11   28.20   15.80
  -1  -2  11   39.70    7.10
  -1  -2  11   31.50    5.00
  -1  -2  11   30.40    5.20
  -1  -2  11   45.00    4.90
  -1  -2  11   39.70    7.10
  -1  -2  11   34.90    5.90
   1   2 -11   31.80    5.40
   1   2 -11   37.60    5.40
   1   2 -11   44.50    5.30
   1   2 -11   34.30    4.90
   1   2 -11   30.70    6.90
   1   2 -11   31.80    5.40
   1   2 -11   37.60    5.40
   1   2 -11   35.60    4.70
   1   2 -11   30.70    6.90
   1   2 -11   36.10   17.70
   1   2 -11   35.60    4.70
   1   2 -11   44.50    5.30
   1   2 -11   34.30    4.90
  -2  -3   9    5.10    3.10
  -2  -3   9   -1.20    2.20
  -2  -3   9    0.00    2.70
  -2  -3   9   -5.10    3.10
  -2  -3   9    5.10    3.10
  -2  -3   9   -1.70    4.10
  -2  -3   9   -5.10    3.10
  -2  -3   9    4.40    4.00
  -2  -3   9    4.40    4.00
  -2  -3   9   -1.20    2.20
  -2  -3   9    7.10    3.50
  -2  -3   9   -8.50   12.20
  -2  -3   9   -1.70    4.10
  -2  -3   9    7.10    3.50
  -2  -3   9    0.00    2.70
   2   3  -9    0.30    3.00
   2   3  -9    4.40    3.30
   2   3  -9    0.30    3.00
   2   3  -9    3.50    3.80
   2   3  -9    0.30    4.00
   2   3  -9    3.80    2.80
   2   3  -9    3.50    3.80
   2   3  -9    8.90   11.60
   2   3  -9    0.30    4.00
   2   3  -9    3.80    2.80
   2   3  -9    4.40    3.30
   2   3  -9    1.50    2.70
   2   3  -9    1.50    2.70
  -3  -4   7   30.80    5.90
  -3  -4   7   38.50    4.60
  -3  -4   7   33.30    4.90
  -3  -4   7   33.30    4.90
  -3  -4   7   19.30    5.80
  -3  -4   7   19.30    5.80
  -3  -4   7   32.20    4.20
  -3  -4   7   38.50    4.60
  -3  -4   7   29.20    5.10
  -3  -4   7   30.80    5.90
  -3  -4   7   30.00   16.80
  -3  -4   7   32.20    4.20
  -3  -4   7   29.20    5.10
   3   4  -7   19.20    4.70
   3   4  -7   27.90    6.10
   3   4  -7   27.90    6.10
   3   4  -7   21.70    4.70
   3   4  -7   30.40    4.60
   3   4  -7   19.20    4.70
   3   4  -7   11.80   16.30
   3   4  -7   21.70    4.70
   3   4  -7   25.20    4.40
   3   4  -7   30.40    4.60
   3   4  -7   25.20    4.40
  -4  -5   5   30.20    4.90
  -4  -5   5   37.80    5.90
  -4  -5   5   45.20    6.10
  -4  -5   5   31.40    5.90
  -4  -5   5   34.10    9.00
  -4  -5   5   34.10    9.00
  -4  -5   5   31.40    5.90
  -4  -5   5   30.20    4.90
  -4  -5   5   45.20    6.10
  -4  -5   5   44.10   23.10
  -4  -5   5   35.90    4.80
  -4  -5   5   37.80    5.90
  -4  -5   5   35.90    4.80
   4   5  -5   25.30    6.90
   4   5  -5   26.20    5.00
   4   5  -5   39.10    5.40
   4   5  -5   22.80   18.90
   4   5  -5   33.90    5.70
   4   5  -5   25.30    6.90
   4   5  -5   36.90    8.10
   4   5  -5   39.10    5.40
   4   5  -5   26.20    5.00
   4   5  -5   36.90    8.10
   4   5  -5   40.50    5.90
   4   5  -5   40.50    5.90
   4   5  -5   33.90    5.70
  -5  -6   3   -6.10    2.90
  -5  -6   3    5.00    3.80
  -5  -6   3    6.50    4.20
  -5  -6   3   -3.90    3.30
  -5  -6   3    6.50    4.20
  -5  -6   3   16.90   10.00
  -5  -6   3    5.00    3.80
  -5  -6   3   -2.60   21.90
  -5  -6   3   -0.70    4.40
  -5  -6   3   16.90   10.00
  -5  -6   3   -3.90    3.30
  -5  -6   3   -6.10    2.90
  -5  -6   3   -0.70    4.40
   5   6  -3    4.80    4.20
   5   6  -3   -3.40    3.30
   5   6  -3    4.80    4.20
   5   6  -3    6.60    6.50
   5   6  -3    5.40    3.50
   5   6  -3   -9.80   26.10
   5   6  -3   -1.70    3.60
   5   6  -3   -3.40    3.30
   5   6  -3    6.60    6.50
   5   6  -3    5.40    3.50
   5   6  -3   -1.70    3.60
  -6  -7   1   -0.60    4.70
  -6  -7   1   -4.00    3.40
  -6  -7   1    6.00    4.10
  -6  -7   1   13.80   11.90
  -6  -7   1    3.20    3.00
  -6  -7   1    3.90    4.60
  -6  -7   1    3.20    3.00
  -6  -7   1   13.80   11.90
  -6  -7   1   -0.60    4.70
  -6  -7   1  -22.30   31.60
  -6  -7   1   -4.00    3.40
  -6  -7   1    6.00    4.10
  -6  -7   1    3.80    4.60
   6   7  -1  -12.50   32.70
   6   7  -1   13.90   14.70
   6   7  -1    5.90    5.40
   6   7  -1    0.40    4.30
   6   7  -1    1.60    3.90
   6   7  -1    8.80    4.80
   6   7  -1    0.40    4.30
   6   7  -1    5.90    5.40
   6   7  -1   13.90   14.70
   6   7  -1   -0.70    6.10
   6   7  -1    1.60    3.90
   6   7  -1    8.80    4.80
   6   7  -1   -0.70    6.10
  -7  -8  -1   13.40   13.80
  -7  -8  -1   -5.70    4.50
  -7  -8  -1   -5.70    4.50
  -7  -8  -1    5.70    4.50
  -7  -8  -1    5.70    4.50
  -7  -8  -1   13.40   13.80
  -7  -8  -1    2.80    4.20
  -7  -8  -1    2.80    4.20
   7   8   1    3.30    4.50
   7   8   1   -0.60    4.20
   7   8   1    2.10    8.00
   7   8   1   -8.80    6.70
   7   8   1    2.60    5.90
   7   8   1    2.10    8.00
   7   8   1   -0.60    4.20
   7   8   1   -8.80    6.70
   7   8   1    2.60    5.90
   7   8   1    3.30    4.50
   7   8   1   31.60   47.90
   7   8   1    0.00    5.90
   7   8   1    0.00    5.90
   7   8   1   17.90   48.50
  -8  -9  -3    2.20    4.10
  -8  -9  -3   -4.50   14.60
  -8  -9  -3   12.30    5.40
  -8  -9  -3   -5.90    5.30
  -8  -9  -3    2.20    4.10
  -8  -9  -3   -1.60    5.90
  -8  -9  -3   14.00    5.10
  -8  -9  -3   12.30    5.40
  -8  -9  -3   -5.90    5.30
  -8  -9  -3   -1.70    5.90
  -8  -9  -3   -4.50   14.60
  -8  -9  -3    2.50    7.10
  -8  -9  -3    2.50    7.10
  -8  -9  -3   14.00    5.10
   8   9   3    8.70    6.50
   8   9   3   24.00   15.80
   8   9   3   35.90   76.19
   8   9   3    9.90    7.20
   8   9   3    6.60    6.70
   8   9   3   24.00   15.80
   8   9   3    8.80    6.50
   8   9   3    9.90    7.20
   8   9   3   64.49   58.89
   8   9   3    6.60    6.70
   4   3  23    8.50    7.50
   4   3  23    8.50    7.50
   4   3  23   23.50   18.70
   4   3  23    7.30    6.30
   4   3  23    0.40    4.50
   4   3  23    7.40    6.30
   4   3  23   23.50   18.70
   4   3  23   13.60   58.69
   4   3  23    9.40    5.80
   4   3  23    9.40    5.80
   4   3  23    0.40    4.50
  -4  -3 -23    3.80    6.00
  -4  -3 -23  -69.89   48.10
  -4  -3 -23   19.50    9.50
  -4  -3 -23    1.50    6.00
  -4  -3 -23   -2.80    3.70
  -4  -3 -23    1.60    6.00
  -4  -3 -23   19.50    9.50
  -4  -3 -23   -2.80    3.70
  -4  -3 -23   22.20    6.40
  -4  -3 -23   22.20    6.40
  -4  -3 -23    3.80    6.00
   3   2  21    2.90    4.30
   3   2  21   -0.70    4.80
   3   2  21   -0.70    4.80
   3   2  21    6.20    7.50
   3   2  21    2.00    6.70
   3   2  21    3.50    5.60
   3   2  21    6.20    7.50
   3   2  21    2.00    6.70
   3   2  21    2.90    4.30
   3   2  21    3.50    5.60
   3   2  21   29.30   39.70
  -3  -2 -21    0.70    5.00
  -3  -2 -21   -3.70    4.10
  -3  -2 -21   -3.70    4.10
  -3  -2 -21    0.70    5.00
  -3  -2 -21    9.50   35.30
  -3  -2 -21    0.00    5.10
  -3  -2 -21   -3.80    6.70
  -3  -2 -21   -3.80    6.70
  -3  -2 -21    0.00    5.10
   2   1  19   -7.50    2.90
   2   1  19    3.90    5.70
   2   1  19   -0.80    4.40
   2   1  19   13.30   29.20
   2   1  19   -9.00    4.00
   2   1  19   -7.50    2.90
   2   1  19   -0.80    4.40
   2   1  19    3.90    5.70
   2   1  19    1.90    3.60
   2   1  19    6.20    3.60
   2   1  19    1.90    3.60
   2   1  19   -9.00    4.00
   2   1  19    6.20    3.60
  -2  -1 -19   17.40   29.20
  -2  -1 -19    0.10    6.10
  -2  -1 -19    1.30    4.50
  -2  -1 -19    2.30    4.00
  -2  -1 -19    7.00    4.90
  -2  -1 -19    7.00    4.90
  -2  -1 -19    0.10    6.10
  -2  -1 -19    2.30    4.00
  -2  -1 -19    1.30    4.50
  -2  -1 -19    3.10    3.90
  -2  -1 -19    3.10    3.90
   1   0  17   -3.60    4.60
   1   0  17    5.00    4.00
   1   0  17   -8.50    8.80
   1   0  17   -1.70    3.20
   1   0  17  -10.20   20.50
   1   0  17    3.40    4.00
   1   0  17    3.40    4.00
   1   0  17   -0.40    3.90
   1   0  17   -0.40    3.90
   1   0  17   -2.60    2.90
   1   0  17    5.00    4.00
   1   0  17   -3.60    4.60
   1   0  17   -1.70    3.20
   1   0  17   -2.60    2.90
   1   0  17   -8.50    8.80
  -1   0 -17   -2.60    3.70
  -1   0 -17    3.80    3.50
  -1   0 -17    3.90    4.50
  -1   0 -17    3.80    3.50
  -1   0 -17   -2.60    3.70
  -1   0 -17    1.00    3.80
  -1   0 -17    1.00    3.80
  -1   0 -17    3.70    3.60
  -1   0 -17   -2.60   21.40
  -1   0 -17    0.60    2.60
  -1   0 -17    3.90    4.50
  -1   0 -17    0.60    2.60
  -1   0 -17    3.70    3.60
   0  -1  15  313.67   22.30
   0  -1  15  310.47   21.60
   0  -1  15  301.17   23.90
   0  -1  15  297.87   26.40
   0  -1  15  313.67   22.30
   0  -1  15  310.47   21.60
   0  -1  15  294.97   23.00
   0  -1  15  297.87   26.40
   0  -1  15  308.07   22.30
   0  -1  15  294.97   23.00
   0  -1  15  301.07   21.50
   0  -1  15  267.17   41.60
   0  -1  15  301.17   23.90
   0  -1  15  301.07   21.50
   0  -1  15  307.87   22.30
   0   1 -15  327.97   22.50
   0   1 -15  315.67   21.80
   0   1 -15  327.97   22.50
   0   1 -15  297.57   21.80
   0   1 -15  312.07   22.30
   0   1 -15  297.57   21.80
   0   1 -15  273.77   23.50
   0   1 -15  193.18   36.70
   0   1 -15  310.37   22.80
   0   1 -15  312.07   22.30
   0   1 -15  310.37   22.80
   0   1 -15  273.77   23.50
   0   1 -15  315.67   21.80
  -1  -2  13   24.90    5.40
  -1  -2  13   29.90    4.80
  -1  -2  13   29.90    4.80
  -1  -2  13   26.90    4.40
  -1  -2  13   19.10    3.80
  -1  -2  13   24.90    5.40
  -1  -2  13   19.10    3.80
  -1  -2  13   25.40    6.10
  -1  -2  13   26.90    4.40
  -1  -2  13   39.10   18.30
  -1  -2  13   25.40    6.10
   1   2 -13   18.10   15.70
   1   2 -13   29.20    7.10
   1   2 -13   21.90    4.80
   1   2 -13   30.10    4.90
   1   2 -13   30.70    5.00
   1   2 -13   30.70    5.00
   1   2 -13   19.90    4.00
   1   2 -13   28.90    4.50
   1   2 -13   28.90    4.50
   1   2 -13   30.10    4.90
   1   2 -13   19.90    4.00
   1   2 -13   21.90    4.80
   1   2 -13   29.20    7.10
  -2  -3  11   14.30    4.70
  -2  -3  11   14.90    5.80
  -2  -3  11   21.60    4.40
  -2  -3  11   25.10   17.10
  -2  -3  11   21.60    4.40
  -2  -3  11   14.90    5.80
  -2  -3  11   15.10    3.70
  -2  -3  11   18.00    3.50
  -2  -3  11   14.30    4.70
  -2  -3  11   18.00    3.50
  -2  -3  11   17.70    5.40
  -2  -3  11   13.70    3.50
  -2  -3  11   13.70    3.50
  -2  -3  11   15.10    3.70
  -2  -3  11   17.70    5.40
   2   3 -11   16.50    5.80
   2   3 -11   17.00    4.30
   2   3 -11   16.50    5.80
   2   3 -11   17.40    3.90
   2   3 -11   15.70    4.60
   2   3 -11   19.30   17.80
   2   3 -11   14.40    3.60
   2   3 -11   17.00    4.30
   2   3 -11   17.40    3.90
   2   3 -11   15.70    4.60
   2   3 -11   24.10    4.10
   2   3 -11   14.40    3.60
   2   3 -11   24.10    4.10
  -3  -4   9   51.09    7.20
  -3  -4   9   40.40    5.30
  -3  -4   9   54.99    6.40
  -3  -4   9   49.30    7.70
  -3  -4   9   54.99    6.40
  -3  -4   9   48.70    7.20
  -3  -4   9   49.30    7.70
  -3  -4   9   48.60    7.20
  -3  -4   9   40.40    5.30
  -3  -4   9   16.90   17.10
  -3  -4   9   36.80    4.90
  -3  -4   9   36.80    4.90
  -3  -4   9   51.09    7.20
   3   4  -9   45.20    5.80
   3   4  -9   45.20    5.80
   3   4  -9   38.10    5.40
   3   4  -9   48.70    6.30
   3   4  -9   36.00    7.10
   3   4  -9   42.00    6.10
   3   4  -9   36.00    7.10
   3   4  -9   38.10    5.40
   3   4  -9   39.00   19.10
   3   4  -9   48.60    6.30
   3   4  -9   42.00    6.10
  -4  -5   7   40.00   23.00
  -4  -5   7   25.10    5.70
  -4  -5   7   37.80    5.80
  -4  -5   7   40.40    5.30
  -4  -5   7   40.40    5.30
  -4  -5   7   37.80    5.80
  -4  -5   7   47.40   10.70
  -4  -5   7   27.30    4.50
  -4  -5   7   25.10    5.70
  -4  -5   7   31.80    6.50
  -4  -5   7   47.40   10.70
  -4  -5   7   31.80    6.50
  -4  -5   7   27.30    4.50
   4   5  -7   55.99    6.70
   4   5  -7   41.40    5.80
   4   5  -7   41.40    5.80
   4   5  -7   23.30    4.90
   4   5  -7   42.90   20.00
   4   5  -7   40.90    6.10
   4   5  -7   37.80    7.60
   4   5  -7   23.30    4.90
   4   5  -7   55.99    6.70
   4   5  -7   41.00    6.10
   4   5  -7   41.10    7.80
   4   5  -7   37.80    7.60
   4   5  -7   41.10    7.80
  -5  -6   5   -2.70    3.10
  -5  -6   5    0.80    4.10
  -5  -6   5  -39.30   21.60
  -5  -6   5    0.80    4.10
  -5  -6   5    3.80    4.60
  -5  -6   5   -6.00    3.20
  -5  -6   5   -4.40    3.70
  -5  -6   5   -2.70    3.10
  -5  -6   5    3.80    4.60
  -5  -6   5   -4.40    3.70
  -5  -6   5   -6.00    3.20
   5   6  -5   -0.90    3.30
   5   6  -5    1.70    3.80
   5   6  -5   -2.00    4.00
   5   6  -5  -29.80   22.40
   5   6  -5   -1.00    4.10
   5   6  -5   -6.30    4.50
   5   6  -5    3.60    6.00
   5   6  -5    3.60    6.00
   5   6  -5   -0.90    3.30
   5   6  -5   -0.90    4.10
   5   6  -5   -6.30    4.50
   5   6  -5   -2.00    4.00
   5   6  -5    1.70    3.80
  -6  -7   3   42.10   14.30
  -6  -7   3   18.90    5.60
  -6  -7   3   28.80    6.50
  -6  -7   3    9.00    3.50
  -6  -7   3   42.10   14.30
  -6  -7   3   10.40    5.40
  -6  -7   3    9.00    3.50
  -6  -7   3   21.10    5.10
  -6  -7   3   21.10    5.10
  -6  -7   3   10.50    5.40
  -6  -7   3   18.90    5.60
  -6  -7   3   28.80    6.50
  -6  -7   3   60.79   42.10
   6   7  -3   13.70    5.50
   6   7  -3   53.69   31.50
   6   7  -3   19.60    5.30
   6   7  -3   15.80    6.10
   6   7  -3   14.60    5.00
   6   7  -3   19.60    5.30
   6   7  -3   15.20    8.10
   6   7  -3   14.60    5.00
   6   7  -3   13.70    5.50
   6   7  -3   15.20    8.10
   6   7  -3   15.80    6.10
  -7  -8   1   15.30    6.20
  -7  -8   1   26.40    6.10
  -7  -8   1   13.00    6.30
  -7  -8   1   27.80   17.60
  -7  -8   1   15.20    6.20
  -7  -8   1   12.90    5.50
  -7  -8   1   12.90    5.50
  -7  -8   1   36.30   42.00
  -7  -8   1   26.40    6.10
  -7  -8   1   27.80   17.60
  -7  -8   1   13.00    6.30
   7   8  -1    7.80    4.90
   7   8  -1   23.20    6.90
   7   8  -1   21.80    5.70
   7   8  -1    4.90    5.10
   7   8  -1   -3.60    8.00
   7   8  -1   17.00    9.90
   7   8  -1  -27.90   50.89
   7   8  -1   17.00    9.90
   7   8  -1    7.80    4.90
   7   8  -1   -3.60    8.00
   7   8  -1    4.90    5.10
   7   8  -1   21.90    5.70
   7   8  -1   23.20    6.90
  -8  -9  -1   25.40    7.20
  -8  -9  -1   25.40    7.20
  -8  -9  -1    7.70   15.80
  -8  -9  -1   10.90    6.30
  -8  -9  -1   18.00    5.70
  -8  -9  -1   11.00    5.30
  -8  -9  -1   10.90    6.30
  -8  -9  -1    7.70   15.80
  -8  -9  -1    3.50    4.30
  -8  -9  -1    3.50    4.30
  -8  -9  -1   18.00    5.70
  -8  -9  -1   11.00    5.30
   8   9   1   16.00   10.50
   8   9   1   21.80    7.80
   8   9   1   16.00   10.50
   8   9   1   17.50   11.20
   8   9   1  -63.19   60.49
   8   9   1   21.80    7.80
   8   9   1   22.40    7.60
   8   9   1   22.40    7.60
   8   9   1   53.09   63.19
   8   9   1   17.50   11.20
   4   3  25   59.99   60.49
   4   3  25  -32.80   16.60
   4   3  25    4.00    4.70
   4   3  25   -4.10    5.00
   4   3  25   10.50    5.40
   4   3  25   -7.90    5.50
   4   3  25    4.00    4.70
   4   3  25   -1.50    4.10
   4   3  25   -4.10    5.00
   4   3  25   16.30    8.10
   4   3  25   10.50    5.40
   4   3  25  -32.80   16.60
   4   3  25   16.30    8.10
   4   3  25   -7.90    5.50
   4   3  25   -1.50    4.10
  -4  -3 -25  -12.50    8.40
  -4  -3 -25  -12.50    8.40
  -4  -3 -25   -8.60    5.80
  -4  -3 -25   11.40    7.00
  -4  -3 -25    1.60    8.50
  -4  -3 -25   -8.60    5.80
  -4  -3 -25   11.40    7.00
  -4  -3 -25    1.60    8.50
   3   2  23   -5.40    5.10
   3   2  23   20.40    8.60
   3   2  23    9.60   49.20
   3   2  23   -3.00    5.10
   3   2  23    4.30    4.50
   3   2  23    4.30    4.50
   3   2  23   -5.40    5.10
   3   2  23   -3.70    3.90
   3   2  23   -1.50    4.60
   3   2  23   -1.50    4.60
   3   2  23   -3.00    5.10
   3   2  23   -3.70    3.90
   3   2  23   20.40    8.60
  -3  -2 -23   45.90   48.80
  -3  -2 -23    5.80    4.50
  -3  -2 -23   -3.10    5.60
  -3  -2 -23    1.80    4.80
  -3  -2 -23    1.80    4.80
  -3  -2 -23    4.40    7.90
  -3  -2 -23    1.30    5.30
  -3  -2 -23   -3.10    5.60
  -3  -2 -23    5.80    4.50
  -3  -2 -23    4.40    7.90
  -3  -2 -23    1.30    5.30
   2   1  21   -0.50    3.60
   2   1  21   22.70   15.10
   2   1  21    4.60    7.10
   2   1  21   -0.50    3.60
   2   1  21   22.70   15.10
   2   1  21  -47.40   31.50
   2   1  21    3.80    5.10
   2   1  21   -3.50    3.40
   2   1  21    3.20    3.90
   2   1  21   -3.10    3.70
   2   1  21   -3.50    3.40
   2   1  21    3.80    5.10
   2   1  21    4.60    7.10
   2   1  21    3.20    3.90
   2   1  21   -3.10    3.70
  -2  -1 -21   -4.70    3.30
  -2  -1 -21   -3.40    3.70
  -2  -1 -21    2.60    6.90
  -2  -1 -21   -3.40    3.70
  -2  -1 -21    2.60    6.90
  -2  -1 -21   -0.50    4.80
  -2  -1 -21    1.30    4.20
  -2  -1 -21   -4.70    3.30
  -2  -1 -21    1.30    4.20
  -2  -1 -21  -30.80   32.70
  -2  -1 -21   -0.40    4.80
   1   0  19    8.50   11.80
   1   0  19   -5.60    3.80
   1   0  19   -5.70    3.80
   1   0  19    4.90    3.50
   1   0  19   -1.00    3.50
   1   0  19   -1.50    4.00
   1   0  19    2.00    5.90
   1   0  19   15.50   30.80
   1   0  19    0.10    3.10
   1   0  19    4.90    3.50
   1   0  19    2.00    5.90
   1   0  19    0.10    3.10
   1   0  19   -1.00    3.50
   1   0  19    8.50   11.80
   1   0  19   -1.50    4.00
  -1   0 -19   -4.90    4.00
  -1   0 -19    0.90    3.50
  -1   0 -19  -37.70   25.50
  -1   0 -19    5.90    4.50
  -1   0 -19    4.10    7.50
  -1   0 -19    5.90    4.50
  -1   0 -19    0.90    3.50
  -1   0 -19    4.10    7.50
  -1   0 -19   -4.80    4.00
   0  -1  17   67.09    7.20
   0  -1  17   49.99    7.70
   0  -1  17   91.59   16.10
   0  -1  17   48.80   10.80
   0  -1  17   66.29    7.90
   0  -1  17   49.99    7.70
   0  -1  17   60.09    9.60
   0  -1  17   67.69    7.10
   0  -1  17   48.90   26.60
   0  -1  17   67.69    7.10
   0  -1  17   48.70   10.80
   0  -1  17   67.09    7.20
   0  -1  17   66.29    7.90
   0  -1  17   60.09    9.60
   0  -1  17   91.59   16.10
   0   1 -17   73.19    7.80
   0   1 -17   62.89    8.00
   0   1 -17   62.79    8.00
   0   1 -17   62.39    8.10
   0   1 -17   53.89    7.30
   0   1 -17   73.19    7.80
   0   1 -17   62.39    8.10
   0   1 -17   53.89    7.30
   0   1 -17   68.19   10.60
   0   1 -17   58.39   25.10
   0   1 -17   68.19   10.60
  -1  -2  15   38.70    6.60
  -1  -2  15   41.80    7.80
  -1  -2  15   38.70    6.60
  -1  -2  15   36.10    5.90
  -1  -2  15   36.10    5.90
  -1  -2  15   38.80    5.30
  -1  -2  15   30.40   10.00
  -1  -2  15   43.90    5.20
  -1  -2  15   38.80    5.30
  -1  -2  15   38.10    6.20
  -1  -2  15   38.10    6.20
  -1  -2  15   41.80    7.80
  -1  -2  15   34.10   20.80
  -1  -2  15   43.90    5.20
  -1  -2  15   30.40   10.00
   1   2 -15   42.70    6.30
   1   2 -15   47.90    6.40
   1   2 -15   48.40    8.80
   1   2 -15   48.00    5.90
   1   2 -15   42.70    6.30
   1   2 -15   48.00    5.90
   1   2 -15   48.40    8.80
   1   2 -15   27.70    5.00
   1   2 -15   38.50    6.10
   1   2 -15   38.50    6.10
   1   2 -15   47.90    6.40
   1   2 -15   27.70    5.00
   1   2 -15    4.00   17.00
  -2  -3  13    3.50    4.90
  -2  -3  13    5.50    4.50
  -2  -3  13    4.10    2.70
  -2  -3  13    4.10    3.60
  -2  -3  13    2.00   16.40
  -2  -3  13    3.50    4.90
  -2  -3  13    4.10    2.70
  -2  -3  13   -1.50    3.00
  -2  -3  13    5.90    3.00
  -2  -3  13    4.10    3.60
  -2  -3  13    5.90    3.00
  -2  -3  13    5.50    4.50
  -2  -3  13   -1.50    3.00
   2   3 -13    0.20    3.00
   2   3 -13    0.20    3.00
   2   3 -13    0.20    3.30
   2   3 -13    1.50    2.90
   2   3 -13    0.20    3.30
   2   3 -13    1.20    3.40
   2   3 -13    1.20    3.40
   2   3 -13    7.70    4.00
   2   3 -13    1.50    2.90
   2   3 -13    9.00    5.40
   2   3 -13    9.00    5.40
   2   3 -13   16.30   17.30
   2   3 -13    7.70    4.00
  -3  -4  11   58.09    8.60
  -3  -4  11   36.50    5.10
  -3  -4  11   41.50    6.60
  -3  -4  11   36.50    5.10
  -3  -4  11   12.80   19.50
  -3  -4  11   34.70    6.00
  -3  -4  11   35.50    6.00
  -3  -4  11   48.10    5.60
  -3  -4  11   35.50    6.00
  -3  -4  11   58.09    8.60
  -3  -4  11   41.50    6.60
  -3  -4  11   34.60    6.00
  -3  -4  11   48.10    5.60
   3   4 -11   46.60    7.60
   3   4 -11   53.89    6.30
   3   4 -11   44.80    5.80
   3   4 -11   57.39    6.80
   3   4 -11   45.30    6.50
   3   4 -11   49.10    8.10
   3   4 -11   57.39    6.80
   3   4 -11   44.80    5.80
   3   4 -11   55.49   25.50
   3   4 -11   46.60    7.60
   3   4 -11   49.10    8.10
   3   4 -11   45.20    6.50
   3   4 -11   53.89    6.30
  -4  -5   9    2.20    4.40
  -4  -5   9    1.40    2.50
  -4  -5   9    8.60    5.40
  -4  -5   9    8.60    5.40
  -4  -5   9   11.90    4.20
  -4  -5   9    4.60    3.10
  -4  -5   9   11.90    4.20
  -4  -5   9    3.70   19.70
  -4  -5   9    2.20    4.40
  -4  -5   9    4.60    3.10
  -4  -5   9    1.40    2.50
  -4  -5   9   -2.80    4.60
  -4  -5   9   -2.80    4.60
   4   5  -9   10.50   20.10
   4   5  -9   -3.90    3.00
   4   5  -9    2.60    3.80
   4   5  -9    1.10    3.20
   4   5  -9    6.60    4.00
   4   5  -9    2.60    3.80
   4   5  -9   -3.90    3.00
   4   5  -9    6.60    4.00
   4   5  -9    1.10    3.20
  -5  -6   7  121.49   11.50
  -5  -6   7  116.89   12.20
  -5  -6   7  153.48   16.80
  -5  -6   7  113.89   10.90
  -5  -6   7  121.49   11.50
  -5  -6   7  153.48   16.80
  -5  -6   7  130.59   10.60
  -5  -6   7  155.48   36.10
  -5  -6   7  116.89   12.20
  -5  -6   7  130.59   10.60
  -5  -6   7  113.89   10.90
   5   6  -7   85.49   13.30
   5   6  -7   80.49   10.50
   5   6  -7  110.39   11.10
   5   6  -7  122.79   33.40
   5   6  -7  128.89   11.80
   5   6  -7  110.79   13.50
   5   6  -7  110.79   13.50
   5   6  -7  128.89   11.80
   5   6  -7  110.39   11.10
   5   6  -7  129.29   11.90
   5   6  -7  129.19   11.90
   5   6  -7   80.49   10.50
   5   6  -7   85.49   13.30
  -6  -7   5    4.50    5.00
  -6  -7   5   -2.70    4.90
  -6  -7   5    6.50   35.50
  -6  -7   5   -0.70    4.00
  -6  -7   5    1.80    4.10
  -6  -7   5   27.10   12.60
  -6  -7   5    1.80    4.10
  -6  -7   5   27.10   12.60
  -6  -7   5   -2.60    4.90
  -6  -7   5    4.60    3.20
  -6  -7   5    4.60    3.20
  -6  -7   5   -0.70    4.00
  -6  -7   5    4.50    5.00
   6   7  -5   -1.70    4.30
   6   7  -5    5.10    4.00
   6   7  -5    1.00    6.00
   6   7  -5   -1.60    4.30
   6   7  -5    5.10    4.00
   6   7  -5    2.10    4.00
   6   7  -5   10.20   40.40
   6   7  -5    9.50    4.50
   6   7  -5    9.50    4.50
   6   7  -5    1.00    6.00
   6   7  -5    2.10    4.00
  -7  -8   3   44.80    7.50
  -7  -8   3   45.00    7.70
  -7  -8   3   77.69   18.90
  -7  -8   3   45.10    7.70
  -7  -8   3   44.50    8.30
  -7  -8   3   44.80    7.50
  -7  -8   3   77.69   18.90
  -7  -8   3   58.19    8.70
  -7  -8   3   44.50    8.30
  -7  -8   3   58.19    8.70
  -7  -8   3   81.29   46.70
   7   8  -3   40.00   12.40
   7   8  -3   39.90    7.70
   7   8  -3   39.50   18.80
   7   8  -3   54.19    9.30
   7   8  -3   47.70    7.90
   7   8  -3   55.39   14.40
   7   8  -3   39.50   18.80
   7   8  -3   47.70    7.90
   7   8  -3   55.39   14.40
   7   8  -3   65.19   46.20
   7   8  -3   54.19    9.30
   7   8  -3   39.90    7.70
   7   8  -3   40.00   12.40
  -8  -9   1   28.60    6.70
  -8  -9   1   25.20   18.20
  -8  -9   1   13.10    7.20
  -8  -9   1   28.60    6.70
  -8  -9   1   25.20   18.20
  -8  -9   1   18.70    6.50
  -8  -9   1   13.10    7.20
  -8  -9   1   18.70    6.50
   8   9  -1    7.70    6.30
   8   9  -1    7.70    6.30
   8   9  -1   21.50   11.40
   8   9  -1   10.30   57.39
   8   9  -1   21.50   11.40
   8   9  -1   11.10    7.20
   8   9  -1   11.10    7.20
   3   2  25   -0.50    6.30
   3   2  25  128.39   65.79
   3   2  25   -0.10    4.40
   3   2  25    3.70    7.40
   3   2  25  -25.50   17.40
   3   2  25    2.40    5.10
   3   2  25   -1.10    4.70
   3   2  25   14.20    6.70
   3   2  25   -0.10    4.40
   3   2  25   -1.10    4.70
   3   2  25   -0.50    6.30
   3   2  25    2.40    5.10
   3   2  25    3.70    7.40
   3   2  25  -25.50   17.40
   3   2  25   14.20    6.70
  -3  -2 -25   -0.40    4.80
  -3  -2 -25   36.30   64.19
  -3  -2 -25    0.40    5.40
  -3  -2 -25   -6.00    6.90
  -3  -2 -25   -0.40    4.80
  -3  -2 -25   -6.00    6.90
  -3  -2 -25    4.60    6.30
  -3  -2 -25    4.60    6.30
  -3  -2 -25    0.40    5.40
   2   1  23  -10.00   46.00
   2   1  23   51.09    7.90
   2   1  23   51.09    7.90
   2   1  23   39.20    7.80
   2   1  23   37.30   10.30
   2   1  23   50.09    7.40
   2   1  23   39.10    7.80
   2   1  23   37.30   10.30
   2   1  23   51.69    9.10
   2   1  23   51.69    9.10
   2   1  23   27.90   17.70
   2   1  23   50.09    7.40
   2   1  23   27.90   17.70
  -2  -1 -23   38.50    8.20
  -2  -1 -23   34.80    7.90
  -2  -1 -23   50.89    8.10
  -2  -1 -23   13.70   41.80
  -2  -1 -23   34.40    7.10
  -2  -1 -23   50.89    8.10
  -2  -1 -23   51.29   11.50
  -2  -1 -23   51.29   11.50
  -2  -1 -23   34.80    7.90
  -2  -1 -23   34.40    7.10
  -2  -1 -23   38.50    8.20
   1   0  21    7.00    4.60
   1   0  21    9.10    5.50
   1   0  21    7.40    4.10
   1   0  21    6.00    6.50
   1   0  21   47.00   37.30
   1   0  21    7.40    4.10
   1   0  21    1.70    3.60
   1   0  21    4.50    4.50
   1   0  21   25.80   13.50
   1   0  21    4.50    4.50
   1   0  21    9.00    5.50
   1   0  21    1.70    3.60
   1   0  21    7.00    4.60
   1   0  21   25.80   13.50
   1   0  21    6.00    6.50
  -1   0 -21   51.49   35.60
  -1   0 -21    5.80    7.60
  -1   0 -21    0.60    4.00
  -1   0 -21    0.60    4.00
  -1   0 -21    5.00    4.90
  -1   0 -21    2.10    3.70
  -1   0 -21    2.10    3.70
  -1   0 -21   -1.20    3.90
  -1   0 -21   -1.20    3.90
  -1   0 -21    5.00    4.90
  -1   0 -21    5.80    7.60
   0  -1  19   -5.20    2.80
   0  -1  19   -2.50    2.80
   0  -1  19    0.80    5.70
   0  -1  19    0.50    3.60
   0  -1  19   -4.80    3.80
   0  -1  19    2.80    4.40
   0  -1  19   -2.50   10.60
   0  -1  19  -10.00   23.10
   0  -1  19   -5.20    2.80
   0  -1  19   -2.50    2.80
   0  -1  19    2.80    4.40
   0  -1  19   -4.80    3.80
   0  -1  19   -2.50   10.60
   0  -1  19    0.50    3.60
   0  -1  19    0.80    5.70
   0   1 -19   -3.60   27.20
   0   1 -19   -2.10    3.80
   0   1 -19   -7.40    3.60
   0   1 -19   -1.10    8.70
   0   1 -19   -7.40    3.60
   0   1 -19    1.70    3.30
   0   1 -19    1.70    3.30
   0   1 -19   -2.10    3.80
   0   1 -19    1.50    4.30
   0   1 -19    1.50    4.30
   0   1 -19   -1.00    3.40
   0   1 -19   -1.00    3.40
   0   1 -19   -1.10    8.70
  -1  -2  17   90.89   12.20
  -1  -2  17   90.89   12.20
  -1  -2  17  102.79   15.10
  -1  -2  17   91.79    8.00
  -1  -2  17   73.39    8.80
  -1  -2  17   67.49    8.70
  -1  -2  17   69.09    9.40
  -1  -2  17   69.09    9.40
  -1  -2  17   91.79    8.00
  -1  -2  17   89.29    8.20
  -1  -2  17  102.79   15.10
  -1  -2  17   89.29    8.20
  -1  -2  17   67.49    8.70
  -1  -2  17   56.99   28.40
  -1  -2  17   73.29    8.80
   1   2 -17   79.59    9.20
   1   2 -17   65.09   10.90
   1   2 -17   72.79    8.40
   1   2 -17   72.79    8.40
   1   2 -17   79.59    9.20
   1   2 -17   77.09    8.80
   1   2 -17   65.09   10.90
   1   2 -17   77.09    8.80
   1   2 -17   58.19    8.50
   1   2 -17   58.19    8.50
   1   2 -17   84.89   28.50
  -2  -3  15    3.90    3.80
  -2  -3  15  -18.50   18.50
  -2  -3  15    3.90    3.80
  -2  -3  15    3.70    8.90
  -2  -3  15    0.80    6.30
  -2  -3  15    2.40    2.80
  -2  -3  15    2.40    2.80
  -2  -3  15    0.80    6.30
  -2  -3  15   -0.70    4.40
  -2  -3  15   -5.30    2.80
  -2  -3  15    3.70    8.90
  -2  -3  15   -5.30    2.80
  -2  -3  15   -0.70    4.40
   2   3 -15   -1.50    3.60
   2   3 -15   -6.60    3.30
   2   3 -15   -6.60    3.30
   2   3 -15    0.40    3.40
   2   3 -15    8.10    3.50
   2   3 -15    8.10    3.50
   2   3 -15   -3.00    4.70
   2   3 -15   -3.00    4.70
   2   3 -15    0.40    3.40
   2   3 -15   -2.90    3.00
   2   3 -15   -2.90    3.00
   2   3 -15   -0.40   22.40
   2   3 -15   -1.50    3.60
  -3  -4  13   18.60    6.50
  -3  -4  13   18.60    6.50
  -3  -4  13    7.20    3.90
  -3  -4  13    2.50    3.10
  -3  -4  13    7.20    3.90
  -3  -4  13    6.60    4.10
  -3  -4  13    7.20    4.80
  -3  -4  13   -9.30   22.40
  -3  -4  13    6.70    4.10
  -3  -4  13    9.20    3.10
  -3  -4  13    2.50    3.10
  -3  -4  13    9.20    3.10
  -3  -4  13    7.20    4.80
   3   4 -13    7.40    3.80
   3   4 -13   11.20    3.90
   3   4 -13    7.40    3.80
   3   4 -13  -33.90   19.50
   3   4 -13   11.00    5.00
   3   4 -13   11.10    4.50
   3   4 -13    7.70    3.60
   3   4 -13   11.00    5.00
   3   4 -13   11.10    4.50
   3   4 -13    7.80    5.80
   3   4 -13    7.80    5.80
   3   4 -13    7.70    3.60
   3   4 -13   11.20    3.90
  -4  -5  11   12.30    4.00
  -4  -5  11   18.40    5.90
  -4  -5  11   20.70    4.90
  -4  -5  11   13.60    3.50
  -4  -5  11   -5.70   20.00
  -4  -5  11   12.30    4.00
  -4  -5  11   13.60    3.50
  -4  -5  11   15.50    4.70
  -4  -5  11   19.00    6.50
  -4  -5  11   18.40    5.90
  -4  -5  11   15.50    4.70
  -4  -5  11   19.00    6.50
  -4  -5  11   20.70    4.90
   4   5 -11   13.10    5.10
   4   5 -11   19.60    4.70
   4   5 -11    5.60   23.40
   4   5 -11   11.90    6.20
   4   5 -11   11.90    6.20
   4   5 -11   19.60    4.70
   4   5 -11   12.50    4.40
   4   5 -11   12.40    4.40
   4   5 -11   16.70    5.10
   4   5 -11   13.10    5.10
   4   5 -11   16.70    5.10
  -5  -6   9   18.20    4.60
  -5  -6   9   16.90    4.10
  -5  -6   9   18.40    7.00
  -5  -6   9   16.90    4.10
  -5  -6   9   13.80    5.30
  -5  -6   9   15.20    5.00
  -5  -6   9   15.20    5.00
  -5  -6   9   18.40    7.00
  -5  -6   9   18.20    4.60
  -5  -6   9   13.70    5.30
  -5  -6   9   30.00   27.40
   5   6  -9   24.90    5.30
   5   6  -9   19.80    5.30
   5   6  -9   24.90    5.30
   5   6  -9   16.40    6.20
   5   6  -9   16.40    6.20
   5   6  -9   19.70    5.20
   5   6  -9   17.00    7.60
   5   6  -9   19.70    5.20
   5   6  -9   19.80    5.30
   5   6  -9   17.00    7.60
   5   6  -9  -53.99   29.00
  -6  -7   7   57.99    9.50
  -6  -7   7   67.69    9.20
  -6  -7   7   67.69    9.20
  -6  -7   7   47.40    8.00
  -6  -7   7   46.20    6.40
  -6  -7   7   98.89   38.40
  -6  -7   7   65.29    7.60
  -6  -7   7   47.40    8.00
  -6  -7   7   57.99    9.50
  -6  -7   7   46.20    6.40
  -6  -7   7   65.29    7.60
   6   7  -7   59.49   11.90
   6   7  -7   62.39   38.20
   6   7  -7   46.30    8.10
   6   7  -7   39.00    7.90
   6   7  -7   50.39    7.80
   6   7  -7   57.89    8.20
   6   7  -7   39.10    7.90
   6   7  -7   59.49   11.90
   6   7  -7   57.89    8.20
   6   7  -7   50.39    7.80
   6   7  -7   46.30    8.10
  -7  -8   5  -50.59   45.10
  -7  -8   5   -3.90    3.10
  -7  -8   5   -6.10    5.00
  -7  -8   5   -3.30    5.10
  -7  -8   5    5.20    4.70
  -7  -8   5    5.20    4.70
  -7  -8   5   -3.90    3.10
  -7  -8   5    6.40    5.50
  -7  -8   5   -3.30    5.10
  -7  -8   5   -2.30   13.00
  -7  -8   5   -2.30   13.00
  -7  -8   5   -6.10    5.00
  -7  -8   5    6.40    5.50
   7   8  -5  -10.70    7.10
   7   8  -5   10.10    9.70
   7   8  -5    3.80    5.30
   7   8  -5    4.10    4.80
   7   8  -5   12.70   14.70
   7   8  -5    4.10    4.80
   7   8  -5   10.10    9.70
   7   8  -5    3.80    5.30
   7   8  -5  -10.70    7.10
   7   8  -5   12.70   14.70
   7   8  -5    0.30    5.60
   7   8  -5    0.20    5.60
   7   8  -5   52.29   49.50
  -8  -9   3   -1.70    3.50
  -8  -9   3   -9.40   50.09
  -8  -9   3   -1.30   15.10
  -8  -9   3   -1.70    3.50
  -8  -9   3    4.10    5.50
  -8  -9   3    2.80    5.40
  -8  -9   3    2.80    5.40
  -8  -9   3    4.10    5.50
  -8  -9   3    0.10    6.40
  -8  -9   3    0.10    6.40
  -8  -9   3   -1.30   15.10
   8   9  -3    2.50    7.80
   8   9  -3   -8.90    4.90
   8   9  -3    4.90    6.60
   8   9  -3    4.90    6.60
   8   9  -3   10.10    6.90
   8   9  -3   10.10    6.90
   8   9  -3   -8.80    4.90
   8   9  -3  -50.29   66.59
   8   9  -3    2.50    7.80
   2   1  25    2.20    5.50
   2   1  25    7.30    5.00
   2   1  25    5.50    6.20
   2   1  25    2.20    5.50
   2   1  25   19.50    9.30
   2   1  25    5.50    6.20
   2   1  25    7.30    5.00
   2   1  25    8.30    6.40
   2   1  25   10.50    5.50
   2   1  25   19.50    9.30
   2   1  25  -52.59   47.90
   2   1  25   10.50    5.50
   2   1  25    8.30    6.40
  -2  -1 -25    9.40    5.50
  -2  -1 -25  -58.29   53.89
  -2  -1 -25    7.20    6.50
  -2  -1 -25    8.30    6.20
  -2  -1 -25    2.40    7.60
  -2  -1 -25    2.40    7.60
  -2  -1 -25    7.20    6.50
  -2  -1 -25    4.90    4.40
  -2  -1 -25    4.90    4.40
  -2  -1 -25    8.40    6.20
  -2  -1 -25    9.40    5.50
   1   0  23   73.59   45.20
   1   0  23   -3.20    5.90
   1   0  23   -2.10    4.70
   1   0  23    5.70    4.20
   1   0  23   -2.80    4.60
   1   0  23   -0.40    3.70
   1   0  23   26.30   15.40
   1   0  23   -2.60    5.00
   1   0  23   -2.60    5.00
   1   0  23    5.70    4.20
   1   0  23   26.30   15.40
   1   0  23   -2.90    4.60
   1   0  23   -0.40    3.70
   1   0  23   -2.10    4.70
   1   0  23   -3.20    5.90
  -1   0 -23   -2.10    4.00
  -1   0 -23    2.90    5.20
  -1   0 -23   75.19   39.90
  -1   0 -23   -4.90    4.10
  -1   0 -23   -0.90    7.10
  -1   0 -23   -2.10    4.00
  -1   0 -23   -4.90    4.10
  -1   0 -23    2.90    5.20
  -1   0 -23   -0.90    7.10
   0  -1  21   85.89   10.00
   0  -1  21   49.60    7.20
   0  -1  21   96.39   18.70
   0  -1  21   68.19    8.00
   0  -1  21   65.79   61.89
   0  -1  21   75.29   10.00
   0  -1  21   65.19    9.20
   0  -1  21   68.19    8.00
   0  -1  21   65.29    9.20
   0  -1  21   85.89   10.00
   0  -1  21   96.39   18.70
   0  -1  21   75.29   10.00
   0  -1  21   49.60    7.20
   0   1 -21   74.99    9.50
   0   1 -21   55.89    8.20
   0   1 -21   57.59    8.20
   0   1 -21   68.39    8.80
   0   1 -21   86.09   10.20
   0   1 -21   57.59    8.20
   0   1 -21   73.99   12.50
   0   1 -21   68.39    8.80
   0   1 -21   86.09   10.20
   0   1 -21   73.99   12.50
   0   1 -21   55.89    8.20
   0   1 -21   74.99    9.50
  -1  -2  19   16.60    4.30
  -1  -2  19   18.00    4.20
  -1  -2  19   14.30    5.20
  -1  -2  19   18.00    4.20
  -1  -2  19    3.00    5.20
  -1  -2  19   16.60    4.30
  -1  -2  19   16.80    5.30
  -1  -2  19   16.80    5.30
  -1  -2  19  -16.70   26.30
  -1  -2  19    3.00    5.20
  -1  -2  19   14.40    5.20
   1   2 -19   46.80   27.50
   1   2 -19   16.80    4.70
   1   2 -19    4.30    3.70
   1   2 -19   13.60    4.60
   1   2 -19   17.60    4.70
   1   2 -19   16.80    4.70
   1   2 -19   17.60    4.70
   1   2 -19   10.20    5.00
   1   2 -19   10.20    5.00
   1   2 -19   13.60    4.60
   1   2 -19    4.30    3.70
   1   2 -19   15.40    7.40
   1   2 -19   15.40    7.40
  -2  -3  17   -8.10   22.90
  -2  -3  17    5.80    5.70
  -2  -3  17    7.20    7.60
  -2  -3  17    6.10    5.30
  -2  -3  17    7.20    7.60
  -2  -3  17    8.10    3.60
  -2  -3  17    7.90    3.60
  -2  -3  17    7.90    3.60
  -2  -3  17   -0.60    4.00
  -2  -3  17    6.10    5.30
  -2  -3  17    8.70    4.40
  -2  -3  17    5.80    5.70
  -2  -3  17   -0.60    4.00
  -2  -3  17    8.70    4.40
  -2  -3  17    8.10    3.60
   2   3 -17    1.90    3.60
   2   3 -17   -1.10    3.80
   2   3 -17   -1.10    3.80
   2   3 -17   13.20    5.10
   2   3 -17   16.60    6.90
   2   3 -17   16.60    6.90
   2   3 -17    4.80    4.20
   2   3 -17    9.00    3.90
   2   3 -17    9.00    3.90
   2   3 -17  -15.90   26.60
   2   3 -17    4.80    4.20
   2   3 -17   13.20    5.10
   2   3 -17    1.90    3.60
  -3  -4  15   -2.60    3.40
  -3  -4  15    0.90    3.80
  -3  -4  15   -5.40    2.90
  -3  -4  15    0.60    2.70
  -3  -4  15   -0.90    3.80
  -3  -4  15   12.60   27.70
  -3  -4  15    0.90    3.80
  -3  -4  15    0.60    2.70
  -3  -4  15    3.40    5.50
  -3  -4  15   -5.40    2.90
  -3  -4  15    3.40    5.50
  -3  -4  15   -2.60    3.40
  -3  -4  15   -0.90    3.80
   3   4 -15    0.40    3.40
   3   4 -15    4.70    4.70
   3   4 -15   -0.60    5.60
   3   4 -15   -2.40    3.60
   3   4 -15    0.70    3.70
   3   4 -15    0.70    3.70
   3   4 -15    0.40    3.80
   3   4 -15    4.70    4.70
   3   4 -15   -2.40    3.60
   3   4 -15    0.40    3.80
   3   4 -15   -0.60    5.60
   3   4 -15  -24.20   23.90
   3   4 -15    0.40    3.40
  -4  -5  13  204.98   15.60
  -4  -5  13  236.08   43.40
  -4  -5  13  203.78   16.80
  -4  -5  13  203.78   16.80
  -4  -5  13  209.98   20.60
  -4  -5  13  199.98   16.80
  -4  -5  13  199.98   16.80
  -4  -5  13  227.48   15.80
  -4  -5  13  209.98   20.60
  -4  -5  13  204.98   15.60
  -4  -5  13  203.38   16.60
  -4  -5  13  227.48   15.80
  -4  -5  13  203.28   16.60
   4   5 -13  182.58   37.10
   4   5 -13  179.48   19.30
   4   5 -13  211.58   16.40
   4   5 -13  179.48   19.30
   4   5 -13  214.48   19.80
   4   5 -13  194.98   16.70
   4   5 -13  214.48   19.80
   4   5 -13  177.88   16.50
   4   5 -13  194.98   16.70
   4   5 -13  211.58   16.40
   4   5 -13  177.88   16.50
  -5  -6  11   -3.60    4.20
  -5  -6  11   -3.60    4.20
  -5  -6  11   -4.20    6.00
  -5  -6  11    5.20    4.00
  -5  -6  11    2.40    4.10
  -5  -6  11    3.80    3.00
  -5  -6  11    4.70   34.70
  -5  -6  11    2.40    4.10
  -5  -6  11    5.20    4.00
  -5  -6  11    3.80    3.00
  -5  -6  11   -4.20    6.00
   5   6 -11   -2.60    4.20
   5   6 -11   -6.90    3.80
   5   6 -11   -1.80    6.10
   5   6 -11   -1.80    6.10
   5   6 -11   -2.60    4.20
   5   6 -11    0.00    4.00
   5   6 -11   -6.90    3.80
   5   6 -11    0.30    3.60
   5   6 -11    0.30   33.30
   5   6 -11    0.30    3.60
   5   6 -11    0.00    4.00
  -6  -7   9   16.40    4.90
  -6  -7   9   16.10    5.80
  -6  -7   9  -27.00   36.60
  -6  -7   9   19.10    8.20
  -6  -7   9    8.90    5.10
  -6  -7   9   19.10    8.20
  -6  -7   9   30.70   11.50
  -6  -7   9   30.70   11.50
  -6  -7   9   14.10    3.90
  -6  -7   9    8.90    5.10
  -6  -7   9   16.10    5.80
  -6  -7   9   14.10    3.90
  -6  -7   9   16.40    4.90
   6   7  -9   11.50    5.50
   6   7  -9   11.70    5.00
   6   7  -9   16.10    5.20
   6   7  -9    9.70    5.70
   6   7  -9   11.50    5.50
   6   7  -9    6.20    7.30
   6   7  -9  -20.30   38.30
   6   7  -9    9.70    5.70
   6   7  -9   16.10    5.20
   6   7  -9   11.70    5.00
   6   7  -9    6.20    7.30
  -7  -8   7   70.29    9.60
  -7  -8   7   39.90    6.80
  -7  -8   7   54.69   16.40
  -7  -8   7   35.90    5.90
  -7  -8   7   54.69   16.40
  -7  -8   7   39.90    6.80
  -7  -8   7   35.90    5.90
  -7  -8   7   70.19    9.60
  -7  -8   7   92.69   47.80
   7   8  -7   30.60    7.60
   7   8  -7   34.00    7.30
   7   8  -7   39.00    9.40
   7   8  -7   39.10    9.40
   7   8  -7   12.70    9.70
   7   8  -7   12.70    9.70
   7   8  -7   34.00    7.30
   7   8  -7   30.60    7.60
  -8  -9   5   -1.00   22.80
  -8  -9   5   -4.00    4.90
  -8  -9   5    3.00    6.30
  -8  -9   5    3.00    6.30
  -8  -9   5   -1.00   22.80
  -8  -9   5    1.80    3.70
  -8  -9   5   -4.60    6.30
  -8  -9   5    1.80    3.70
  -8  -9   5   -4.00    4.90
  -8  -9   5   57.89   55.19
  -8  -9   5   -4.60    6.30
   8   9  -5   -0.20    5.90
   8   9  -5   -6.10   61.09
   8   9  -5   -0.90    5.10
   8   9  -5    5.40    5.70
   8   9  -5    5.40    5.70
   8   9  -5   17.70    7.70
   8   9  -5   -0.90    5.10
   8   9  -5   17.70    7.70
   8   9  -5   -0.20    5.90
   2   1  27    5.30    5.20
   2   1  27   -5.60    5.30
   2   1  27   -0.80    6.10
   2   1  27    5.30    5.20
   2   1  27   -5.60    5.30
   2   1  27   39.70   61.29
   2   1  27  -10.00    4.70
   2   1  27  -10.00    4.70
   2   1  27   -0.80    6.10
  -2  -1 -27   -8.40    5.70
  -2  -1 -27    3.10    5.70
  -2  -1 -27   11.70   11.10
  -2  -1 -27   -8.40    5.70
  -2  -1 -27   -1.80    5.00
  -2  -1 -27  -32.80   59.99
  -2  -1 -27   11.70   11.10
  -2  -1 -27   -1.80    5.00
  -2  -1 -27    3.00    5.70
   1   0  25   -2.30    4.80
   1   0  25    3.20    4.50
   1   0  25    3.20    4.50
   1   0  25   -2.40    4.80
   1   0  25   55.89   54.89
   1   0  25  -14.70   14.50
   1   0  25    3.20    5.80
   1   0  25  -14.70   14.50
   1   0  25    3.20    5.80
   1   0  25   -4.00    5.00
   1   0  25   -3.80    6.10
   1   0  25   -3.80    6.10
   1   0  25   -4.00    5.00
  -1   0 -25    1.20    4.50
  -1   0 -25   -5.40    4.90
  -1   0 -25    6.30    4.70
  -1   0 -25   -3.80    7.30
  -1   0 -25   -5.30    4.90
  -1   0 -25  -15.20   46.00
  -1   0 -25    6.30    4.70
  -1   0 -25   -9.80    5.10
  -1   0 -25   -3.80    7.30
  -1   0 -25   -9.90    5.10
  -1   0 -25    1.20    4.50
   0  -1  23    1.70    5.10
   0  -1  23   -0.50    4.00
   0  -1  23  -53.99   34.90
   0  -1  23    1.70    5.10
   0  -1  23    9.30    5.90
   0  -1  23    9.30    5.90
   0  -1  23   -2.50    3.70
   0  -1  23   -2.50    3.70
   0  -1  23    8.80    5.80
   0  -1  23    8.80    5.80
   0  -1  23   -0.50    4.00
   0   1 -23    5.60    4.50
   0   1 -23    2.30    4.50
   0   1 -23  -49.10   44.40
   0   1 -23    3.20    5.20
   0   1 -23    3.90    5.40
   0   1 -23    2.30    4.50
   0   1 -23    3.30    5.20
   0   1 -23    3.90    5.40
   0   1 -23    3.30    3.70
   0   1 -23   -1.50    7.20
   0   1 -23    3.30    3.70
   0   1 -23    5.60    4.50
   0   1 -23   -1.50    7.20
  -1  -2  21    1.20    4.80
  -1  -2  21   -1.20    3.30
  -1  -2  21   -5.50    4.20
  -1  -2  21   -1.20    3.30
  -1  -2  21   -5.50    4.20
  -1  -2  21    1.60    3.40
  -1  -2  21   19.10    6.80
  -1  -2  21   19.10    6.80
  -1  -2  21  -32.40   28.10
  -1  -2  21    1.20    4.80
  -1  -2  21    1.60    3.40
   1   2 -21    6.80    4.40
   1   2 -21   -5.40    2.90
   1   2 -21   -5.40    2.90
   1   2 -21   -2.20    4.20
   1   2 -21   -5.50    4.60
   1   2 -21    1.00    3.80
   1   2 -21    6.80    4.40
   1   2 -21   -5.50    4.60
   1   2 -21   -1.90    3.70
   1   2 -21   -2.20    4.20
   1   2 -21   -1.90    3.70
   1   2 -21  -20.40   31.50
   1   2 -21    1.00    3.80
  -2  -3  19  109.79   43.00
  -2  -3  19   43.80    6.30
  -2  -3  19   39.60    8.20
  -2  -3  19   50.49    7.70
  -2  -3  19   35.70    5.50
  -2  -3  19   30.90    6.60
  -2  -3  19   30.90    6.60
  -2  -3  19   39.60    8.20
  -2  -3  19   35.70    5.50
  -2  -3  19   57.49   13.10
  -2  -3  19   43.80    6.30
  -2  -3  19   57.49   13.10
  -2  -3  19   29.70    9.10
  -2  -3  19   29.70    9.10
  -2  -3  19   50.59    7.70
   2   3 -19   41.10    7.00
   2   3 -19   50.79   10.20
   2   3 -19   32.80    6.90
   2   3 -19   50.79   10.20
   2   3 -19   33.30    6.50
   2   3 -19   30.20    6.00
   2   3 -19   49.40    7.40
   2   3 -19   41.10    7.00
   2   3 -19    0.70   35.70
   2   3 -19   49.40    7.40
   2   3 -19   30.20    6.00
   2   3 -19   32.80    6.90
   2   3 -19   33.30    6.50
  -3  -4  17    5.00    4.60
  -3  -4  17    5.00    4.60
  -3  -4  17   -5.50    3.80
  -3  -4  17   -5.50    3.80
  -3  -4  17    3.60    3.90
  -3  -4  17    2.50    6.60
  -3  -4  17   -0.60    6.00
  -3  -4  17   -1.20    4.10
  -3  -4  17    2.50    6.60
  -3  -4  17   -1.20    4.10
  -3  -4  17    4.20    3.60
  -3  -4  17   -0.60    6.00
  -3  -4  17    4.20    3.60
  -3  -4  17    3.60    3.90
   3   4 -17    1.80    4.40
   3   4 -17    5.80    3.90
   3   4 -17    0.70    4.20
   3   4 -17    1.60    4.30
   3   4 -17    1.60    4.30
   3   4 -17    0.70    4.20
   3   4 -17    5.10    3.90
   3   4 -17    7.00   47.50
   3   4 -17    5.10    3.90
   3   4 -17    5.80    3.90
   3   4 -17    1.80    4.40
  -4  -5  15   78.59    9.40
  -4  -5  15   93.89   10.80
  -4  -5  15  106.39    9.60
  -4  -5  15  133.49   12.30
  -4  -5  15  100.19   13.50
  -4  -5  15  105.69    9.30
  -4  -5  15  105.69    9.30
  -4  -5  15  106.39    9.60
  -4  -5  15  133.49   12.30
  -4  -5  15   78.59    9.40
  -4  -5  15   93.99   10.80
  -4  -5  15   50.69   33.00
  -4  -5  15  100.19   13.50
   4   5 -15   45.10   32.80
   4   5 -15  115.49   14.10
   4   5 -15   96.59   11.00
   4   5 -15  114.09   10.50
   4   5 -15  115.49   14.10
   4   5 -15  105.59   10.20
   4   5 -15  115.09   11.80
   4   5 -15   85.69   12.40
   4   5 -15  115.19   11.80
   4   5 -15  105.59   10.20
   4   5 -15   96.59   11.00
   4   5 -15  114.09   10.50
   4   5 -15   85.69   12.40
  -5  -6  13   -4.80    4.40
  -5  -6  13   -4.20    3.40
  -5  -6  13   -0.20    3.10
  -5  -6  13   -4.70    3.80
  -5  -6  13   -0.20    3.10
  -5  -6  13  -15.10   29.10
  -5  -6  13   10.00    7.10
  -5  -6  13   -4.20    3.40
  -5  -6  13   -4.80    4.40
  -5  -6  13   -4.70    3.80
  -5  -6  13   10.00    7.10
   5   6 -13   44.30   33.70
   5   6 -13   -4.80    4.00
   5   6 -13   -0.90    6.20
   5   6 -13   -0.90    6.20
   5   6 -13    7.30    4.60
   5   6 -13   -4.80    4.00
   5   6 -13    7.30    4.60
   5   6 -13    4.60    4.30
   5   6 -13    1.10    4.00
   5   6 -13    1.10    4.00
   5   6 -13    4.60    4.30
  -6  -7  11    2.70    4.40
  -6  -7  11   14.20    4.60
  -6  -7  11   17.60    6.20
  -6  -7  11    8.70    3.70
  -6  -7  11   15.50    7.40
  -6  -7  11   17.70    6.20
  -6  -7  11   15.50    7.40
  -6  -7  11    2.50    4.40
  -6  -7  11   63.49   43.00
  -6  -7  11    8.70    3.70
  -6  -7  11   14.20    4.60
   6   7 -11   -4.30    6.80
   6   7 -11   -4.30    6.80
   6   7 -11    3.10    5.20
   6   7 -11   10.90    5.20
   6   7 -11    6.90    5.20
   6   7 -11   11.00    5.10
   6   7 -11   10.90    5.20
   6   7 -11   11.00    5.10
   6   7 -11    6.90    5.20
   6   7 -11    3.10    5.20
   6   7 -11   15.60   39.80
  -7  -8   9   61.49   53.59
  -7  -8   9   20.50    5.40
  -7  -8   9   10.50    6.10
  -7  -8   9   19.80   13.40
  -7  -8   9    7.00    7.00
  -7  -8   9   19.80   13.40
  -7  -8   9   21.10    7.70
  -7  -8   9   20.50    5.40
  -7  -8   9   10.70    4.20
  -7  -8   9   21.10    7.70
  -7  -8   9   10.70    4.20
  -7  -8   9   10.50    6.10
  -7  -8   9    7.00    7.00
   7   8  -9   13.70    5.70
   7   8  -9   17.80    6.60
   7   8  -9   16.90    5.70
   7   8  -9   12.00    8.70
   7   8  -9   13.70    5.70
   7   8  -9   24.70    8.60
   7   8  -9   24.70    8.60
   7   8  -9   16.90    5.70
   7   8  -9   12.00    8.70
   7   8  -9   17.80    6.60
  -8  -9   7    2.60    4.50
  -8  -9   7   -3.50    6.10
  -8  -9   7   -4.30    5.80
  -8  -9   7   -4.00   12.50
  -8  -9   7  -10.10    4.60
  -8  -9   7    2.60    4.50
  -8  -9   7   -4.30    5.80
  -8  -9   7   -4.00   12.50
  -8  -9   7   -3.50    6.10
  -8  -9   7  -10.10    4.60
  -8  -9   7   61.69   66.39
   8   9  -7   -6.80   64.79
   8   9  -7    3.00    5.90
   8   9  -7    3.00    5.90
   8   9  -7    0.10    5.10
   8   9  -7    0.10    5.10
   1   0  27   -4.80    5.60
   1   0  27  -11.80   56.39
   1   0  27   -7.00    5.70
   1   0  27   -4.80    5.60
   1   0  27   -7.00    5.70
  -1   0 -27    1.00    8.20
  -1   0 -27    1.00    8.20
  -1   0 -27    1.10    6.60
  -1   0 -27    1.10    6.60
  -1   0 -27   -2.40    4.80
  -1   0 -27  -13.30   64.19
  -1   0 -27   -2.40    4.80
  -1   0 -27   -0.60    5.20
  -1   0 -27   -0.40    5.20
   0  -1  25   23.10    9.10
   0  -1  25   -7.80    4.90
   0  -1  25   18.70    5.50
   0  -1  25   22.80   16.50
   0  -1  25   11.60    6.80
   0  -1  25   23.10    9.10
   0  -1  25    9.90    6.10
   0  -1  25   18.70    5.50
   0  -1  25    9.90    6.10
   0  -1  25   11.60    6.80
   0  -1  25   22.80   16.50
   0  -1  25   -7.80    4.90
   0  -1  25  -14.30   44.00
   0   1 -25   13.00    5.80
   0   1 -25   14.10    5.40
   0   1 -25   13.40    4.80
   0   1 -25   19.00    8.10
   0   1 -25    5.60    5.90
   0   1 -25   17.90    7.20
   0   1 -25    5.60    5.90
   0   1 -25   17.90    7.20
   0   1 -25   13.00    5.80
   0   1 -25   19.00    8.10
   0   1 -25   13.40    4.80
   0   1 -25   14.10    5.40
  -1  -2  23   21.80    7.90
  -1  -2  23   38.50    7.30
  -1  -2  23   38.50    7.30
  -1  -2  23   21.80    5.40
  -1  -2  23   47.60    6.60
  -1  -2  23   38.60   14.80
  -1  -2  23   51.99    8.60
  -1  -2  23   66.29   44.70
  -1  -2  23   51.99    8.60
  -1  -2  23   38.60   14.80
  -1  -2  23   21.80    7.90
  -1  -2  23   21.80    5.40
  -1  -2  23   47.60    6.60
   1   2 -23   34.30    7.00
   1   2 -23   34.30    7.00
   1   2 -23   32.70    7.30
   1   2 -23   28.90    6.50
   1   2 -23   38.90   10.60
   1   2 -23   46.40   46.40
   1   2 -23   38.90   10.60
   1   2 -23   32.70    7.30
   1   2 -23   28.90    6.50
   1   2 -23   44.30    8.20
   1   2 -23   28.00    6.50
   1   2 -23   28.00    6.50
   1   2 -23   44.30    8.20
  -2  -3  21    6.30    4.20
  -2  -3  21   36.30   35.50
  -2  -3  21   17.10   11.70
  -2  -3  21    6.30    4.20
  -2  -3  21    3.50    3.70
  -2  -3  21    5.60    5.30
  -2  -3  21   11.60    6.90
  -2  -3  21   11.60    6.90
  -2  -3  21    5.60    5.30
  -2  -3  21   17.10   11.70
  -2  -3  21    3.50    3.70
  -2  -3  21   -1.30    4.00
  -2  -3  21   -1.20    4.00
   2   3 -21    5.30    4.80
   2   3 -21    3.80    5.10
   2   3 -21   42.60   33.70
   2   3 -21    3.80    5.10
   2   3 -21    5.50    4.80
   2   3 -21   13.30    5.00
   2   3 -21    5.50    4.80
   2   3 -21   13.30    5.00
   2   3 -21    6.80    7.00
   2   3 -21    5.30    4.80
   2   3 -21    6.80    7.00
  -3  -4  19    1.60    4.20
  -3  -4  19    2.00    4.20
  -3  -4  19   29.20   34.20
  -3  -4  19   -0.90    6.40
  -3  -4  19    1.60    4.20
[truncated: 2,605,375 more chars]
