# Supplementary material for: Crystal structure and Hirshfeld surface analysis of (2Z)-3-oxo-N-phenyl-2-[(1H-pyrrol-2-yl)methylidene]butanamide monohydrate
Source: Acta Crystallogr E Crystallogr Commun. 2023 Nov 14;79(Pt 12):1142–6. doi: 10.1107/S2056989023009799 (PMC10833397; doi:10.1107/S2056989023009799)
Supplement: Supplementary file 2 [file e-79-01142-Isup2.hkl]

data_I                                                                          
_shelx_title ' TN-15 in I2/a'                                                   
_shelx_refln_list_code          4                                               
_shelx_F_calc_maximum      398.49                                               
_exptl_crystal_F_000      1152.00                                               
_reflns_d_resolution_high  0.8184                                               
                                                                                
loop_                                                                           
 _space_group_symop_operation_xyz                                               
 'x, y, z'                                                                      
 '-x+1/2, y, -z'                                                                
 'x+1/2, y+1/2, z+1/2'                                                          
 '-x+1, y+1/2, -z+1/2'                                                          
 '-x, -y, -z'                                                                   
 'x-1/2, -y, z'                                                                 
 '-x+1/2, -y+1/2, -z+1/2'                                                       
 'x, -y+1/2, z+1/2'                                                             
                                                                                
_cell_length_a    13.7420                                                       
_cell_length_b     8.8912                                                       
_cell_length_c    23.1142                                                       
_cell_angle_alpha  90.000                                                       
_cell_angle_beta   94.742                                                       
_cell_angle_gamma  90.000                                                       
                                                                                
_shelx_F_squared_multiplier     1.000                                           
                                                                                
loop_                                                                           
 _refln_index_h                                                                 
 _refln_index_k                                                                 
 _refln_index_l                                                                 
 _refln_F_squared_calc                                                          
 _refln_F_squared_meas                                                          
 _refln_F_squared_sigma                                                         
 _refln_observed_status                                                         
   2   0   0       2432.25       2345.25        71.27 o                         
   4   0   0      51777.90      50783.95      2329.31 o                         
   6   0   0         55.85         21.72        10.91 o                         
   8   0   0          0.04         -1.40         8.13 o                         
  10   0   0         25.66         18.69         8.33 o                         
  12   0   0       1169.40       1106.54        26.46 o                         
  14   0   0         53.62         50.59        20.57 o                         
   1   1   0         18.12          6.89         2.68 o                         
   3   1   0       1860.08       1810.00        25.03 o                         
   5   1   0        823.02        736.55        15.17 o                         
   7   1   0       4639.68       4640.11        58.76 o                         
   9   1   0        229.37        255.27         9.45 o                         
  11   1   0       1044.68       1056.63        18.05 o                         
  13   1   0        108.32         97.81        14.67 o                         
  15   1   0         16.30         35.84        17.15 o                         
   0   2   0      19853.94      18331.47       613.49 o                         
   2   2   0      11012.28      10887.84       115.50 o                         
   4   2   0        921.00        895.31        13.32 o                         
   6   2   0        314.82        317.21        11.25 o                         
   8   2   0        196.83        182.70        13.60 o                         
  10   2   0         31.08         29.12         9.52 o                         
  12   2   0         26.57         29.25        12.94 o                         
  14   2   0         61.37         66.21        16.07 o                         
  16   2   0         10.79          1.02        17.88 o                         
   1   3   0      10538.54      10280.55       102.76 o                         
   3   3   0       1625.17       1590.40        21.87 o                         
   5   3   0        420.87        464.11        10.72 o                         
   7   3   0         26.40         33.89         8.11 o                         
   9   3   0         53.97         51.20        13.12 o                         
  11   3   0         53.58         50.73        23.36 o                         
  13   3   0        299.24        260.60        17.31 o                         
  15   3   0        114.34        110.84        24.86 o                         
   0   4   0       8974.27       9171.07       124.47 o                         
   2   4   0        181.59        175.26         8.28 o                         
   4   4   0          0.18         -7.03         7.03 o                         
   6   4   0         23.35         24.85         6.68 o                         
   8   4   0         71.13         38.86         9.72 o                         
  10   4   0         62.70         87.29        16.14 o                         
  12   4   0         47.85         28.68        12.49 o                         
  14   4   0        247.51        236.69        40.73 o                         
   1   5   0        730.46        647.58        13.82 o                         
   3   5   0       1186.82       1209.24        19.10 o                         
   5   5   0         96.31        108.01         8.88 o                         
   7   5   0        349.95        368.76        12.20 o                         
   9   5   0         22.08          9.45         9.78 o                         
  11   5   0          4.91         -5.27        14.41 o                         
  13   5   0         30.59         12.17        12.30 o                         
   0   6   0       1831.24       2104.40        40.64 o                         
   2   6   0         66.88         84.96         8.55 o                         
   4   6   0         80.52         91.97         9.41 o                         
   6   6   0        144.66        145.54        10.86 o                         
   8   6   0        356.00        378.49        14.99 o                         
  10   6   0         29.51         19.12        12.19 o                         
  12   6   0        305.27        330.52        23.49 o                         
   1   7   0          5.42         -9.65         9.65 o                         
   3   7   0         36.00         17.91        12.41 o                         
   5   7   0        126.02        129.40        18.72 o                         
   7   7   0       1035.84       1080.51        23.71 o                         
   9   7   0          0.00          8.10        15.13 o                         
  11   7   0         24.11         11.60        13.37 o                         
   0   8   0         91.01        141.65        17.80 o                         
   2   8   0         79.40         88.52        16.34 o                         
   4   8   0          1.54         13.70        17.82 o                         
   6   8   0          0.52         23.83        28.24 o                         
   8   8   0          4.43        -12.79        18.31 o                         
  10   8   0        136.91        105.36        21.76 o                         
   1   9   0          5.01         -5.04        20.44 o                         
   3   9   0         92.37         51.13        12.51 o                         
   5   9   0        118.89        127.87        21.86 o                         
   7   9   0         77.39         70.71        19.97 o                         
   9   9   0         61.34         57.10        22.32 o                         
   0  10   0          0.81          8.38        36.18 o                         
   2  10   0         40.76         54.27        22.78 o                         
   4  10   0          0.10         -4.02        24.40 o                         
   6  10   0         48.81         81.25        30.52 o                         
 -16   1   1          6.61         16.36        17.65 o                         
 -14   1   1         63.59         67.90        10.33 o                         
 -12   1   1         27.12         21.65         9.02 o                         
 -10   1   1       2478.33       2651.63        37.76 o                         
  -8   1   1       6379.22       6346.87        81.78 o                         
  -6   1   1       2445.44       2469.95        33.96 o                         
  -4   1   1      29503.48      27142.38       449.72 o                         
  -2   1   1         50.59         35.16         3.19 o                         
   2   1   1      16707.29      15203.54       379.99 o                         
   4   1   1      15269.75      14508.01       174.71 o                         
   6   1   1       3527.63       3519.37        47.43 o                         
   8   1   1        103.01        146.14         8.27 o                         
  10   1   1         17.28         19.94         7.35 o                         
  12   1   1       2621.23       2885.53        46.83 o                         
  14   1   1          7.95          1.18        11.67 o                         
  16   1   1         66.94         73.63        20.88 o                         
 -15   2   1        392.63        368.62        17.48 o                         
 -13   2   1          8.32          4.13        12.98 o                         
 -11   2   1         66.54         73.12        10.00 o                         
  -9   2   1        369.85        412.54        11.63 o                         
  -7   2   1       2024.70       1992.03        33.66 o                         
  -5   2   1        191.81        221.38         8.88 o                         
  -3   2   1       3319.90       2988.46        34.18 o                         
  -1   2   1      18561.30      17797.26       282.23 o                         
   1   2   1       4053.47       3798.05        40.63 o                         
   3   2   1        963.81        985.81        16.54 o                         
   5   2   1       1409.15       1437.42        20.01 o                         
   7   2   1        531.78        512.87        12.80 o                         
   9   2   1        322.23        322.68        15.48 o                         
  11   2   1          4.16        -10.24        10.24 o                         
  13   2   1        188.61        186.08        12.28 o                         
  15   2   1         53.74         49.34        25.01 o                         
 -16   3   1          2.68         20.04        18.03 o                         
 -14   3   1         49.96         88.13        19.11 o                         
 -12   3   1        358.05        373.61        14.65 o                         
 -10   3   1         78.19         85.21        11.05 o                         
  -8   3   1         60.94         50.08         7.49 o                         
  -6   3   1         12.50         -6.76         6.76 o                         
  -4   3   1        110.03        114.65         6.82 o                         
  -2   3   1       1189.98       1161.60        16.84 o                         
   0   3   1          1.13         -3.72         6.03 o                         
   2   3   1        191.32        161.02         7.52 o                         
   4   3   1       2263.75       2072.64        29.31 o                         
   6   3   1       1626.77       1564.50        22.36 o                         
   8   3   1          4.02         -0.99         6.53 o                         
  10   3   1        123.48         95.30         8.30 o                         
  12   3   1         34.46          9.42        15.55 o                         
  14   3   1        209.14        193.27        13.77 o                         
  16   3   1          0.60        -51.00        51.00 o                         
 -15   4   1          3.44         17.84        20.95 o                         
 -13   4   1          3.45        -12.11        12.11 o                         
 -11   4   1         93.93        109.61        10.84 o                         
  -9   4   1         72.92         65.49         9.20 o                         
  -7   4   1        290.76        275.86         8.91 o                         
  -5   4   1       5993.70       6478.03        71.72 o                         
  -3   4   1       2242.15       2296.87        29.60 o                         
  -1   4   1       1858.80       2067.33        25.85 o                         
   1   4   1       4264.49       4164.58        45.85 o                         
   3   4   1        839.77        884.15        16.23 o                         
   5   4   1        162.40        204.08         9.69 o                         
   7   4   1        772.44        858.37        15.15 o                         
   9   4   1        223.34        230.43        13.85 o                         
  11   4   1        221.92        184.97        12.76 o                         
  13   4   1        506.30        522.60        28.87 o                         
  15   4   1         22.17         27.73        18.46 o                         
 -14   5   1         54.75         37.92        28.60 o                         
 -12   5   1         37.65         25.62         9.16 o                         
 -10   5   1        239.64        225.90        15.74 o                         
  -8   5   1        619.49        635.23        16.74 o                         
  -6   5   1        119.55        125.31        10.48 o                         
  -4   5   1       1109.88       1154.20        23.37 o                         
  -2   5   1        493.62        481.27        12.03 o                         
   0   5   1        780.80        872.37        16.15 o                         
   2   5   1        442.71        379.14        11.21 o                         
   4   5   1        492.61        473.34        11.70 o                         
   6   5   1       1458.87       1604.13        26.56 o                         
   8   5   1        178.21        188.34        12.68 o                         
  10   5   1         29.19         27.83        18.02 o                         
  12   5   1          6.72          9.39        13.73 o                         
  14   5   1         15.46        -27.86        47.43 o                         
 -13   6   1          0.03        -23.93        28.45 o                         
 -11   6   1         13.32         18.09        19.89 o                         
  -9   6   1        181.76        147.24        14.68 o                         
  -7   6   1        550.57        566.12        21.54 o                         
  -5   6   1        685.95        691.56        17.13 o                         
  -3   6   1         38.17         47.68         9.67 o                         
  -1   6   1        188.51        162.78        12.20 o                         
   1   6   1        522.93        492.01        13.37 o                         
   3   6   1        172.83        241.09        13.47 o                         
   5   6   1        226.86        218.02        13.78 o                         
   7   6   1         86.22         54.50        18.97 o                         
   9   6   1        210.50        234.30        15.34 o                         
  11   6   1         72.89         45.91        22.23 o                         
  13   6   1         42.52          4.50        22.93 o                         
 -12   7   1        104.08        114.89        19.53 o                         
 -10   7   1         62.53         71.06        14.18 o                         
  -8   7   1        127.25        106.88        13.06 o                         
  -6   7   1         25.92         53.56        12.87 o                         
  -4   7   1         95.95        112.63        13.28 o                         
  -2   7   1        113.43         85.55        10.37 o                         
   0   7   1          0.09        -10.01        10.01 o                         
   2   7   1        533.24        574.00        15.62 o                         
   4   7   1        935.80        964.01        21.25 o                         
   6   7   1         11.96         19.69        11.91 o                         
   8   7   1        218.92        273.25        17.43 o                         
  10   7   1         33.92         36.20        17.64 o                         
  12   7   1         14.48          3.00        20.65 o                         
 -11   8   1         24.47        -13.28        41.50 o                         
  -9   8   1          0.15        -15.18        18.87 o                         
  -7   8   1        186.22        237.49        18.48 o                         
  -5   8   1        159.33        115.77        18.43 o                         
  -3   8   1       2082.47       2120.10        34.58 o                         
  -1   8   1       2920.59       2952.53        39.95 o                         
   1   8   1        270.46        281.83        13.65 o                         
   3   8   1        731.85        711.94        24.99 o                         
   5   8   1          0.55         -6.41        14.69 o                         
   7   8   1          8.74         -4.83        19.49 o                         
   9   8   1         12.62        -10.85        15.16 o                         
  11   8   1          0.02         -5.42        20.42 o                         
  -8   9   1        247.53        202.80        26.84 o                         
  -6   9   1         52.32         64.74        17.93 o                         
  -4   9   1         13.12         44.86        14.79 o                         
  -2   9   1        201.83        203.10        22.22 o                         
   0   9   1        105.41         44.79        19.43 o                         
   2   9   1         78.56         90.63        18.66 o                         
   4   9   1        343.95        294.46        17.91 o                         
   6   9   1          2.48        -14.60        27.56 o                         
   8   9   1        157.13        205.25        26.46 o                         
  -5  10   1         48.12         41.09        23.29 o                         
  -3  10   1          4.47         -1.79        32.27 o                         
  -1  10   1        282.40        267.31        20.48 o                         
   1  10   1          0.10          7.21        33.29 o                         
   3  10   1        149.22        137.92        21.83 o                         
   5  10   1         85.04         76.82        30.93 o                         
 -16   0   2         13.76         28.13        10.98 o                         
 -14   0   2          0.00         -0.54        20.18 o                         
 -12   0   2        141.51        146.26        14.57 o                         
 -10   0   2          0.03         -6.43         8.47 o                         
  -8   0   2       5048.99       5265.08       103.76 o                         
  -6   0   2       5199.54       5156.12       101.21 o                         
  -4   0   2     158795.08     152633.62      6897.56 o                         
  -2   0   2       8096.59       7828.31       146.16 o                         
   2   0   2      80548.78      73922.62      4778.92 o                         
   4   0   2          0.65         -6.82         6.82 o                         
   6   0   2       5337.27       5608.38        91.90 o                         
   8   0   2        406.62        446.44        14.87 o                         
  10   0   2        190.44        220.44        13.92 o                         
  12   0   2       1228.13       1313.47        34.17 o                         
  14   0   2        177.12        170.64        30.71 o                         
  16   0   2          2.65         22.18        36.36 o                         
 -15   1   2         12.55         14.13        10.16 o                         
 -13   1   2         48.72         49.40         6.67 o                         
 -11   1   2        172.04        143.88        10.10 o                         
  -9   1   2        551.53        508.12        14.04 o                         
  -7   1   2       2242.16       2436.76        37.19 o                         
  -5   1   2       3986.46       3859.89        58.30 o                         
  -3   1   2       9066.03       8798.86       101.75 o                         
  -1   1   2       2337.02       2190.21        28.01 o                         
   1   1   2        774.21        686.36        10.13 o                         
   3   1   2       7607.84       7427.06        77.55 o                         
   5   1   2       3294.27       3204.50        39.71 o                         
   7   1   2       2015.25       2031.14        30.34 o                         
   9   1   2       1230.25       1260.08        20.83 o                         
  11   1   2        300.80        283.14         8.32 o                         
  13   1   2          3.32         -0.90         9.57 o                         
  15   1   2         23.17         11.51        10.82 o                         
 -16   2   2         13.23         19.72        18.73 o                         
 -14   2   2        275.19        251.45        17.96 o                         
 -12   2   2        303.79        300.28        14.95 o                         
 -10   2   2        404.35        369.83        20.72 o                         
  -8   2   2        142.90        164.21         8.94 o                         
  -6   2   2       3182.70       3352.42        52.20 o                         
  -4   2   2       3347.16       3234.07        39.25 o                         
  -2   2   2      26458.43      24589.33       510.59 o                         
   0   2   2      36098.82      33535.13      1126.32 o                         
   2   2   2          1.23          7.66         5.74 o                         
   4   2   2         99.87         92.86         6.25 o                         
   6   2   2       6353.00       6777.85        77.46 o                         
   8   2   2          6.05         -7.93         7.93 o                         
  10   2   2         19.98         26.13        12.36 o                         
  12   2   2        298.74        301.79        11.82 o                         
  14   2   2         18.94          8.12        12.69 o                         
  16   2   2          6.93          3.17        21.37 o                         
 -15   3   2         23.19         43.03        17.97 o                         
 -13   3   2          1.25          3.69         9.68 o                         
 -11   3   2        405.42        422.25        17.28 o                         
  -9   3   2        136.92        129.87         9.77 o                         
  -7   3   2         81.51         89.15         7.99 o                         
  -5   3   2       4982.96       5018.10        56.66 o                         
  -3   3   2          1.20          1.14         7.95 o                         
  -1   3   2        299.99        282.53         8.26 o                         
   1   3   2       2944.41       2763.30        32.01 o                         
   3   3   2          5.93          5.45         5.80 o                         
   5   3   2         20.66         26.59         9.28 o                         
   7   3   2       3748.57       3957.69        49.77 o                         
   9   3   2        100.98         74.51        12.63 o                         
  11   3   2         41.66         30.43        13.70 o                         
  13   3   2        223.87        234.94        12.08 o                         
  15   3   2         35.69         18.05        21.23 o                         
 -14   4   2          3.26          6.43        18.73 o                         
 -12   4   2        316.04        352.38        20.57 o                         
 -10   4   2         11.71         22.63         6.92 o                         
  -8   4   2         73.39         87.35         8.98 o                         
  -6   4   2        191.98        132.18         9.07 o                         
  -4   4   2       3712.90       3815.34        44.20 o                         
  -2   4   2        261.32        310.85         9.71 o                         
   0   4   2        326.43        340.46        10.04 o                         
   2   4   2       1738.46       1605.12        22.18 o                         
   4   4   2          0.01         -5.96         5.96 o                         
   6   4   2         79.40         85.73         8.06 o                         
   8   4   2         71.21         77.89        10.70 o                         
  10   4   2        321.34        340.14        15.60 o                         
  12   4   2        121.92        101.61        10.92 o                         
  14   4   2          5.36        -19.02        19.02 o                         
 -13   5   2        179.28        110.24        23.08 o                         
 -11   5   2          1.67         14.64        14.58 o                         
  -9   5   2        118.59        131.29         8.99 o                         
  -7   5   2       1198.01       1323.39        22.24 o                         
  -5   5   2        648.80        656.84        14.77 o                         
  -3   5   2          0.86         -6.35         6.35 o                         
  -1   5   2        109.61        118.85         8.27 o                         
   1   5   2          0.78         -8.57         8.57 o                         
   3   5   2        686.42        700.36        15.66 o                         
   5   5   2       1053.87       1109.20        24.23 o                         
   7   5   2        663.14        676.56        20.51 o                         
   9   5   2        177.64        172.77        11.67 o                         
  11   5   2         47.65         59.41        19.85 o                         
  13   5   2        167.60        121.01        16.71 o                         
 -12   6   2        154.73        166.65        16.15 o                         
 -10   6   2         47.04         41.17        17.23 o                         
  -8   6   2          7.80          2.68        12.14 o                         
  -6   6   2        234.18        243.83        13.59 o                         
  -4   6   2        869.82        931.41        22.80 o                         
  -2   6   2       1898.23       2022.87        27.58 o                         
   0   6   2        355.59        388.50        12.26 o                         
   2   6   2        663.87        639.73        14.94 o                         
   4   6   2        358.74        402.41        12.82 o                         
   6   6   2         10.11         16.44        13.38 o                         
   8   6   2        624.50        668.82        17.09 o                         
  10   6   2         50.07         29.25        11.13 o                         
  12   6   2        438.34        419.88        21.44 o                         
 -11   7   2        669.97        665.15        34.02 o                         
  -9   7   2         26.99          6.12        13.56 o                         
  -7   7   2          1.55        -13.83        13.83 o                         
  -5   7   2        184.91        170.54        13.86 o                         
  -3   7   2          8.35        -12.55        12.55 o                         
  -1   7   2        133.93        124.36        10.99 o                         
   1   7   2        256.83        271.41        12.45 o                         
   3   7   2       1448.91       1382.89        27.05 o                         
   5   7   2         38.78         34.02        12.02 o                         
   7   7   2        686.94        708.73        21.38 o                         
   9   7   2        187.14        180.56        13.72 o                         
  11   7   2          5.87        -17.04        19.75 o                         
 -10   8   2         11.88          8.23        18.26 o                         
  -8   8   2         37.38         26.41        16.04 o                         
  -6   8   2          0.91         -0.16        13.93 o                         
  -4   8   2        737.26        704.62        26.94 o                         
  -2   8   2        116.53        140.90        16.52 o                         
   0   8   2        236.10        229.63        16.37 o                         
   2   8   2        202.53        187.36        17.46 o                         
   4   8   2         18.10          2.97        18.29 o                         
   6   8   2        240.31        271.08        31.67 o                         
   8   8   2        249.89        266.06        20.41 o                         
  10   8   2         74.26         62.23        27.33 o                         
  -9   9   2         65.85         13.86        40.37 o                         
  -7   9   2         10.11         30.30        22.30 o                         
  -5   9   2        244.34        188.02        25.75 o                         
  -3   9   2          1.60         -3.98        15.78 o                         
  -1   9   2         42.35         42.01        20.54 o                         
   1   9   2         51.83         20.19        16.76 o                         
   3   9   2         72.47         64.43        13.57 o                         
   5   9   2        114.89         92.46        19.81 o                         
   7   9   2        100.67         34.49        22.81 o                         
   9   9   2          8.25         64.18        34.65 o                         
  -6  10   2          6.69         10.91        26.67 o                         
  -4  10   2         22.14        -35.47        53.34 o                         
  -2  10   2          2.03         36.31        22.08 o                         
   0  10   2         73.97         78.72        21.05 o                         
   2  10   2         90.21        106.34        23.31 o                         
   4  10   2         16.70          7.29        15.91 o                         
   6  10   2         93.12         58.27        37.58 o                         
 -16   1   3          0.63        -18.39        19.85 o                         
 -14   1   3        207.41        179.92         8.31 o                         
 -12   1   3       4146.05       4308.61        69.35 o                         
 -10   1   3          4.59         12.73         5.27 o                         
  -8   1   3       7638.82       7505.06       106.56 o                         
  -6   1   3        220.46        158.22         6.63 o                         
  -4   1   3       1532.56       1458.21        23.54 o                         
  -2   1   3        146.65        170.97         6.87 o                         
   0   1   3         10.28          6.97         3.69 o                         
   2   1   3       3326.04       3260.38        35.05 o                         
   4   1   3         13.73         15.25         4.65 o                         
   6   1   3       3873.36       4253.69        51.81 o                         
   8   1   3        741.11        755.75        16.27 o                         
  10   1   3        463.54        469.99        12.53 o                         
  12   1   3         17.62         17.52        12.24 o                         
  14   1   3        278.32        265.22        14.97 o                         
  16   1   3        106.69         92.51        22.21 o                         
 -15   2   3          3.39         18.40         9.42 o                         
 -13   2   3        272.01        316.92        27.44 o                         
 -11   2   3        378.62        387.93        20.51 o                         
  -9   2   3         68.86         80.33         6.64 o                         
  -7   2   3        327.19        405.10        11.78 o                         
  -5   2   3        309.73        288.56         9.16 o                         
  -3   2   3        158.89        173.12         6.48 o                         
  -1   2   3       2981.39       2812.62        28.62 o                         
   1   2   3      13154.88      13028.56       133.13 o                         
   3   2   3         34.11         39.41         6.35 o                         
   5   2   3       1523.55       1628.86        23.86 o                         
   7   2   3        311.10        340.19         9.62 o                         
   9   2   3         75.22         70.58         8.19 o                         
  11   2   3       1726.57       1896.01        33.49 o                         
  13   2   3         57.69         63.58        13.50 o                         
  15   2   3        164.92        138.67        18.96 o                         
 -16   3   3          0.34         26.08        16.18 o                         
 -14   3   3         18.56         20.39        15.35 o                         
 -12   3   3        772.19        843.71        25.52 o                         
 -10   3   3        146.52        162.14        10.46 o                         
  -8   3   3        521.18        542.20        13.10 o                         
  -6   3   3          1.56         -5.02         5.02 o                         
  -4   3   3        339.16        369.37         8.86 o                         
  -2   3   3        856.47        780.26        12.29 o                         
   0   3   3       4429.55       4446.98        46.10 o                         
   2   3   3       7464.07       7695.92        78.46 o                         
   4   3   3        757.42        790.59        15.58 o                         
   6   3   3         56.99         64.31         7.10 o                         
   8   3   3         27.62         19.75         7.87 o                         
  10   3   3        106.48        103.41        13.22 o                         
  12   3   3          1.44         -3.01         8.39 o                         
  14   3   3          9.14         10.62        14.18 o                         
 -15   4   3          6.90         18.09        34.78 o                         
 -13   4   3        213.34        190.09        11.17 o                         
 -11   4   3        213.08        246.89        23.06 o                         
  -9   4   3        376.70        382.46        11.59 o                         
  -7   4   3        389.67        359.16         9.58 o                         
  -5   4   3       2813.81       2975.65        37.00 o                         
  -3   4   3       2327.37       2195.15        28.37 o                         
  -1   4   3          9.62          7.11         6.74 o                         
   1   4   3       2907.22       2749.75        32.10 o                         
   3   4   3        198.82        170.76         8.85 o                         
   5   4   3        123.68        109.45         7.88 o                         
   7   4   3       2571.28       2618.23        35.18 o                         
   9   4   3        375.79        377.68        18.45 o                         
  11   4   3         83.97         94.66        16.72 o                         
  13   4   3         90.63         74.04        25.72 o                         
  15   4   3         41.71         39.81        29.13 o                         
 -14   5   3        188.80        204.70        24.20 o                         
 -12   5   3        462.07        454.15        17.83 o                         
 -10   5   3        359.60        388.82        16.44 o                         
  -8   5   3        165.78        189.44         9.53 o                         
  -6   5   3          1.27         -2.42         8.73 o                         
  -4   5   3        167.99        149.95         9.01 o                         
  -2   5   3        211.11        205.53        10.23 o                         
   0   5   3         18.99         16.01         7.32 o                         
   2   5   3       3300.01       3294.60        38.91 o                         
   4   5   3       1664.27       1823.28        25.84 o                         
   6   5   3         10.99         10.95        12.15 o                         
   8   5   3         21.32          0.81        13.12 o                         
  10   5   3         44.12         46.31        12.32 o                         
  12   5   3          1.68         -5.65        32.39 o                         
  14   5   3         30.28         42.82        31.22 o                         
 -13   6   3         75.84         96.34        28.46 o                         
 -11   6   3         77.59         71.94        19.96 o                         
  -9   6   3         19.66         12.55        10.32 o                         
  -7   6   3         52.88         57.03        13.00 o                         
  -5   6   3          1.51          3.82        10.27 o                         
  -3   6   3         99.64         99.09         8.87 o                         
  -1   6   3        292.47        251.51        10.74 o                         
   1   6   3        804.34        754.01        16.38 o                         
   3   6   3          4.85         -8.48         8.48 o                         
   5   6   3        701.28        740.49        16.81 o                         
   7   6   3          5.71        -12.37        12.37 o                         
   9   6   3         18.39         11.79        10.18 o                         
  11   6   3        125.65        110.95        12.03 o                         
  13   6   3          9.51         13.84        24.02 o                         
 -12   7   3          8.56         28.12        17.59 o                         
 -10   7   3         56.19         49.99        17.45 o                         
  -8   7   3         11.23          1.93        12.02 o                         
  -6   7   3        239.87        230.97        18.61 o                         
  -4   7   3         46.34         29.37        12.47 o                         
  -2   7   3         13.93         29.22        11.04 o                         
   0   7   3        884.82        915.64        20.39 o                         
   2   7   3         54.42         59.78        10.42 o                         
   4   7   3        283.68        282.18        17.15 o                         
   6   7   3          5.83         27.75        20.25 o                         
   8   7   3        640.23        639.12        28.18 o                         
  10   7   3         13.09        -11.48        12.96 o                         
  12   7   3        133.52        106.89        27.49 o                         
 -11   8   3         89.90         69.14        34.67 o                         
  -9   8   3         64.73         69.59        16.67 o                         
  -7   8   3        650.79        682.00        25.15 o                         
  -5   8   3        759.66        740.58        25.21 o                         
  -3   8   3         38.00         82.05        13.91 o                         
  -1   8   3       1946.76       1988.46        32.84 o                         
   1   8   3        414.81        415.99        16.83 o                         
   3   8   3        115.42        125.04        12.29 o                         
   5   8   3        211.73        226.94        22.32 o                         
   7   8   3         14.92        -12.12        26.74 o                         
   9   8   3         62.31         61.71        20.45 o                         
  11   8   3        112.60         87.78        46.62 o                         
  -8   9   3          0.35         32.99        26.61 o                         
  -6   9   3        392.68        354.48        23.11 o                         
  -4   9   3         59.10         51.48        16.23 o                         
  -2   9   3        209.56        249.18        21.06 o                         
   0   9   3        100.51         71.53        20.76 o                         
   2   9   3        196.69        205.52        18.49 o                         
   4   9   3        114.01        104.89        13.60 o                         
   6   9   3         50.14          9.41        23.03 o                         
   8   9   3         78.95        115.10        24.70 o                         
  -5  10   3          0.10          8.03        36.20 o                         
  -3  10   3         37.45         15.72        30.67 o                         
  -1  10   3          6.45        -22.73        28.79 o                         
   1  10   3         28.11         25.98        29.51 o                         
   3  10   3          7.32          7.45        26.94 o                         
   5  10   3         49.67         17.73        40.73 o                         
 -16   0   4          8.29         22.43        23.26 o                         
 -14   0   4          5.86        -11.84        11.84 o                         
 -12   0   4        360.12        303.08        21.04 o                         
 -10   0   4        653.22        727.26        41.33 o                         
  -8   0   4      26133.81      26716.79       610.17 o                         
  -6   0   4       3982.34       3630.71        89.19 o                         
  -4   0   4      43442.46      43800.08      1403.34 o                         
  -2   0   4      42374.22      41513.26      1910.19 o                         
   0   0   4          3.17          1.79         4.56 o                         
   2   0   4      12649.01      12784.16       163.94 o                         
   4   0   4       5888.39       5743.58        85.31 o                         
   6   0   4       2070.39       2078.71        42.52 o                         
   8   0   4        388.34        337.84        15.51 o                         
  10   0   4        790.53        778.47        26.33 o                         
  12   0   4        250.42        281.02        17.75 o                         
  14   0   4        600.89        632.39        27.06 o                         
  16   0   4          7.07         -2.00        16.16 o                         
 -15   1   4          2.31         18.94        11.09 o                         
 -13   1   4        195.02        196.95        18.43 o                         
 -11   1   4        198.94        191.62         9.42 o                         
  -9   1   4        935.58        990.05        20.75 o                         
  -7   1   4          1.03         -4.05         7.97 o                         
  -5   1   4       4552.23       4383.99        62.11 o                         
  -3   1   4        170.71        171.80         5.82 o                         
  -1   1   4      20669.20      19804.84       464.14 o                         
   1   1   4       3027.97       2852.18        29.48 o                         
   3   1   4       7051.86       6932.57        68.29 o                         
   5   1   4        269.81        223.30         8.37 o                         
   7   1   4       1933.85       2090.21        30.52 o                         
   9   1   4          0.03         -5.07         5.07 o                         
  11   1   4       1900.23       1950.22        33.75 o                         
  13   1   4        922.19        905.47        23.08 o                         
  15   1   4          2.55         -3.16        25.33 o                         
 -16   2   4         15.61         30.11        39.25 o                         
 -14   2   4        194.14        192.87        15.44 o                         
 -12   2   4        101.39        123.47        16.16 o                         
 -10   2   4         39.06         47.83         8.03 o                         
  -8   2   4        468.22        446.83        16.92 o                         
  -6   2   4          0.20         -4.12         5.41 o                         
  -4   2   4       8875.89       8535.37        88.39 o                         
  -2   2   4       9226.06       8682.46        85.99 o                         
   0   2   4      43248.61      41933.90      1623.21 o                         
   2   2   4       2214.01       2245.90        25.75 o                         
   4   2   4       2966.90       2864.07        32.98 o                         
   6   2   4        884.11        908.27        18.33 o                         
   8   2   4         27.84          2.60         6.93 o                         
  10   2   4        486.74        438.61        16.36 o                         
  12   2   4        297.55        273.49        13.82 o                         
  14   2   4        397.11        395.30        16.20 o                         
  16   2   4          7.88        -18.02        18.02 o                         
 -15   3   4          7.56         -5.17        28.38 o                         
 -13   3   4        247.78        248.59        20.45 o                         
 -11   3   4        125.16        115.06        20.89 o                         
  -9   3   4        669.00        744.61        24.28 o                         
  -7   3   4         78.65        102.54        12.35 o                         
  -5   3   4       3658.04       3700.32        43.12 o                         
  -3   3   4         38.97         34.71         6.58 o                         
  -1   3   4        294.34        324.55         8.48 o                         
   1   3   4       6358.43       6808.50        73.01 o                         
   3   3   4       3011.18       3072.32        35.12 o                         
   5   3   4         58.51         56.87         7.63 o                         
   7   3   4       1921.22       1957.10        27.90 o                         
   9   3   4        212.08        161.70        11.46 o                         
  11   3   4          4.04        -10.91        10.91 o                         
  13   3   4        294.62        258.62        25.05 o                         
  15   3   4          4.65         -4.04        25.66 o                         
 -14   4   4        192.78        197.55        15.69 o                         
 -12   4   4          4.87         -9.37        14.48 o                         
 -10   4   4        262.92        271.79        10.90 o                         
  -8   4   4        510.90        534.41        13.41 o                         
  -6   4   4          0.37         -2.02         5.84 o                         
  -4   4   4         40.42         41.31         9.44 o                         
  -2   4   4       4778.11       4525.51        47.86 o                         
   0   4   4        347.17        324.63        10.24 o                         
   2   4   4       1010.48        980.37        17.16 o                         
   4   4   4         37.86         73.05         7.39 o                         
   6   4   4        715.52        704.33        15.22 o                         
   8   4   4        841.98        855.72        19.42 o                         
  10   4   4         93.64         60.96        19.19 o                         
  12   4   4        206.43        231.40        26.41 o                         
  14   4   4         12.94          7.63        11.97 o                         
 -13   5   4         59.22         23.17        25.05 o                         
 -11   5   4          2.14        -12.25        12.25 o                         
  -9   5   4        172.15        172.78        14.27 o                         
  -7   5   4        177.23        204.70         9.76 o                         
  -5   5   4        489.76        409.76        17.41 o                         
  -3   5   4        946.47        971.85        17.92 o                         
  -1   5   4       4961.78       5001.98        53.60 o                         
   1   5   4       3523.60       3591.48        41.43 o                         
   3   5   4          1.91          4.62         7.58 o                         
   5   5   4        159.15        187.74        10.22 o                         
   7   5   4        706.32        745.87        21.04 o                         
   9   5   4        131.51        121.04        14.66 o                         
  11   5   4         84.37         70.91        20.78 o                         
  13   5   4        265.36        270.90        22.60 o                         
 -12   6   4          0.83         -3.63        11.51 o                         
 -10   6   4        252.63        301.97        15.12 o                         
  -8   6   4        490.69        471.91        14.65 o                         
  -6   6   4        476.25        491.32        15.88 o                         
  -4   6   4          5.13         -0.60         8.56 o                         
  -2   6   4        716.82        712.05        16.03 o                         
   0   6   4        613.39        658.69        15.15 o                         
   2   6   4        377.71        362.79        14.02 o                         
   4   6   4         14.63         13.40        15.42 o                         
   6   6   4        154.89        150.75        13.60 o                         
   8   6   4        291.32        302.40        14.05 o                         
  10   6   4        328.33        327.38        25.14 o                         
  12   6   4         67.94        103.46        24.63 o                         
 -11   7   4         66.28         66.02        22.56 o                         
  -9   7   4        192.38        207.30        16.70 o                         
  -7   7   4        144.52        154.58        19.46 o                         
  -5   7   4         23.59         25.46        14.61 o                         
  -3   7   4        178.79        181.22        12.05 o                         
  -1   7   4         15.68         -1.95         9.07 o                         
   1   7   4        279.59        319.46        13.08 o                         
   3   7   4        532.99        482.66        15.35 o                         
   5   7   4        476.09        496.84        18.58 o                         
   7   7   4        173.91        156.51        15.18 o                         
   9   7   4          0.17        -11.80        15.94 o                         
  11   7   4          0.18        -17.49        17.49 o                         
 -10   8   4          9.67          1.15        17.02 o                         
  -8   8   4        142.03         88.69        22.04 o                         
  -6   8   4        167.71        131.99        25.24 o                         
  -4   8   4          0.00         13.65        13.80 o                         
  -2   8   4        135.10        149.33        14.37 o                         
   0   8   4          9.12         25.00        13.44 o                         
   2   8   4         94.48         86.43        12.53 o                         
   4   8   4        247.66        243.79        18.99 o                         
   6   8   4        164.94        173.28        22.10 o                         
   8   8   4         84.45         55.23        18.45 o                         
  10   8   4         74.13         42.86        25.80 o                         
  -9   9   4        101.73        104.72        41.71 o                         
  -7   9   4         17.23         18.70        17.62 o                         
  -5   9   4         45.16         40.44        15.16 o                         
  -3   9   4          0.63          5.79        17.35 o                         
  -1   9   4          1.32         34.62        12.18 o                         
   1   9   4         85.45         59.67        15.46 o                         
   3   9   4         10.50         38.14        23.37 o                         
   5   9   4        277.97        305.27        18.50 o                         
   7   9   4         31.86        -28.02        28.02 o                         
  -6  10   4         16.14         -1.73        23.72 o                         
  -4  10   4         39.38        -10.80        51.98 o                         
  -2  10   4          1.00         19.71        25.02 o                         
   0  10   4          1.67         20.60        16.58 o                         
   2  10   4         87.42         59.45        19.43 o                         
   4  10   4        112.03         26.87        35.09 o                         
 -16   1   5        631.37        616.95        22.77 o                         
 -14   1   5         34.74         45.68        16.09 o                         
 -12   1   5       3716.39       3801.94        81.10 o                         
 -10   1   5       2131.45       2249.91        37.47 o                         
  -8   1   5       2355.65       2528.24        50.73 o                         
  -6   1   5       4687.83       4676.77        75.73 o                         
  -4   1   5       3313.36       3427.21        40.45 o                         
  -2   1   5      14647.78      14070.86       138.52 o                         
   0   1   5        847.54        833.27        12.77 o                         
   2   1   5         31.20         13.49         6.04 o                         
   4   1   5       6679.49       6797.86        67.73 o                         
   6   1   5        824.88        756.25        16.30 o                         
   8   1   5       2686.05       2742.18        37.87 o                         
  10   1   5        436.67        360.10        18.70 o                         
  12   1   5        141.01        124.84        10.21 o                         
  14   1   5         55.80         53.06        25.14 o                         
  16   1   5         12.30         -9.27        30.78 o                         
 -15   2   5          8.58         27.15        19.42 o                         
 -13   2   5         77.63         83.29        11.27 o                         
 -11   2   5         70.16         58.72         9.02 o                         
  -9   2   5        107.76        111.51        11.34 o                         
  -7   2   5        859.24        954.02        19.08 o                         
  -5   2   5       4278.87       4235.83        55.29 o                         
  -3   2   5       4453.51       4355.50        42.27 o                         
  -1   2   5      10287.68       9700.86        88.08 o                         
   1   2   5       4962.49       5204.15        54.21 o                         
   3   2   5        907.59        777.37        13.31 o                         
   5   2   5         75.46         67.27         7.52 o                         
   7   2   5        319.47        347.45        10.93 o                         
   9   2   5         99.07         94.43        13.09 o                         
  11   2   5         19.57          4.20        12.88 o                         
  13   2   5        729.89        679.23        26.44 o                         
  15   2   5          0.05        -12.85        21.05 o                         
 -16   3   5         10.54         34.22        57.10 o                         
 -14   3   5         42.38        -15.74        27.34 o                         
 -12   3   5        971.03        927.09        27.69 o                         
 -10   3   5         26.64         32.60        20.85 o                         
  -8   3   5         43.99         58.23        12.73 o                         
  -6   3   5        393.96        375.89        10.08 o                         
  -4   3   5       1209.84       1028.50        15.98 o                         
  -2   3   5      14681.82      14472.36       136.85 o                         
   0   3   5       2134.87       2001.21        24.69 o                         
   2   3   5       4249.56       4522.41        48.09 o                         
   4   3   5       1478.28       1557.01        21.47 o                         
   6   3   5        154.19        189.59         9.34 o                         
   8   3   5          8.96         -3.77         8.41 o                         
  10   3   5         82.28         55.80        11.68 o                         
  12   3   5         83.30         76.36        20.40 o                         
  14   3   5          3.39        -13.05        14.75 o                         
 -15   4   5          0.01         -6.69        16.34 o                         
 -13   4   5         20.67          9.99        32.16 o                         
 -11   4   5        364.78        337.67        22.80 o                         
  -9   4   5        296.18        306.69        12.11 o                         
  -7   4   5        224.67        208.46         8.04 o                         
  -5   4   5       1339.88       1235.37        18.54 o                         
  -3   4   5       1927.75       1769.52        23.63 o                         
  -1   4   5         90.02         92.02         9.80 o                         
   1   4   5          4.23         -8.24         8.24 o                         
   3   4   5       1434.37       1374.87        21.06 o                         
   5   4   5        843.05        887.89        15.81 o                         
   7   4   5        194.96        207.21        13.72 o                         
   9   4   5         47.41         26.08        11.22 o                         
  11   4   5        327.03        320.49        22.56 o                         
  13   4   5        139.76        137.24        24.78 o                         
 -14   5   5         54.03        103.27        30.28 o                         
 -12   5   5        101.19         62.51        16.03 o                         
 -10   5   5        233.06        222.38        15.31 o                         
  -8   5   5          9.24         14.17         7.04 o                         
  -6   5   5         34.38         18.08         9.58 o                         
  -4   5   5        512.10        512.20        12.64 o                         
  -2   5   5         35.41         25.40         6.92 o                         
   0   5   5       1997.96       2201.45        28.19 o                         
   2   5   5       1578.78       1652.20        24.54 o                         
   4   5   5         19.62         11.08         8.13 o                         
   6   5   5         72.71         93.38         8.57 o                         
   8   5   5        173.94        180.17        15.87 o                         
  10   5   5         11.51          0.33        18.11 o                         
  12   5   5         45.84         36.50        18.75 o                         
  14   5   5        171.06        197.74        27.12 o                         
 -13   6   5         49.63         49.38        14.16 o                         
 -11   6   5        180.10        214.55        14.85 o                         
  -9   6   5          4.85        -10.10        10.10 o                         
  -7   6   5        181.20        213.53        11.05 o                         
  -5   6   5         15.82        -10.52        10.52 o                         
  -3   6   5        599.86        534.66        13.06 o                         
  -1   6   5        594.89        614.39        15.09 o                         
   1   6   5         66.89         70.56         9.36 o                         
   3   6   5         76.16         47.62        11.12 o                         
   5   6   5          1.38         -8.86        12.58 o                         
   7   6   5          0.10        -12.43        12.43 o                         
   9   6   5         43.19          7.69        16.71 o                         
  11   6   5        530.86        528.14        28.66 o                         
  13   6   5         99.80        107.45        28.58 o                         
 -12   7   5          4.42          0.01        43.39 o                         
 -10   7   5         74.15         53.21        12.41 o                         
  -8   7   5          2.75        -12.88        12.88 o                         
  -6   7   5          1.79         19.49        11.85 o                         
  -4   7   5        895.12        995.05        27.58 o                         
  -2   7   5         49.15         35.96        11.74 o                         
   0   7   5        972.50        966.13        19.61 o                         
   2   7   5          0.01         10.11        11.88 o                         
   4   7   5       1870.80       1919.02        47.49 o                         
   6   7   5          0.16         -1.45        17.49 o                         
   8   7   5        597.42        652.70        20.27 o                         
  10   7   5          1.05         16.49        12.74 o                         
  12   7   5         76.72         68.05        36.06 o                         
 -11   8   5          3.01        -20.72        27.35 o                         
  -9   8   5        555.78        482.48        18.09 o                         
  -7   8   5          4.34         12.08        20.74 o                         
  -5   8   5       1418.89       1446.03        32.84 o                         
  -3   8   5         89.26         61.03        14.52 o                         
  -1   8   5          0.11         -4.48        13.33 o                         
   1   8   5         11.12         10.78        14.23 o                         
   3   8   5         36.61         -0.07        13.85 o                         
   5   8   5        106.92        128.59        18.86 o                         
   7   8   5         11.95         26.90        23.68 o                         
   9   8   5          1.37        -11.92        16.17 o                         
  -8   9   5         15.55         12.66        25.91 o                         
  -6   9   5        291.96        339.61        25.37 o                         
  -4   9   5        211.30        197.74        18.65 o                         
  -2   9   5         45.66         50.14        16.30 o                         
   0   9   5         51.56         48.06        12.94 o                         
   2   9   5        280.11        265.69        19.72 o                         
   4   9   5         80.37         65.46        17.45 o                         
   6   9   5        117.11         91.21        21.53 o                         
   8   9   5         11.41         20.34        33.26 o                         
  -5  10   5         48.63         18.30        24.97 o                         
  -3  10   5          0.22        -12.90        36.97 o                         
  -1  10   5         39.77          4.93        19.96 o                         
   1  10   5          0.66          9.44        27.65 o                         
   3  10   5         25.45         25.11        30.07 o                         
   5  10   5         19.68         -3.99        23.05 o                         
 -16   0   6         10.94         21.56        35.83 o                         
 -14   0   6        125.37         99.48        30.96 o                         
 -12   0   6        356.39        296.27        14.45 o                         
 -10   0   6        244.70        217.35        17.62 o                         
  -8   0   6        355.42        269.22        14.51 o                         
  -6   0   6      23007.26      23481.63       438.47 o                         
  -4   0   6         15.70         12.75         8.47 o                         
  -2   0   6       5065.85       4658.28        69.62 o                         
   0   0   6       5532.11       5481.62        70.85 o                         
   2   0   6      12390.74      12080.64       158.88 o                         
   4   0   6       6796.05       7097.41        99.16 o                         
   6   0   6       2702.10       2981.20        48.72 o                         
   8   0   6       2923.17       2934.18        55.17 o                         
  10   0   6         69.17         36.93        14.01 o                         
  12   0   6        197.16        188.82        21.86 o                         
  14   0   6        102.00         85.07        17.64 o                         
  16   0   6         45.69         -3.67        27.28 o                         
 -15   1   6         45.84         39.98        14.85 o                         
 -13   1   6         56.90         77.22        20.58 o                         
 -11   1   6        775.90        819.62        20.20 o                         
  -9   1   6        364.74        357.94        12.43 o                         
  -7   1   6       1138.30       1290.95        32.97 o                         
  -5   1   6          1.37         -0.50         4.55 o                         
  -3   1   6        363.95        333.07        10.42 o                         
  -1   1   6        443.52        431.74         8.41 o                         
   1   1   6       2234.13       2029.33        23.17 o                         
   3   1   6       3832.66       3674.14        38.82 o                         
   5   1   6        461.07        400.21         9.97 o                         
   7   1   6        803.53        769.30        16.69 o                         
   9   1   6        974.33        950.57        25.76 o                         
  11   1   6        199.44        199.47        23.12 o                         
  13   1   6         16.92          8.37        10.63 o                         
  15   1   6          0.37        -16.30        16.30 o                         
 -16   2   6         58.24         52.98        41.91 o                         
 -14   2   6          5.34          2.77        10.93 o                         
 -12   2   6        541.90        498.16        15.76 o                         
 -10   2   6          5.58         -8.78         8.78 o                         
  -8   2   6        546.88        532.34        14.94 o                         
  -6   2   6        241.77        256.69         8.97 o                         
  -4   2   6       1872.28       1710.41        22.34 o                         
  -2   2   6        420.87        460.47         9.47 o                         
   0   2   6       2113.85       1979.93        24.08 o                         
   2   2   6       2731.18       2586.51        29.00 o                         
   4   2   6       1014.20       1041.88        15.82 o                         
   6   2   6        162.73        176.13        10.22 o                         
   8   2   6       1028.80       1182.46        25.77 o                         
  10   2   6        792.67        771.66        21.39 o                         
  12   2   6        341.82        349.71        19.15 o                         
  14   2   6        137.77        125.96        18.75 o                         
 -15   3   6         20.69         17.54        18.58 o                         
 -13   3   6          0.08        -18.10        18.10 o                         
 -11   3   6        189.65        194.65        16.52 o                         
  -9   3   6        157.66        150.56        10.10 o                         
  -7   3   6        327.79        342.67        10.19 o                         
  -5   3   6        538.92        516.15        10.77 o                         
  -3   3   6          1.29          5.94         6.11 o                         
  -1   3   6        289.13        293.88         8.45 o                         
   1   3   6       1013.90       1038.41        17.62 o                         
   3   3   6       4704.68       4818.03        53.57 o                         
   5   3   6        159.75        170.39         8.23 o                         
   7   3   6        606.56        600.48        15.93 o                         
   9   3   6          2.67        -10.44        13.12 o                         
  11   3   6         22.00         30.55        11.41 o                         
  13   3   6        121.64         97.03        20.92 o                         
  15   3   6          4.92         11.80        18.56 o                         
 -14   4   6          7.05         25.04        28.44 o                         
 -12   4   6         46.19         33.97        19.43 o                         
 -10   4   6         31.88         16.32         9.70 o                         
  -8   4   6        628.71        723.76        18.85 o                         
  -6   4   6         59.73         95.23         7.39 o                         
  -4   4   6       2259.80       2335.72        29.44 o                         
  -2   4   6       5768.02       5513.90        55.71 o                         
   0   4   6       1801.97       1871.25        24.75 o                         
   2   4   6         47.15         36.59         7.19 o                         
   4   4   6       1596.24       1657.06        23.25 o                         
   6   4   6        508.87        486.05        13.64 o                         
   8   4   6         22.65         11.67        16.74 o                         
  10   4   6        714.68        695.92        26.13 o                         
  12   4   6         57.45         27.63        17.70 o                         
  14   4   6         92.64         52.48        31.61 o                         
 -13   5   6         70.27         59.54        14.85 o                         
 -11   5   6        491.92        491.92        18.59 o                         
  -9   5   6         93.27         73.19        14.62 o                         
  -7   5   6         66.54         67.16         9.61 o                         
  -5   5   6        405.33        430.98        12.40 o                         
  -3   5   6       2191.50       2322.40        28.98 o                         
  -1   5   6        638.02        636.42        13.82 o                         
   1   5   6       6881.48       7187.52        75.58 o                         
   3   5   6       2080.66       2085.12        28.61 o                         
   5   5   6        145.85        162.48         9.44 o                         
   7   5   6         13.64          5.30        13.68 o                         
   9   5   6        268.07        225.67        19.05 o                         
  11   5   6         99.67         88.73        22.18 o                         
  13   5   6         68.40         56.68        24.91 o                         
 -12   6   6          0.31         -3.64        11.54 o                         
 -10   6   6        220.39        253.24        15.88 o                         
  -8   6   6         70.21         52.67        10.78 o                         
  -6   6   6        586.46        614.78        19.43 o                         
  -4   6   6         71.38         82.38         9.35 o                         
  -2   6   6          0.59          9.87         8.15 o                         
   0   6   6        595.49        555.95        15.92 o                         
   2   6   6        461.02        485.77        15.86 o                         
   4   6   6         33.37         28.53        10.29 o                         
   6   6   6        696.01        695.57        22.81 o                         
   8   6   6          0.01          3.22        16.20 o                         
  10   6   6        711.56        749.26        27.86 o                         
  12   6   6        165.90        167.58        19.75 o                         
 -11   7   6        109.06         97.50        23.80 o                         
  -9   7   6         41.42         23.57        16.06 o                         
  -7   7   6        913.21        986.03        29.13 o                         
  -5   7   6        640.82        671.75        22.40 o                         
  -3   7   6        118.47        133.35        15.43 o                         
  -1   7   6        490.06        467.09        15.33 o                         
   1   7   6         11.24          4.37         9.69 o                         
   3   7   6        245.63        263.74        17.06 o                         
   5   7   6        431.96        451.54        21.72 o                         
   7   7   6        104.85         76.49        16.01 o                         
   9   7   6         26.26         35.93        22.66 o                         
  11   7   6         28.41         30.20        37.34 o                         
 -10   8   6         32.27         14.43        26.15 o                         
  -8   8   6         57.46         61.80        13.88 o                         
  -6   8   6         43.97         84.28        19.27 o                         
  -4   8   6          4.26         -5.20        13.70 o                         
  -2   8   6         84.45        103.23        14.00 o                         
   0   8   6          5.02        -11.41        13.14 o                         
   2   8   6        152.02        124.91        23.31 o                         
   4   8   6        218.71        271.25        26.38 o                         
   6   8   6         78.70         68.02        15.55 o                         
   8   8   6         17.74        -18.97        20.30 o                         
  10   8   6          6.80         -7.49        32.43 o                         
  -7   9   6         60.27         51.36        21.53 o                         
  -5   9   6         67.44         85.16        25.78 o                         
  -3   9   6        419.61        446.12        18.67 o                         
  -1   9   6         57.15         56.43        21.90 o                         
   1   9   6         99.03         47.32        31.92 o                         
   3   9   6         40.36         79.77        21.67 o                         
   5   9   6         45.20         76.07        15.13 o                         
   7   9   6         30.06        -28.72        28.72 o                         
  -4  10   6         25.95         55.18        34.26 o                         
  -2  10   6         17.80         24.59        34.24 o                         
   0  10   6          6.04          0.01        25.23 o                         
   2  10   6          1.58        -17.89        33.47 o                         
   4  10   6         91.99         66.74        40.29 o                         
 -16   1   7        579.36        615.56        24.90 o                         
 -14   1   7        581.16        569.69        34.09 o                         
 -12   1   7         79.24         63.32        13.42 o                         
 -10   1   7         16.86          0.33         8.46 o                         
  -8   1   7        194.89        170.02        12.05 o                         
  -6   1   7        929.20        945.91        16.42 o                         
  -4   1   7       1310.21       1373.98        20.55 o                         
  -2   1   7        126.02        103.45         7.82 o                         
   0   1   7        602.48        472.53         9.13 o                         
   2   1   7       9360.03       9259.29        88.49 o                         
   4   1   7        178.58        176.61         7.55 o                         
   6   1   7          0.26         -2.57         5.90 o                         
   8   1   7          1.32         -1.88         6.42 o                         
  10   1   7         16.49        -13.60        13.60 o                         
  12   1   7        138.32        102.59        17.59 o                         
  14   1   7         56.93         48.74        15.85 o                         
 -15   2   7          4.37         -7.42        18.32 o                         
 -13   2   7          0.31         -4.97        17.29 o                         
 -11   2   7          5.03        -11.52        11.52 o                         
  -9   2   7         58.57         43.08        11.37 o                         
  -7   2   7        214.95        208.10        12.69 o                         
  -5   2   7       1320.64       1295.22        20.61 o                         
  -3   2   7       1036.02       1146.11        16.25 o                         
  -1   2   7       1859.87       1772.25        22.37 o                         
   1   2   7       7704.37       7789.42        76.77 o                         
   3   2   7        102.61         82.76         7.39 o                         
   5   2   7       1893.65       1950.90        24.33 o                         
   7   2   7       2308.92       2392.95        31.62 o                         
   9   2   7        854.37        873.73        18.48 o                         
  11   2   7         24.31         18.50        21.61 o                         
  13   2   7        186.94        201.57        13.95 o                         
  15   2   7         15.01        -26.64        26.64 o                         
 -14   3   7          0.07        -11.30        23.31 o                         
 -12   3   7         61.63         19.59        12.51 o                         
 -10   3   7        305.02        315.57        15.89 o                         
  -8   3   7         42.47         40.16        12.59 o                         
  -6   3   7       1415.88       1411.60        22.63 o                         
  -4   3   7          1.31         -5.32         5.32 o                         
  -2   3   7         73.34         65.51         6.92 o                         
   0   3   7      19756.02      20584.23       195.70 o                         
   4   3   7        287.64        244.73         9.29 o                         
   6   3   7         61.50         46.84         7.25 o                         
   8   3   7        495.20        501.91        15.82 o                         
  10   3   7        908.23        852.07        20.16 o                         
  12   3   7         82.06         44.68        24.25 o                         
  14   3   7        105.35         91.17        18.07 o                         
 -15   4   7         31.17         41.43        20.39 o                         
 -13   4   7        100.31         82.52        15.89 o                         
 -11   4   7        149.75        164.81        17.89 o                         
  -9   4   7         64.85         23.79        17.71 o                         
  -7   4   7        639.49        669.66        22.13 o                         
  -5   4   7        215.65        243.88         9.36 o                         
  -3   4   7        509.23        423.46        13.31 o                         
  -1   4   7       1631.29       1568.22        21.22 o                         
   1   4   7         79.34         58.62         8.01 o                         
   3   4   7        425.74        389.71        11.22 o                         
   5   4   7        178.24        182.11        11.75 o                         
   7   4   7        445.72        428.90        16.26 o                         
   9   4   7         84.11         64.74        11.95 o                         
  11   4   7         99.86        120.89        17.28 o                         
  13   4   7          6.26          9.01        30.79 o                         
 -14   5   7         37.35         33.46        37.92 o                         
 -12   5   7         32.42         32.53        14.65 o                         
 -10   5   7         39.43          8.18         9.45 o                         
  -8   5   7         35.45          9.03         9.29 o                         
  -6   5   7        424.37        435.10        12.68 o                         
  -4   5   7        497.39        532.95        18.06 o                         
  -2   5   7        112.98        114.66         8.43 o                         
   0   5   7       2119.51       2193.76        28.68 o                         
   2   5   7        959.41        964.38        17.98 o                         
   4   5   7        537.53        572.06        15.50 o                         
   6   5   7        102.18         82.45        10.05 o                         
   8   5   7          0.26        -14.68        14.68 o                         
  10   5   7          5.14        -14.88        15.34 o                         
  12   5   7          6.21         -5.79        18.02 o                         
 -13   6   7         52.70         77.52        17.74 o                         
 -11   6   7         21.46         14.44        19.57 o                         
  -9   6   7          0.27        -16.97        16.97 o                         
  -7   6   7        291.99        272.52        14.77 o                         
  -5   6   7       1833.10       1803.75        28.76 o                         
  -3   6   7       1022.34       1017.73        20.93 o                         
  -1   6   7        108.72        117.65         9.75 o                         
   1   6   7       1966.88       2012.60        29.19 o                         
   3   6   7         13.18         -3.21         8.78 o                         
   5   6   7          4.02         -1.48        13.73 o                         
   7   6   7        305.55        351.35        21.58 o                         
   9   6   7        594.80        568.57        17.61 o                         
  11   6   7         27.20         45.21        22.90 o                         
 -12   7   7        145.00        134.66        37.25 o                         
 -10   7   7        223.17        252.79        23.94 o                         
  -8   7   7        478.40        446.89        28.70 o                         
  -6   7   7        799.58        786.81        28.29 o                         
  -4   7   7        264.23        283.95        17.33 o                         
  -2   7   7          0.17         -2.26        13.56 o                         
   0   7   7       2107.26       2214.93        34.78 o                         
   2   7   7          3.82         14.17        13.83 o                         
   4   7   7       1004.26       1069.15        28.58 o                         
   6   7   7         11.43          8.40        13.59 o                         
   8   7   7         14.23         12.39        17.05 o                         
  10   7   7         14.14         39.36        21.38 o                         
  -9   8   7        186.73        192.80        17.25 o                         
  -7   8   7        604.57        593.97        35.13 o                         
  -5   8   7        416.51        483.32        22.40 o                         
  -3   8   7         32.90         24.16        13.12 o                         
  -1   8   7         99.72        113.51        17.68 o                         
   1   8   7        181.14        120.71        15.67 o                         
   3   8   7         21.44          0.43        16.09 o                         
   5   8   7        159.26        157.93        17.10 o                         
   7   8   7         78.01         95.15        15.78 o                         
   9   8   7         25.81        -10.37        23.31 o                         
  -8   9   7          8.29         -4.02        23.26 o                         
  -6   9   7        148.91        185.30        17.75 o                         
  -4   9   7        348.44        360.53        20.35 o                         
  -2   9   7        298.47        262.36        20.96 o                         
   0   9   7         65.20         38.38        20.39 o                         
   2   9   7         19.09         -7.50        17.35 o                         
   4   9   7        116.12        115.80        19.57 o                         
   6   9   7          0.42        -11.88        22.08 o                         
   8   9   7          5.77         -8.89       114.17 o                         
  -5  10   7         18.37         37.83        27.65 o                         
  -3  10   7         22.70          1.20        55.31 o                         
  -1  10   7         23.69         18.65        38.43 o                         
   1  10   7          7.05        -15.23        43.00 o                         
   3  10   7         51.08         60.99        26.46 o                         
 -16   0   8         15.65         31.07        40.99 o                         
 -14   0   8         13.35         59.20        35.96 o                         
 -12   0   8          1.62         22.46        35.76 o                         
 -10   0   8       1325.05       1416.96        41.64 o                         
  -8   0   8          1.07          6.97        12.35 o                         
  -6   0   8        686.33        769.09        20.38 o                         
  -4   0   8       4938.33       4966.33        73.15 o                         
  -2   0   8         54.69         47.71         6.15 o                         
   0   0   8       1255.50       1114.12        21.30 o                         
   2   0   8       3280.93       3514.09        51.45 o                         
   4   0   8          0.50         -8.88         8.88 o                         
   6   0   8       5413.34       5645.34        82.58 o                         
   8   0   8        222.72        251.21        15.55 o                         
  10   0   8        882.88        819.13        29.34 o                         
  12   0   8          0.01        -13.43        24.04 o                         
  14   0   8        154.61        155.16        31.29 o                         
 -15   1   8        388.85        372.20        22.82 o                         
 -13   1   8          0.68          1.86        15.52 o                         
 -11   1   8        108.58        110.70        11.14 o                         
  -9   1   8         18.32          8.49         6.86 o                         
  -7   1   8         45.87         57.32         5.31 o                         
  -5   1   8         97.05        136.03        10.07 o                         
  -3   1   8       1154.45       1112.10        15.85 o                         
  -1   1   8       3132.90       3069.35        31.77 o                         
   1   1   8       1039.58        979.76        14.94 o                         
   3   1   8       9228.06       9574.80        90.56 o                         
   5   1   8        359.03        352.85         9.64 o                         
   7   1   8        115.30         88.34         9.06 o                         
   9   1   8         26.72         23.26        12.09 o                         
  11   1   8        161.32        134.15        13.53 o                         
  13   1   8         84.51         55.13        22.58 o                         
  15   1   8         46.41         22.20        20.91 o                         
 -16   2   8         95.09        125.94        19.29 o                         
 -14   2   8         38.59         33.04        20.13 o                         
 -12   2   8         23.65          7.28        12.66 o                         
 -10   2   8        704.60        617.87        21.20 o                         
  -8   2   8        337.96        372.34        13.75 o                         
  -6   2   8         25.32         39.04         8.26 o                         
  -4   2   8       2336.77       2339.57        30.70 o                         
  -2   2   8       5145.89       5163.66        57.26 o                         
   0   2   8        496.79        508.99        10.60 o                         
   2   2   8       1731.39       1680.12        21.56 o                         
   4   2   8       4194.67       4228.12        47.13 o                         
   6   2   8        777.62        896.00        21.04 o                         
   8   2   8         24.11         23.50        11.35 o                         
  10   2   8          0.94          2.00        15.92 o                         
  12   2   8        197.18        235.65        29.26 o                         
  14   2   8         30.43         24.87        22.91 o                         
 -15   3   8         16.04         35.15        27.73 o                         
 -13   3   8        177.33        120.24        25.78 o                         
 -11   3   8          2.60        -12.68        13.17 o                         
  -9   3   8        121.66        121.04        11.56 o                         
  -7   3   8        258.55        224.29        13.15 o                         
  -5   3   8        121.79        116.07         7.40 o                         
  -3   3   8       2866.77       2856.44        32.49 o                         
  -1   3   8       4708.86       4870.81        50.66 o                         
   1   3   8         10.98        -10.70        10.70 o                         
   3   3   8        209.54        254.96         9.62 o                         
   5   3   8        215.52        169.78         9.41 o                         
   7   3   8          2.83         -4.23         7.75 o                         
   9   3   8       1815.44       1957.92        37.93 o                         
  11   3   8        316.57        309.69        18.21 o                         
  13   3   8         25.18         12.52        22.59 o                         
 -14   4   8          0.85        -28.49        33.93 o                         
 -12   4   8        154.22        168.11        23.62 o                         
 -10   4   8        179.03        145.52        14.22 o                         
  -8   4   8          0.13          2.55         8.38 o                         
  -6   4   8        377.04        366.85        10.92 o                         
  -4   4   8        130.19         87.20         8.67 o                         
  -2   4   8       3818.79       3795.56        40.60 o                         
   0   4   8       1396.12       1540.17        21.27 o                         
   2   4   8          2.76         -8.71         8.71 o                         
   4   4   8        318.86        320.44        10.84 o                         
   6   4   8        485.56        494.25        13.61 o                         
   8   4   8         28.16         21.18        12.56 o                         
  10   4   8         59.91         53.03        20.10 o                         
  12   4   8        347.11        321.09        21.56 o                         
  14   4   8          3.43         -3.28        37.86 o                         
 -13   5   8          4.02         16.71        18.74 o                         
 -11   5   8        135.28        141.55        11.99 o                         
  -9   5   8        308.93        296.66        15.00 o                         
  -7   5   8         83.04         98.28         8.55 o                         
  -5   5   8        257.65        249.97        12.78 o                         
  -3   5   8       1957.33       2010.08        28.82 o                         
  -1   5   8       2997.46       3126.99        37.00 o                         
   1   5   8          4.47         21.58        10.73 o                         
   3   5   8         94.90         83.52        10.33 o                         
   5   5   8        200.53        165.90        12.61 o                         
   7   5   8        198.62        162.48         9.98 o                         
   9   5   8         30.94         38.61        23.35 o                         
  11   5   8         32.72         11.66        13.66 o                         
  13   5   8         18.08         15.21        32.28 o                         
 -12   6   8          6.29          5.36        21.85 o                         
 -10   6   8          2.38        -15.08        15.08 o                         
  -8   6   8          4.72         -6.06         8.78 o                         
  -4   6   8       1335.39       1329.80        24.34 o                         
  -2   6   8        126.65        162.02         9.84 o                         
   0   6   8        544.88        535.63        15.35 o                         
   2   6   8       1261.95       1340.37        22.80 o                         
   4   6   8         44.15         59.48         9.83 o                         
   6   6   8       1554.76       1557.06        39.24 o                         
   8   6   8        816.85        885.00        28.00 o                         
  10   6   8        324.37        371.90        26.36 o                         
  12   6   8        432.02        488.13        34.57 o                         
 -11   7   8         12.61          0.84        17.66 o                         
  -9   7   8          2.72         -3.49        17.04 o                         
  -7   7   8         17.94         15.19        15.24 o                         
  -5   7   8        954.37        959.14        28.13 o                         
  -3   7   8        851.22        853.84        20.63 o                         
  -1   7   8       1086.05       1046.24        25.53 o                         
   1   7   8       1051.02       1090.83        22.72 o                         
   3   7   8        739.10        765.18        23.06 o                         
   5   7   8        103.54        124.50        15.51 o                         
   7   7   8        206.14        183.27        14.45 o                         
   9   7   8          6.05         -2.01        19.71 o                         
  11   7   8         46.97         22.34        27.17 o                         
 -10   8   8        151.77        121.59        21.10 o                         
  -8   8   8        105.30         56.01        21.52 o                         
  -6   8   8        196.68        185.92        18.86 o                         
  -4   8   8        129.02        169.40        22.86 o                         
  -2   8   8         14.24          1.83        18.61 o                         
   0   8   8          6.27          2.75        18.01 o                         
   2   8   8        274.75        269.48        18.58 o                         
   4   8   8         80.04         83.60        12.57 o                         
   6   8   8        651.61        687.51        19.79 o                         
   8   8   8         63.15         68.22        15.01 o                         
  -7   9   8         90.46        124.30        26.52 o                         
  -5   9   8          0.59        -19.72        19.72 o                         
  -3   9   8         77.11         94.25        15.99 o                         
  -1   9   8        292.76        374.04        25.18 o                         
   1   9   8         60.02        108.07        24.07 o                         
   3   9   8         59.08         58.11        18.40 o                         
   5   9   8          8.75        -12.82        20.83 o                         
   7   9   8          1.83         -4.50        30.35 o                         
  -4  10   8          2.43         -4.55        28.46 o                         
  -2  10   8          1.29          2.89        39.41 o                         
   0  10   8         80.93         45.01        29.57 o                         
   2  10   8          0.48        -14.16        35.04 o                         
   4  10   8         15.04        294.44       383.01 o                         
 -16   1   9         90.72         82.08        26.99 o                         
 -14   1   9         29.24         29.47        18.98 o                         
 -12   1   9         77.14         58.48        12.65 o                         
 -10   1   9       1046.46       1039.25        24.45 o                         
  -8   1   9        137.26        138.83         8.35 o                         
  -6   1   9          1.74          5.52         5.16 o                         
  -4   1   9        265.50        232.63         8.42 o                         
  -2   1   9      14230.48      14154.93       135.07 o                         
   0   1   9        839.61       1030.15        16.21 o                         
   2   1   9      13023.80      13240.96       125.75 o                         
   4   1   9        321.64        376.52        10.48 o                         
   6   1   9       1061.46       1054.81        20.68 o                         
   8   1   9        321.99        312.41        10.87 o                         
  10   1   9        157.53        149.07        11.95 o                         
  12   1   9          0.51        -10.01        10.01 o                         
  14   1   9         67.90         35.27        15.17 o                         
 -15   2   9         16.45          2.88        16.22 o                         
 -13   2   9          0.17         -1.94        10.22 o                         
 -11   2   9          0.05         -6.88         8.98 o                         
  -9   2   9       1298.50       1287.46        25.04 o                         
  -7   2   9        607.44        616.42        14.90 o                         
  -5   2   9       1355.06       1408.93        19.81 o                         
  -3   2   9       4625.42       5034.48        57.72 o                         
  -1   2   9       1188.94       1078.64        15.72 o                         
   1   2   9       3405.05       3492.67        38.27 o                         
   3   2   9         18.33         11.49         7.94 o                         
   5   2   9       6904.83       7095.93        72.71 o                         
   7   2   9          0.00         -1.82         7.64 o                         
   9   2   9       3273.22       3479.10        48.23 o                         
  11   2   9         49.20         22.75        15.42 o                         
  13   2   9          4.16        -18.24        22.19 o                         
  15   2   9         38.03         42.13        24.67 o                         
 -14   3   9         17.38          0.42        14.42 o                         
 -12   3   9         25.37         50.49        19.07 o                         
 -10   3   9         17.16         -0.93        15.47 o                         
  -8   3   9        813.85        883.92        18.61 o                         
  -6   3   9        839.11        817.32        22.05 o                         
  -4   3   9       7209.33       7257.56        74.96 o                         
  -2   3   9          5.69         17.44         7.77 o                         
   0   3   9        469.53        472.57        12.49 o                         
   2   3   9       1720.84       1984.41        27.36 o                         
   4   3   9         23.48          7.84         7.62 o                         
   6   3   9         26.61         18.07        10.33 o                         
   8   3   9        492.84        487.55        18.47 o                         
  10   3   9          7.27        -12.45        12.45 o                         
  12   3   9        209.64        150.71        20.87 o                         
  14   3   9         11.37         -3.04        38.35 o                         
 -15   4   9         43.23         42.87        26.28 o                         
 -13   4   9         50.48         45.47        21.75 o                         
 -11   4   9       1017.24       1049.27        31.68 o                         
  -9   4   9        420.84        404.16        13.11 o                         
  -7   4   9         14.63          3.89         8.01 o                         
  -5   4   9       1098.89       1190.39        22.14 o                         
  -3   4   9        852.77        708.07        15.51 o                         
  -1   4   9        913.09        993.84        16.74 o                         
   1   4   9       1441.43       1430.90        21.32 o                         
   3   4   9        324.01        364.16        11.64 o                         
   5   4   9        890.46        916.57        19.64 o                         
   7   4   9        214.89        217.86        15.85 o                         
   9   4   9        117.34        125.50        16.75 o                         
  11   4   9         74.25         21.75        14.03 o                         
  13   4   9          0.35          8.45        25.03 o                         
 -14   5   9         12.80         22.58        13.04 o                         
 -12   5   9        101.41        103.88        18.94 o                         
 -10   5   9         28.24         12.68         9.57 o                         
  -8   5   9        916.90        939.25        27.59 o                         
  -6   5   9       1923.00       1907.82        32.99 o                         
  -4   5   9         55.81         39.76         8.50 o                         
  -2   5   9       1174.93       1143.42        18.79 o                         
   0   5   9         15.34         26.94         9.01 o                         
   2   5   9       1487.19       1372.10        22.70 o                         
   4   5   9         22.49          8.97         8.75 o                         
   6   5   9        337.50        397.02        18.99 o                         
   8   5   9        303.67        330.09        18.90 o                         
  10   5   9         92.78         77.49        17.74 o                         
  12   5   9          1.28        -14.05        18.97 o                         
 -13   6   9          5.65         49.32        19.93 o                         
 -11   6   9         92.40         61.33        19.17 o                         
  -9   6   9         11.06          7.68         9.01 o                         
  -7   6   9          0.34          5.50         8.52 o                         
  -5   6   9        267.96        274.80        14.39 o                         
  -3   6   9         83.24         84.86        11.33 o                         
  -1   6   9        329.34        331.78        12.23 o                         
   1   6   9        160.21        134.07        14.52 o                         
   3   6   9        316.87        373.34        13.46 o                         
   5   6   9        643.63        655.37        27.43 o                         
   7   6   9        263.73        315.86        13.54 o                         
   9   6   9         58.02         85.33        16.99 o                         
  11   6   9        140.07        120.34        17.60 o                         
 -12   7   9         75.56        111.69        28.46 o                         
 -10   7   9         37.30         47.57        17.01 o                         
  -8   7   9        128.17         95.71        20.26 o                         
  -6   7   9        233.80        187.62        16.35 o                         
  -4   7   9       1103.44       1149.45        31.68 o                         
  -2   7   9        580.10        567.20        27.91 o                         
   0   7   9        273.91        271.93        17.32 o                         
   2   7   9       1266.86       1202.37        28.56 o                         
   4   7   9         10.47          1.55        13.22 o                         
   6   7   9        225.70        260.28        16.67 o                         
   8   7   9         81.17         88.17        21.83 o                         
  10   7   9         39.88         60.29        51.02 o                         
  -9   8   9         29.39          8.85        15.00 o                         
  -7   8   9        259.23        248.23        18.34 o                         
  -5   8   9         71.96         46.55        25.56 o                         
  -3   8   9         56.22         16.79        19.52 o                         
  -1   8   9        402.06        461.67        27.66 o                         
   1   8   9         28.82         16.34        17.26 o                         
   3   8   9         52.61         32.49        17.70 o                         
   5   8   9        332.67        347.94        17.54 o                         
   7   8   9        392.32        466.69        23.35 o                         
   9   8   9          5.65         38.96        36.30 o                         
  -8   9   9         71.79         26.16        25.96 o                         
  -6   9   9          0.06        -21.90        35.57 o                         
  -4   9   9        115.28        112.50        19.69 o                         
  -2   9   9          0.60         17.13        19.36 o                         
   0   9   9         26.10         40.10        21.03 o                         
   2   9   9         11.13        -12.47        12.47 o                         
   4   9   9         80.20        132.87        24.44 o                         
   6   9   9          4.01        -36.61        36.61 o                         
  -3  10   9          3.86          6.83        34.95 o                         
  -1  10   9          0.76         -6.74        29.06 o                         
   1  10   9          0.02         -3.69        50.39 o                         
   3  10   9         19.79         32.36        41.19 o                         
 -16   0  10         27.45         17.62        20.00 o                         
 -14   0  10        315.81        236.71        65.67 o                         
 -12   0  10         97.19         58.13        38.52 o                         
 -10   0  10        787.78        810.30        29.32 o                         
  -8   0  10        907.81        886.83        22.51 o                         
  -6   0  10        651.08        628.24        15.40 o                         
  -4   0  10        131.47        151.95        13.65 o                         
  -2   0  10       4606.08       4312.78        59.11 o                         
   0   0  10         88.40         92.85        10.17 o                         
   2   0  10       1254.15       1165.88        24.70 o                         
   4   0  10        516.69        474.27        17.15 o                         
   6   0  10        292.21        267.64        15.08 o                         
   8   0  10        567.57        545.26        20.77 o                         
  10   0  10        393.96        419.05        42.06 o                         
  12   0  10        323.05        412.53        36.24 o                         
  14   0  10        225.09        145.53        35.21 o                         
 -13   1  10        109.95         78.37        15.38 o                         
 -11   1  10         11.49        -10.12        10.12 o                         
  -9   1  10         17.92         21.90         7.29 o                         
  -7   1  10        159.55        154.66         7.91 o                         
  -5   1  10        191.17        199.88         6.98 o                         
  -3   1  10       2718.35       2673.85        30.66 o                         
  -1   1  10       8161.13       8510.48        79.07 o                         
   1   1  10        356.66        420.18        10.27 o                         
   3   1  10        379.52        415.92        12.42 o                         
   5   1  10        192.97        249.18         9.42 o                         
   7   1  10         74.20         43.12        11.87 o                         
   9   1  10         79.59         69.10        12.69 o                         
  11   1  10         17.79          5.10        17.03 o                         
  13   1  10         14.84          2.56        13.15 o                         
  15   1  10          0.66        -23.47        23.47 o                         
 -14   2  10         27.30         20.41        22.06 o                         
 -12   2  10        123.26         85.14        12.08 o                         
 -10   2  10          1.06         -8.39         8.39 o                         
  -8   2  10        237.44        197.34         8.68 o                         
  -6   2  10        758.53        852.66        16.59 o                         
  -4   2  10       2589.30       2604.05        34.01 o                         
  -2   2  10       1993.69       2071.60        25.74 o                         
   0   2  10          8.41         -5.59         8.52 o                         
   2   2  10       1852.42       1925.44        24.32 o                         
   4   2  10        932.67        988.66        17.41 o                         
   6   2  10        571.38        596.51        15.89 o                         
   8   2  10        685.49        730.75        15.22 o                         
  10   2  10         14.10        -20.51        20.51 o                         
  12   2  10         74.63         50.70        20.47 o                         
  14   2  10         24.05        -14.97        14.97 o                         
 -15   3  10          0.11         14.37        30.88 o                         
 -13   3  10         17.69         26.22        20.77 o                         
 -11   3  10         35.65          4.04        11.63 o                         
  -9   3  10       1257.19       1322.65        25.68 o                         
  -7   3  10         32.78         26.64         7.49 o                         
  -5   3  10        184.92        191.75         7.56 o                         
  -3   3  10       1313.57       1325.97        20.93 o                         
  -1   3  10         45.37         84.28         7.80 o                         
   1   3  10       2659.63       2707.96        32.38 o                         
   3   3  10       1474.83       1362.68        20.77 o                         
   5   3  10        328.78        335.31        15.22 o                         
   7   3  10        206.41        237.25        12.79 o                         
   9   3  10         89.84         67.16        13.08 o                         
  11   3  10          0.03        -12.62        12.62 o                         
  13   3  10          3.41         -8.13        18.47 o                         
 -14   4  10          5.55          1.09        13.96 o                         
 -12   4  10        614.84        633.42        25.57 o                         
 -10   4  10         11.42          2.97         8.52 o                         
  -8   4  10        520.97        558.37        13.60 o                         
  -6   4  10        319.07        313.75        10.86 o                         
  -4   4  10        160.92        157.93         8.50 o                         
  -2   4  10         76.82         92.10         8.57 o                         
   0   4  10        363.31        413.53        11.71 o                         
   2   4  10        230.67        229.43        13.14 o                         
   4   4  10        167.22        168.33        11.20 o                         
   6   4  10        468.86        444.94        13.97 o                         
   8   4  10         99.46         98.96        11.61 o                         
  10   4  10          0.00        -13.75        13.75 o                         
  12   4  10        172.71        105.53        26.19 o                         
 -13   5  10          0.01         12.39        18.09 o                         
 -11   5  10         23.41         19.07        11.64 o                         
  -9   5  10        161.59        177.93        19.00 o                         
  -7   5  10       2565.60       2619.33        41.63 o                         
  -5   5  10        729.82        715.10        15.76 o                         
  -3   5  10        317.02        320.13        13.84 o                         
  -1   5  10         60.84         61.72         8.54 o                         
   1   5  10        469.59        550.20        15.01 o                         
   3   5  10         74.77         62.91        10.22 o                         
   5   5  10        717.47        730.03        17.18 o                         
   7   5  10        221.60        230.71        14.83 o                         
   9   5  10         77.30         49.11        12.92 o                         
  11   5  10        144.82        139.10        16.22 o                         
  13   5  10         43.08         91.43        28.39 o                         
 -12   6  10        248.22        245.48        32.99 o                         
 -10   6  10         53.66         68.35        11.07 o                         
  -8   6  10        871.77        891.93        27.52 o                         
  -6   6  10        104.92         87.06        10.85 o                         
  -4   6  10         18.71         -4.78        10.91 o                         
  -2   6  10         22.42         20.15        11.40 o                         
   0   6  10        669.52        683.66        16.14 o                         
   2   6  10       1223.01       1074.82        20.78 o                         
   4   6  10       3838.73       4075.21        54.59 o                         
   6   6  10       1673.37       1859.08        30.91 o                         
   8   6  10        879.40        886.35        26.35 o                         
  10   6  10          0.04         30.64        20.47 o                         
  12   6  10         36.05         13.67        40.29 o                         
 -11   7  10        155.44        174.06        33.48 o                         
  -9   7  10          8.93         -6.64        12.21 o                         
  -7   7  10          5.93        -15.48        15.48 o                         
  -5   7  10        398.94        388.04        20.76 o                         
  -3   7  10        114.80        119.15        15.57 o                         
  -1   7  10        212.44        193.50        13.80 o                         
   1   7  10        719.61        704.63        23.70 o                         
   3   7  10          2.26         16.82        19.21 o                         
   5   7  10        128.38        126.85        13.80 o                         
   7   7  10         43.34         31.04        15.60 o                         
   9   7  10        330.19        308.91        16.83 o                         
 -10   8  10          6.57          8.56        21.74 o                         
  -8   8  10        215.05        219.53        22.63 o                         
  -6   8  10        165.63        174.13        26.14 o                         
  -4   8  10        194.70        174.20        18.01 o                         
  -2   8  10         66.23         38.58        11.35 o                         
   0   8  10         24.95         34.45        14.74 o                         
   2   8  10        330.97        372.79        22.71 o                         
   4   8  10        160.34        137.38        19.81 o                         
   6   8  10        105.91        134.76        16.56 o                         
   8   8  10        256.84        197.05        28.86 o                         
  -7   9  10          0.06        -11.37        34.15 o                         
  -5   9  10         14.73        -16.30        16.95 o                         
  -3   9  10         67.77         30.48        13.56 o                         
  -1   9  10          0.49        -17.54        17.54 o                         
   1   9  10        266.90        233.98        20.16 o                         
   3   9  10         29.83         49.87        16.98 o                         
   5   9  10         22.16          2.36        27.53 o                         
  -2  10  10         18.60          5.36        32.18 o                         
   0  10  10          3.53         -3.87        35.39 o                         
   2  10  10         20.19        -14.40        44.18 o                         
 -14   1  11        115.12        116.92        23.08 o                         
 -12   1  11         60.02         74.32        13.93 o                         
 -10   1  11        100.74        105.05         8.91 o                         
  -8   1  11        127.31        133.64         8.59 o                         
  -6   1  11       1169.23       1221.30        18.76 o                         
  -4   1  11         48.60         34.78         8.01 o                         
  -2   1  11       3369.67       3268.37        35.34 o                         
   0   1  11       6661.60       7007.96        70.91 o                         
   2   1  11         28.16         13.47         7.04 o                         
   4   1  11        100.38         95.92         7.78 o                         
   6   1  11        470.73        470.46        12.25 o                         
   8   1  11        341.68        358.64        14.08 o                         
  10   1  11        328.48        298.58        13.20 o                         
  12   1  11        184.55        236.64        20.57 o                         
  14   1  11        351.85        414.21        33.05 o                         
 -15   2  11          0.57         16.62        18.67 o                         
 -13   2  11        198.43        175.17        17.25 o                         
 -11   2  11        217.98        194.71        12.77 o                         
  -9   2  11         14.46         -5.63         7.72 o                         
  -7   2  11         22.93         11.70         5.75 o                         
  -5   2  11        446.29        437.01        15.88 o                         
  -3   2  11        419.22        391.99        13.86 o                         
  -1   2  11        519.23        542.28        10.79 o                         
   1   2  11       8281.78       8614.62        81.85 o                         
   3   2  11        772.21        859.65        16.13 o                         
   5   2  11       4493.34       4591.95        50.15 o                         
   7   2  11        152.11        146.24        12.15 o                         
   9   2  11          1.04          3.05        13.20 o                         
  11   2  11        161.72        103.01        18.02 o                         
  13   2  11          5.91        -12.18        21.19 o                         
 -14   3  11         17.39         53.05        18.20 o                         
 -12   3  11          0.16         -1.82         9.21 o                         
 -10   3  11        341.30        367.88        16.39 o                         
  -8   3  11       2841.42       2995.42        50.13 o                         
  -6   3  11         71.34         84.50         8.51 o                         
  -4   3  11        949.08       1016.96        18.02 o                         
  -2   3  11        240.32        253.18         8.59 o                         
   0   3  11       1937.57       1940.20        25.47 o                         
   2   3  11         24.87         38.81         8.68 o                         
   4   3  11         55.35         45.53         8.25 o                         
   6   3  11        686.89        710.48        16.20 o                         
   8   3  11         48.81         44.79        12.60 o                         
  10   3  11         31.39         24.34        23.35 o                         
  12   3  11          6.77          4.58        19.12 o                         
  14   3  11         67.80         33.00        37.12 o                         
 -13   4  11        178.72        191.16        26.44 o                         
 -11   4  11         36.85         48.72        14.78 o                         
  -9   4  11        618.52        659.73        23.01 o                         
  -7   4  11        430.39        394.50        13.39 o                         
  -5   4  11        127.35        106.11        10.03 o                         
  -3   4  11        695.33        680.12        15.25 o                         
  -1   4  11        628.84        611.21        15.61 o                         
   1   4  11         17.15          5.26         7.95 o                         
   3   4  11        482.80        424.02        13.47 o                         
   5   4  11        110.73        109.08        15.23 o                         
   7   4  11         94.19         70.98        16.27 o                         
   9   4  11         15.85         16.15        19.97 o                         
  11   4  11        136.88        112.85        22.62 o                         
  13   4  11          0.09        -29.53        48.84 o                         
 -12   5  11         87.28         85.08        19.82 o                         
 -10   5  11         48.53         35.48        11.65 o                         
  -8   5  11        121.81        103.19        11.46 o                         
  -6   5  11       3155.97       3340.29        43.57 o                         
  -4   5  11        248.80        232.52        11.07 o                         
  -2   5  11        890.85        791.24        16.06 o                         
   0   5  11       2776.11       2713.21        34.00 o                         
   2   5  11         92.21         84.43        10.15 o                         
   4   5  11       1371.76       1398.38        24.15 o                         
   6   5  11        447.21        484.89        15.43 o                         
   8   5  11        584.12        533.31        19.76 o                         
  10   5  11         87.23         77.84        14.13 o                         
  12   5  11         89.69        100.79        29.08 o                         
 -11   6  11         33.44         24.92        16.38 o                         
  -9   6  11        361.34        347.45        25.81 o                         
  -7   6  11        393.71        415.08        17.63 o                         
  -5   6  11          4.54         -1.76         9.74 o                         
  -3   6  11        841.63        776.01        18.41 o                         
  -1   6  11         51.62         48.89        10.98 o                         
   1   6  11        387.40        430.59        15.31 o                         
   3   6  11         29.49         39.64        12.86 o                         
   5   6  11       2357.25       2769.40        40.93 o                         
   7   6  11         61.44         70.34        23.04 o                         
   9   6  11         92.80        130.05        19.66 o                         
  11   6  11          8.79         30.35        44.50 o                         
 -10   7  11         30.42         53.48        19.83 o                         
  -8   7  11        273.15        253.22        21.35 o                         
  -6   7  11        122.59        130.08        19.65 o                         
  -4   7  11         57.96         79.82        16.33 o                         
  -2   7  11        715.00        697.70        23.53 o                         
   0   7  11        499.18        521.38        19.55 o                         
   2   7  11        149.01        156.08        12.33 o                         
   4   7  11        219.32        230.32        25.57 o                         
   6   7  11         74.81         88.58        18.21 o                         
   8   7  11         19.50         27.33        22.49 o                         
  10   7  11         27.45         50.39        19.54 o                         
  -9   8  11        203.54        176.78        21.51 o                         
  -7   8  11          9.80         -8.15        22.12 o                         
  -5   8  11          6.50         15.64        18.99 o                         
  -3   8  11         64.71         51.16        13.59 o                         
  -1   8  11         16.34        -13.32        13.32 o                         
   1   8  11         15.56         -1.24        21.87 o                         
   3   8  11          0.62         -5.91        16.94 o                         
   5   8  11         97.64         51.87        23.90 o                         
   7   8  11         52.11          2.74        24.11 o                         
  -6   9  11         10.85        -10.05        41.16 o                         
  -4   9  11         33.77         24.58        19.88 o                         
  -2   9  11          7.16          5.04        22.74 o                         
   0   9  11          5.63         -3.22        12.91 o                         
   2   9  11         14.42          3.01        23.46 o                         
   4   9  11         78.37         63.28        22.81 o                         
   6   9  11         99.45        108.06        33.83 o                         
  -1  10  11         14.65        117.60      2041.43 o                         
 -14   0  12        516.67        439.20        42.35 o                         
 -12   0  12         74.71        124.60        43.47 o                         
 -10   0  12       1122.16       1104.33        38.07 o                         
  -8   0  12       1024.00        983.94        21.32 o                         
  -6   0  12        314.70        304.75        15.92 o                         
  -4   0  12       1674.53       1811.95        36.61 o                         
  -2   0  12       7806.45       7483.68        97.21 o                         
   0   0  12         87.73         87.09        11.99 o                         
   2   0  12        169.48        121.85        11.81 o                         
   4   0  12       2908.35       3302.39        54.40 o                         
   6   0  12         35.65         15.14        12.32 o                         
   8   0  12          8.28        -12.75        12.75 o                         
  10   0  12         89.21         74.71        16.22 o                         
  12   0  12        688.14        687.99        29.80 o                         
  14   0  12         42.23         53.82        59.17 o                         
 -15   1  12         47.22         72.72        46.33 o                         
 -13   1  12         23.47         53.51        11.81 o                         
 -11   1  12          8.24         10.21        13.90 o                         
  -9   1  12          1.37         -5.98         5.98 o                         
  -7   1  12        389.61        385.80        10.09 o                         
  -5   1  12       1188.01       1271.23        19.36 o                         
  -3   1  12       1291.03       1315.70        19.71 o                         
  -1   1  12        969.59       1018.77        15.49 o                         
   1   1  12       1488.26       1508.58        21.26 o                         
   3   1  12        245.35        248.75         9.65 o                         
   5   1  12        230.05        264.37        10.27 o                         
   7   1  12        212.32        212.42        10.39 o                         
   9   1  12          1.15        -10.02        10.02 o                         
  11   1  12         90.86         97.00        20.40 o                         
  13   1  12         82.94         63.42        18.09 o                         
 -14   2  12         22.14         10.76        14.84 o                         
 -12   2  12          4.82         22.79        10.27 o                         
 -10   2  12        217.37        179.05        12.42 o                         
  -8   2  12          7.58         -7.08         9.53 o                         
  -6   2  12        188.84        175.23        10.09 o                         
  -4   2  12        585.98        587.89        12.44 o                         
  -2   2  12          7.37         -2.97         7.31 o                         
   0   2  12        882.68        995.36        16.59 o                         
   2   2  12          0.14          4.67         8.00 o                         
   4   2  12         27.50         22.23         7.55 o                         
   6   2  12        248.86        284.43        11.30 o                         
   8   2  12         31.31          3.26        12.59 o                         
  10   2  12          2.51          9.84        12.62 o                         
  12   2  12        170.99        106.94        18.76 o                         
  14   2  12         12.84          8.50        37.17 o                         
 -15   3  12         90.02        166.21        52.11 o                         
 -13   3  12        109.55        145.05        15.03 o                         
 -11   3  12        248.50        240.04        15.91 o                         
  -9   3  12        316.73        310.03        13.28 o                         
  -7   3  12         72.30         64.98         7.19 o                         
  -5   3  12        119.11        125.63         7.71 o                         
  -3   3  12       1986.06       2014.79        27.33 o                         
  -1   3  12       1064.89       1015.09        16.53 o                         
   1   3  12        188.39        179.85         9.45 o                         
   3   3  12        221.00        223.72        10.21 o                         
   5   3  12        102.99        128.40        11.14 o                         
   7   3  12          0.08         -6.69        10.28 o                         
   9   3  12         13.52        -10.89        11.03 o                         
  11   3  12         75.00         25.92        15.16 o                         
  13   3  12          7.74        -11.85        21.21 o                         
 -14   4  12         58.61        101.57        24.87 o                         
 -12   4  12         73.56         82.90        22.87 o                         
 -10   4  12        908.20        925.20        25.11 o                         
  -8   4  12        151.91        163.70        12.12 o                         
  -6   4  12         76.89         72.26         8.41 o                         
  -4   4  12          0.44         -4.71         7.95 o                         
  -2   4  12         14.04          7.16         8.03 o                         
   0   4  12        338.88        350.42        11.30 o                         
   2   4  12        832.97        817.96        21.43 o                         
   4   4  12        744.09        727.67        17.17 o                         
   6   4  12        293.82        285.20        13.12 o                         
   8   4  12        121.91        108.32        14.36 o                         
  10   4  12         81.46         65.52        15.05 o                         
  12   4  12         66.71         60.76        36.93 o                         
 -13   5  12         48.92         74.91        22.87 o                         
 -11   5  12          4.28        -20.43        20.43 o                         
  -9   5  12          2.19        -11.63        11.63 o                         
  -7   5  12        298.85        297.58        15.67 o                         
  -5   5  12       1628.40       1734.92        28.93 o                         
  -3   5  12        618.35        614.02        16.56 o                         
  -1   5  12        148.19        184.60         9.87 o                         
   1   5  12        213.57        216.59        10.89 o                         
   3   5  12         82.80        106.21        11.53 o                         
   5   5  12        501.54        439.90        18.37 o                         
   7   5  12          0.26        -14.25        17.08 o                         
   9   5  12        767.92        827.10        33.63 o                         
  11   5  12          0.12         -8.24        28.65 o                         
 -12   6  12         70.75         81.18        37.54 o                         
 -10   6  12        106.70        101.89        19.41 o                         
  -8   6  12        100.08         48.02        12.13 o                         
  -6   6  12         93.30         92.00        13.09 o                         
  -4   6  12        364.40        342.12        13.66 o                         
  -2   6  12       1213.10       1205.84        23.77 o                         
   0   6  12       1081.17       1042.96        22.87 o                         
   2   6  12        667.78        646.61        22.91 o                         
   4   6  12       1044.19       1119.53        24.79 o                         
   6   6  12        315.23        305.93        18.51 o                         
   8   6  12        296.75        334.64        18.43 o                         
  10   6  12          6.66         33.98        27.16 o                         
 -11   7  12         92.87         63.16        14.62 o                         
  -9   7  12          0.31          2.17        25.77 o                         
  -7   7  12        295.07        323.64        17.55 o                         
  -5   7  12        648.20        691.69        26.57 o                         
  -3   7  12        374.61        432.68        28.16 o                         
  -1   7  12        405.12        398.70        17.22 o                         
   1   7  12         18.05         15.23        13.13 o                         
   3   7  12        224.09        204.57        20.34 o                         
   5   7  12          1.07         15.92        11.58 o                         
   7   7  12         81.44         78.00        14.53 o                         
   9   7  12         57.30         44.19        33.78 o                         
  -8   8  12         93.91        102.23        26.49 o                         
  -6   8  12         27.88         27.28        20.47 o                         
  -4   8  12         25.02         22.84        20.08 o                         
  -2   8  12        178.42        208.12        26.78 o                         
   0   8  12        103.78         97.10        17.05 o                         
   2   8  12          3.78        -17.52        17.52 o                         
   4   8  12         83.79         30.08        21.39 o                         
   6   8  12         14.33        -10.48        23.31 o                         
   8   8  12         62.51         16.44        30.28 o                         
  -5   9  12        125.21        129.67        40.65 o                         
  -3   9  12          3.80         -6.13        22.50 o                         
  -1   9  12          6.53         -3.33        17.91 o                         
   1   9  12        256.63        227.58        30.17 o                         
   3   9  12          3.69        -16.20        16.20 o                         
   5   9  12         24.89        -19.74        34.03 o                         
 -14   1  13          0.48         12.45        27.84 o                         
 -12   1  13         83.29         72.28        12.82 o                         
 -10   1  13        110.66        121.33         7.72 o                         
  -8   1  13         90.25         85.28         6.39 o                         
  -6   1  13       2478.71       2564.01        31.41 o                         
  -4   1  13        574.71        532.86        12.18 o                         
  -2   1  13        297.95        311.95         9.15 o                         
   0   1  13         57.32         31.14         7.03 o                         
   2   1  13         34.75         35.76         7.80 o                         
   4   1  13       1986.76       1987.98        26.53 o                         
   6   1  13         54.12         54.82        13.82 o                         
   8   1  13        537.44        511.40        16.91 o                         
  10   1  13        709.13        710.54        26.94 o                         
  12   1  13        637.75        625.83        23.35 o                         
  14   1  13         63.22         80.42        31.88 o                         
 -15   2  13         44.36        102.19        13.07 o                         
 -13   2  13         44.96         25.70        19.38 o                         
 -11   2  13          5.39          0.30        10.24 o                         
  -9   2  13        127.84        119.46         9.44 o                         
  -7   2  13       1197.34       1228.03        19.41 o                         
  -5   2  13         21.07         14.30         7.54 o                         
  -3   2  13       4407.78       4488.78        48.98 o                         
  -1   2  13        317.52        376.71        10.25 o                         
   1   2  13       4370.34       4417.82        46.11 o                         
   3   2  13        631.49        687.64        14.58 o                         
   5   2  13        777.39        809.78        21.93 o                         
   7   2  13        280.48        280.67        18.31 o                         
   9   2  13         13.35        -14.13        14.13 o                         
  11   2  13        210.87        175.24        14.91 o                         
  13   2  13          6.68         16.96        24.77 o                         
 -14   3  13          0.04         36.65        15.54 o                         
 -12   3  13         52.50         91.92        21.58 o                         
 -10   3  13        196.14        199.59        11.57 o                         
  -8   3  13        233.26        228.38        12.98 o                         
  -6   3  13       1842.30       1885.33        28.23 o                         
  -4   3  13        215.40        191.49        11.72 o                         
  -2   3  13          8.63         35.55         7.24 o                         
   0   3  13        449.83        446.06        11.44 o                         
   2   3  13        681.35        734.54        15.15 o                         
   4   3  13        926.04        870.09        17.67 o                         
   6   3  13         98.11        107.59        10.06 o                         
   8   3  13        351.55        337.62        13.16 o                         
  10   3  13        125.15        120.33        17.49 o                         
  12   3  13        175.29        159.39        25.14 o                         
 -13   4  13        441.42        507.59        24.70 o                         
 -11   4  13          4.84         15.88        14.40 o                         
  -9   4  13        104.18         69.82        13.98 o                         
  -7   4  13        560.12        578.12        15.30 o                         
  -5   4  13          0.17         -4.75         8.41 o                         
  -3   4  13        117.75        123.36         9.69 o                         
  -1   4  13        600.89        561.77        14.02 o                         
   1   4  13          0.23         -3.75         8.81 o                         
   3   4  13        115.43        132.07        13.81 o                         
   5   4  13        110.32         90.65        11.00 o                         
   7   4  13         92.64         70.29        11.82 o                         
   9   4  13          1.54        -10.01        10.01 o                         
  11   4  13         13.92        -18.88        18.88 o                         
 -12   5  13         42.31         31.20        17.39 o                         
 -10   5  13         83.98         61.34        16.35 o                         
  -8   5  13        199.93        200.05        19.53 o                         
  -6   5  13        320.49        344.78        14.49 o                         
  -4   5  13       3049.89       3077.24        41.01 o                         
  -2   5  13          2.04         -1.46         8.90 o                         
   0   5  13       1033.91        984.68        29.99 o                         
   2   5  13        501.82        519.07        15.79 o                         
   4   5  13          1.88          7.32        17.69 o                         
   6   5  13        339.03        358.77        15.23 o                         
   8   5  13         84.12         70.37        17.45 o                         
  10   5  13         34.17        -19.60        24.77 o                         
  12   5  13          9.83         25.95        72.99 o                         
 -11   6  13        102.35         97.15        22.34 o                         
  -9   6  13          0.95        -14.57        14.93 o                         
  -7   6  13         58.56         52.97        14.13 o                         
  -5   6  13         20.67        -12.56        17.14 o                         
  -3   6  13        524.94        548.16        20.24 o                         
  -1   6  13        404.80        426.84        14.03 o                         
   1   6  13        196.22        186.01        12.38 o                         
   3   6  13         56.45         94.57        16.71 o                         
   5   6  13        319.94        331.87        15.67 o                         
   7   6  13        631.29        636.05        28.80 o                         
   9   6  13          2.11         11.18        17.21 o                         
 -10   7  13        194.02        193.24        22.86 o                         
  -8   7  13        296.07        289.22        27.99 o                         
  -6   7  13       1189.90       1225.35        41.21 o                         
  -4   7  13        452.97        440.78        19.45 o                         
  -2   7  13        339.41        316.13        15.76 o                         
   0   7  13        205.03        171.92        13.85 o                         
   2   7  13          0.00        -15.91        15.91 o                         
   4   7  13          2.76        -14.75        15.77 o                         
   6   7  13        111.38        150.11        20.21 o                         
   8   7  13         90.18         62.12        25.61 o                         
  -7   8  13         58.21         59.28        22.15 o                         
  -5   8  13        128.44        130.84        19.47 o                         
  -3   8  13        221.15        223.25        21.42 o                         
  -1   8  13         63.30         44.29        14.63 o                         
   1   8  13         99.28         41.24        22.22 o                         
   3   8  13          0.03         23.20        15.71 o                         
   5   8  13          9.04         -9.27        20.63 o                         
   7   8  13         13.35         29.97        33.95 o                         
  -4   9  13          9.04        -15.49        34.18 o                         
  -2   9  13         57.47         85.65        27.75 o                         
   0   9  13        168.80        168.36        18.66 o                         
   2   9  13         15.05         19.15        24.21 o                         
   4   9  13         65.09         70.81        31.25 o                         
 -14   0  14        304.35        336.32        19.72 o                         
 -12   0  14       1187.91       1284.48        31.89 o                         
 -10   0  14       1307.96       1327.45        34.64 o                         
  -8   0  14          4.38        -15.44        15.44 o                         
  -6   0  14       2947.75       2863.77        47.06 o                         
  -4   0  14       4138.69       4449.56        72.17 o                         
  -2   0  14        306.01        365.26        16.28 o                         
   0   0  14        874.40        970.46        22.89 o                         
   2   0  14        239.76        204.81        12.84 o                         
   4   0  14        251.44        258.36        16.77 o                         
   6   0  14        358.71        369.48        17.82 o                         
   8   0  14        247.38        279.64        19.08 o                         
  10   0  14        465.75        421.72        28.98 o                         
  12   0  14        369.29        330.88        26.78 o                         
 -15   1  14         25.95         48.53        27.40 o                         
 -13   1  14          0.01         -0.82        16.19 o                         
 -11   1  14        520.83        495.42        19.62 o                         
  -9   1  14        673.48        716.44        16.08 o                         
  -7   1  14       1139.87       1127.14        20.90 o                         
  -5   1  14         30.06         24.69         7.36 o                         
  -3   1  14       2034.34       2019.10        26.09 o                         
  -1   1  14         34.42         32.57         7.66 o                         
   1   1  14          2.76         -9.00         9.00 o                         
   3   1  14        791.89        722.37        14.88 o                         
   5   1  14        352.53        368.36        16.48 o                         
   7   1  14        662.50        647.31        16.13 o                         
   9   1  14        144.64        134.48        12.41 o                         
  11   1  14         67.43         40.36        16.39 o                         
  13   1  14         91.27         91.81        46.16 o                         
 -14   2  14         77.44         95.20        20.67 o                         
 -12   2  14        206.67        193.19        14.86 o                         
 -10   2  14         62.55         44.41         9.82 o                         
  -8   2  14          0.10         -7.54         7.54 o                         
  -6   2  14        631.43        639.41        16.59 o                         
  -4   2  14          1.20          3.21         6.72 o                         
  -2   2  14        321.39        349.03         9.78 o                         
   2   2  14         32.19         31.85         7.90 o                         
   4   2  14        277.49        317.00        14.16 o                         
   6   2  14         30.14         24.65         9.25 o                         
   8   2  14         21.75         -3.69        11.30 o                         
  10   2  14         16.14          2.08        14.28 o                         
  12   2  14         34.60         11.30        28.14 o                         
 -13   3  14        137.22        105.62        24.90 o                         
 -11   3  14         55.74         84.92        16.74 o                         
  -9   3  14        219.06        225.01        10.22 o                         
  -7   3  14       4366.34       4502.06        55.86 o                         
  -5   3  14          0.56          5.73         9.04 o                         
  -3   3  14        458.22        424.48        12.93 o                         
  -1   3  14        510.59        529.96        12.25 o                         
   1   3  14          3.30         -9.86         9.86 o                         
   3   3  14          1.04         -9.10         9.10 o                         
   5   3  14       1209.11       1183.12        24.77 o                         
   7   3  14          3.03         -6.03         9.49 o                         
   9   3  14        142.99        119.94        13.79 o                         
  11   3  14        116.08         39.07        27.14 o                         
  13   3  14         25.53          2.98        43.10 o                         
 -12   4  14         29.33         14.46        28.12 o                         
 -10   4  14          3.24        -12.11        12.11 o                         
  -8   4  14        517.59        538.53        17.13 o                         
  -6   4  14        332.35        294.58        15.50 o                         
  -4   4  14          2.25         -4.94         8.38 o                         
  -2   4  14         88.59         69.49         8.75 o                         
   0   4  14         23.13         19.67        10.11 o                         
   2   4  14       1369.25       1372.80        24.23 o                         
   4   4  14       1791.72       1929.95        33.22 o                         
   6   4  14          5.32        -13.16        13.16 o                         
   8   4  14        467.75        454.85        20.49 o                         
  10   4  14          0.06         32.84        19.37 o                         
  12   4  14          2.12         14.78        46.39 o                         
 -13   5  14          2.33         21.93        29.88 o                         
 -11   5  14          3.36        -14.07        14.07 o                         
  -9   5  14        471.95        473.65        15.01 o                         
  -7   5  14        266.21        255.84        13.15 o                         
  -5   5  14         42.99         12.42        11.56 o                         
  -3   5  14          6.33         13.56        11.68 o                         
  -1   5  14          8.28          3.64         9.50 o                         
   1   5  14         89.84         90.67        10.60 o                         
   3   5  14         44.15         45.83        13.34 o                         
   5   5  14        660.91        678.92        22.49 o                         
   7   5  14        551.86        628.28        21.67 o                         
   9   5  14         27.93          1.70        20.53 o                         
  11   5  14          0.11         -6.35        33.81 o                         
 -10   6  14         42.69         37.05        30.08 o                         
  -8   6  14         12.45         23.29        18.52 o                         
  -6   6  14         34.62         44.56        21.52 o                         
  -4   6  14        563.90        599.20        26.47 o                         
  -2   6  14        202.74        252.10        13.30 o                         
   0   6  14       1337.64       1288.59        29.22 o                         
   2   6  14        165.44        169.43        13.85 o                         
   4   6  14        172.77        165.06        15.61 o                         
   6   6  14         24.09         24.41        12.32 o                         
   8   6  14         92.16         94.00        22.40 o                         
  10   6  14          9.65          3.35        32.45 o                         
  -9   7  14          5.31        -17.61        17.61 o                         
  -7   7  14        333.99        374.17        27.14 o                         
  -5   7  14        240.08        198.56        17.94 o                         
  -3   7  14        184.99        176.55        19.40 o                         
  -1   7  14         14.28          9.48        12.64 o                         
   1   7  14        731.68        694.72        19.77 o                         
   3   7  14        112.84         99.53        17.28 o                         
   5   7  14        238.27        247.80        15.92 o                         
   7   7  14         75.50         58.24        24.11 o                         
   9   7  14          0.02        -13.26       158.71 o                         
  -8   8  14          0.00        -28.57        28.57 o                         
  -6   8  14          4.94         -8.63        22.94 o                         
  -4   8  14          8.05          8.08        20.04 o                         
  -2   8  14          6.16          0.41        18.27 o                         
   0   8  14         11.18        -20.38        20.78 o                         
   2   8  14         16.49         -0.31        19.92 o                         
   4   8  14         75.71         95.07        14.34 o                         
   6   8  14          1.54         15.27        28.14 o                         
  -5   9  14          6.22        728.56       804.21 o                         
  -3   9  14         33.30          7.28        28.24 o                         
  -1   9  14         10.83        -21.20        25.76 o                         
   1   9  14         79.54         94.06        28.22 o                         
   3   9  14          0.23        -36.80        36.80 o                         
 -14   1  15         43.56         35.66        10.96 o                         
 -12   1  15         90.11        102.49         9.13 o                         
 -10   1  15        431.60        413.08        13.96 o                         
  -8   1  15       1451.11       1562.91        25.97 o                         
  -6   1  15         71.77         80.81        10.24 o                         
  -4   1  15       1136.51       1187.57        21.84 o                         
  -2   1  15         43.81         53.35         7.22 o                         
   0   1  15       4503.37       4772.04        49.35 o                         
   2   1  15        325.88        410.65        12.10 o                         
   4   1  15        565.45        547.09        13.98 o                         
   6   1  15       1829.13       1917.40        28.31 o                         
   8   1  15        648.11        772.78        23.47 o                         
  10   1  15        101.63        104.64        11.38 o                         
  12   1  15        205.77        191.34        29.21 o                         
 -13   2  15         28.09         28.40        15.42 o                         
 -11   2  15         70.66         52.98        12.98 o                         
  -9   2  15          2.07        -10.03        10.03 o                         
  -7   2  15        135.44        116.20         8.88 o                         
  -5   2  15        766.26        763.08        16.73 o                         
  -3   2  15       1017.76       1141.32        23.72 o                         
  -1   2  15        610.37        631.82        14.66 o                         
   1   2  15          5.39         -7.76         7.76 o                         
   3   2  15       1259.55       1313.16        26.73 o                         
   5   2  15        332.32        321.98        12.47 o                         
   7   2  15          5.11        -18.75        18.75 o                         
   9   2  15          0.80        -17.24        17.24 o                         
  11   2  15         18.91         29.48        16.27 o                         
  13   2  15          3.38        -28.17        28.17 o                         
 -14   3  15          7.22         30.81        23.76 o                         
 -12   3  15         50.29         45.88        15.35 o                         
 -10   3  15        133.34        135.73        15.87 o                         
  -8   3  15        173.27        171.23        11.81 o                         
  -6   3  15          6.77         -9.24         9.24 o                         
  -4   3  15          7.02         -2.85         9.97 o                         
   0   3  15        107.83         92.93        11.48 o                         
   2   3  15        103.48         51.64         9.25 o                         
   4   3  15        105.21         74.97        10.68 o                         
   6   3  15       2355.70       2565.51        35.78 o                         
   8   3  15        140.35        154.57        11.81 o                         
  10   3  15        372.10        343.78        20.78 o                         
  12   3  15         19.70        -29.79        30.91 o                         
 -13   4  15          5.46         -0.10        25.32 o                         
 -11   4  15          0.33        -14.35        14.35 o                         
  -9   4  15         49.63         34.45        18.84 o                         
  -7   4  15          8.29        -13.81        13.81 o                         
  -5   4  15         27.21         -7.30        15.44 o                         
  -3   4  15         23.30          0.30         9.65 o                         
  -1   4  15       1624.52       1718.78        26.15 o                         
   1   4  15         40.01         40.09        14.96 o                         
   3   4  15        992.97       1106.22        22.64 o                         
   5   4  15        744.84        778.77        21.12 o                         
   7   4  15         20.50        -12.03        18.25 o                         
   9   4  15          4.87        -14.38        14.38 o                         
  11   4  15         21.71         37.43        28.57 o                         
 -12   5  15         51.67         86.34        17.73 o                         
 -10   5  15         52.65         35.72        14.77 o                         
  -8   5  15       1206.59       1351.41        28.67 o                         
  -6   5  15          0.62        -11.08        11.08 o                         
  -4   5  15       1558.46       1570.57        29.83 o                         
  -2   5  15         18.69         -1.73        15.69 o                         
   0   5  15        226.43        246.27        21.25 o                         
   2   5  15         42.88         27.72        13.71 o                         
   4   5  15        457.73        433.53        18.17 o                         
   6   5  15          2.07         10.77        13.97 o                         
   8   5  15        166.99        103.02        19.28 o                         
  10   5  15          3.72        -15.25        38.03 o                         
 -11   6  15         82.57         73.26        27.91 o                         
  -9   6  15         16.29         27.86        20.69 o                         
  -7   6  15        192.17        158.93        23.17 o                         
  -5   6  15         12.93         -8.00        15.37 o                         
  -3   6  15        177.95        147.01        16.77 o                         
  -1   6  15         10.65        -14.48        14.48 o                         
   1   6  15        491.94        519.56        20.75 o                         
   3   6  15        101.11         60.14        16.74 o                         
   5   6  15        100.41        113.71        15.30 o                         
   7   6  15         82.06         97.60        13.38 o                         
   9   6  15          0.00          1.26        24.81 o                         
  -8   7  15        414.35        412.03        30.74 o                         
  -6   7  15          2.07         -8.71        20.47 o                         
  -4   7  15        427.09        407.03        23.21 o                         
  -2   7  15          0.09         -8.67        10.17 o                         
   0   7  15         29.90         40.43        13.61 o                         
   2   7  15         83.79         50.71        21.60 o                         
   4   7  15         56.27         56.18        14.05 o                         
   6   7  15         46.71         72.06        18.38 o                         
   8   7  15         47.25         54.59        25.46 o                         
  -7   8  15         14.77        -12.06        32.32 o                         
  -5   8  15          1.86         -2.18        22.61 o                         
  -3   8  15          1.65        -20.03        20.03 o                         
  -1   8  15         41.60          7.17        19.66 o                         
   1   8  15        116.45         88.87        22.29 o                         
   3   8  15         12.19         48.90        16.12 o                         
   5   8  15         20.42         58.97        24.95 o                         
  -2   9  15         17.04        -20.48        20.48 o                         
   0   9  15         26.55         42.00        30.00 o                         
   2   9  15        241.65        320.62        36.59 o                         
 -14   0  16         11.68          1.75        21.34 o                         
 -12   0  16        273.00        258.37        15.47 o                         
 -10   0  16         53.42         54.45        13.61 o                         
  -8   0  16        143.48        173.27        14.78 o                         
  -6   0  16        914.63        889.16        23.18 o                         
  -4   0  16         98.67        102.83        11.81 o                         
  -2   0  16         60.48         51.64         9.90 o                         
   0   0  16       1796.41       1782.37        32.76 o                         
   2   0  16        464.33        474.51        18.75 o                         
   4   0  16         23.14         37.22        13.52 o                         
   6   0  16       1193.46       1261.39        32.74 o                         
   8   0  16       1021.65       1025.21        31.55 o                         
  10   0  16         74.20         63.49        22.16 o                         
  12   0  16          0.01         -5.10        20.91 o                         
 -13   1  16        113.82        120.22        14.37 o                         
 -11   1  16         14.11         14.47        10.23 o                         
  -9   1  16        772.82        893.41        26.65 o                         
  -7   1  16        986.21       1063.12        18.55 o                         
  -5   1  16        344.49        353.72        12.97 o                         
  -3   1  16         93.78         78.08         6.46 o                         
  -1   1  16        662.14        602.47        13.65 o                         
   1   1  16         96.86        120.47        11.70 o                         
   3   1  16        285.98        290.85        11.28 o                         
   5   1  16        720.06        758.80        17.87 o                         
   7   1  16          0.00         -7.08        13.36 o                         
   9   1  16        495.58        417.44        16.14 o                         
  11   1  16          2.52          0.37        14.44 o                         
 -14   2  16          1.05          4.40        19.71 o                         
 -12   2  16          0.04         11.95        14.83 o                         
 -10   2  16         43.78         34.03        11.39 o                         
  -8   2  16         11.85         10.08         7.88 o                         
  -6   2  16        668.10        664.75        18.38 o                         
  -4   2  16        136.24        131.84         8.27 o                         
  -2   2  16       1316.85       1386.36        21.43 o                         
   0   2  16       1976.51       2052.64        27.59 o                         
   2   2  16       3003.80       3086.14        36.70 o                         
   4   2  16         17.91          9.28         9.01 o                         
   6   2  16         54.37         24.75        11.18 o                         
   8   2  16         49.63         12.17        12.75 o                         
  10   2  16         10.97          5.95        14.84 o                         
  12   2  16         32.98          5.44        32.43 o                         
 -13   3  16          2.11        -12.89        15.32 o                         
 -11   3  16        289.13        310.43        14.59 o                         
  -9   3  16          9.44         -8.31        15.42 o                         
  -7   3  16        140.25        111.83        11.31 o                         
  -5   3  16        711.13        689.22        17.52 o                         
  -3   3  16          6.23         -8.89         8.89 o                         
  -1   3  16        412.33        485.88        19.52 o                         
   1   3  16         14.34         -8.59        12.18 o                         
   3   3  16         10.57         -6.74         9.49 o                         
   5   3  16          3.58        -11.81        11.81 o                         
   7   3  16          7.53         12.20        10.30 o                         
   9   3  16          0.11        -14.34        14.34 o                         
  11   3  16         47.42         21.95        32.26 o                         
 -12   4  16         59.36         37.32        22.27 o                         
 -10   4  16         42.09         48.31        16.91 o                         
  -8   4  16         16.25         -0.62        12.71 o                         
  -6   4  16          5.10         -7.52        15.71 o                         
  -4   4  16        364.32        381.98        18.10 o                         
  -2   4  16         70.22         63.54        11.45 o                         
   0   4  16          4.08         -8.92        11.01 o                         
   2   4  16          0.07        -14.46        14.46 o                         
   4   4  16        283.91        273.34        13.92 o                         
   6   4  16        428.29        443.15        23.51 o                         
  10   4  16          0.24          8.56        15.71 o                         
 -11   5  16         88.11        108.22        17.91 o                         
  -9   5  16        135.39        147.91        26.57 o                         
  -7   5  16        418.69        387.62        26.56 o                         
  -5   5  16         14.22        -14.47        14.47 o                         
  -3   5  16        186.71        144.56        13.27 o                         
  -1   5  16         43.65         26.60        10.13 o                         
   1   5  16       1159.30       1055.79        23.16 o                         
   3   5  16         51.40         39.42        13.82 o                         
   5   5  16         16.46         18.23        19.32 o                         
   7   5  16         34.77          0.80        13.08 o                         
   9   5  16          1.50         -1.54        17.78 o                         
 -10   6  16         21.36         13.82        39.23 o                         
  -8   6  16          8.77         -9.01        14.18 o                         
  -6   6  16         21.45        -15.48        19.16 o                         
  -4   6  16        257.16        232.91        16.19 o                         
  -2   6  16        580.42        580.66        25.05 o                         
   0   6  16        299.77        285.49        22.99 o                         
   2   6  16         50.05         20.82        14.90 o                         
   4   6  16        128.36        109.80        25.43 o                         
   6   6  16         89.13        117.75        18.45 o                         
   8   6  16        186.68        183.84        37.93 o                         
  -9   7  16          6.21         11.65        26.29 o                         
  -7   7  16         26.30         17.97        21.87 o                         
  -5   7  16        146.57        145.13        20.74 o                         
  -3   7  16        209.55        190.55        21.39 o                         
  -1   7  16         28.93          4.79        17.97 o                         
   1   7  16         44.71         18.57        13.98 o                         
   3   7  16        118.99         97.28        21.65 o                         
   5   7  16          0.04         10.42        18.55 o                         
   7   7  16        104.67        144.39        33.75 o                         
  -6   8  16          0.85        -16.72        38.05 o                         
  -4   8  16          0.01         -0.79        26.87 o                         
  -2   8  16         19.03         24.69        22.25 o                         
   0   8  16        137.01        146.19        21.52 o                         
   2   8  16         52.63         19.28        37.77 o                         
   4   8  16         84.70        104.57        23.81 o                         
 -14   1  17         13.68         46.89        12.00 o                         
 -12   1  17         23.12         29.31        12.50 o                         
 -10   1  17          8.48        -13.37        13.37 o                         
  -8   1  17         58.43         38.13         7.51 o                         
  -6   1  17       1436.35       1514.18        23.54 o                         
  -4   1  17        585.20        623.16        16.17 o                         
  -2   1  17         44.30         38.99        10.61 o                         
   0   1  17        994.57       1073.80        19.26 o                         
   2   1  17          0.14         -8.88         8.88 o                         
   4   1  17       3380.08       3454.35        40.84 o                         
   6   1  17        848.90        846.29        20.96 o                         
   8   1  17       1324.72       1391.22        29.83 o                         
  10   1  17         21.43        -12.71        12.71 o                         
  12   1  17         31.97          9.87        28.55 o                         
 -13   2  17          1.81        -16.40        22.19 o                         
 -11   2  17        479.48        527.09        19.52 o                         
  -9   2  17         34.96         25.23         9.65 o                         
  -7   2  17          9.83         35.05        11.08 o                         
  -5   2  17        127.16        140.59        14.92 o                         
  -3   2  17        194.53        207.98        10.97 o                         
  -1   2  17       1215.87       1225.99        20.97 o                         
   1   2  17         26.83         21.29        10.17 o                         
   3   2  17        442.01        454.24        13.91 o                         
   5   2  17         95.37         87.86        13.22 o                         
   7   2  17        372.50        381.80        18.33 o                         
   9   2  17          1.10         16.35        18.99 o                         
  11   2  17         18.40         23.16        19.61 o                         
 -12   3  17         38.03         29.34        16.45 o                         
 -10   3  17         41.26         35.74        12.91 o                         
  -8   3  17         19.46         -0.12        11.01 o                         
  -6   3  17          6.81          6.51         9.90 o                         
  -4   3  17         81.98         51.40         9.61 o                         
  -2   3  17         96.87        100.68        11.83 o                         
   0   3  17         63.86         32.01        10.75 o                         
   2   3  17        501.54        489.53        17.75 o                         
   4   3  17        218.21        219.74        14.32 o                         
   6   3  17        269.12        245.01        18.73 o                         
   8   3  17        485.61        448.25        24.16 o                         
  10   3  17         37.28         26.65        28.07 o                         
 -11   4  17          0.21         -0.70         9.58 o                         
  -9   4  17         10.73         -2.22        18.01 o                         
  -7   4  17        268.14        270.38        18.24 o                         
  -5   4  17        512.97        535.36        21.69 o                         
  -3   4  17         31.44         30.50        10.37 o                         
  -1   4  17         89.16        105.53        17.20 o                         
   1   4  17         30.89          3.11        13.55 o                         
   3   4  17        325.03        297.49        14.36 o                         
   5   4  17          8.12        -15.07        15.07 o                         
   7   4  17         21.21         20.05        16.10 o                         
   9   4  17         14.35        -10.02        23.00 o                         
  11   4  17          3.58         43.91        52.11 o                         
 -10   5  17          0.07          8.10        32.17 o                         
  -8   5  17        203.98        181.65        26.68 o                         
  -6   5  17         92.05         78.41        15.38 o                         
  -4   5  17        210.94        179.48        17.18 o                         
  -2   5  17        135.45        106.38        18.05 o                         
   0   5  17          3.46         -3.87        11.56 o                         
   2   5  17        106.27         83.54        15.89 o                         
   4   5  17        118.92        120.19        16.45 o                         
   6   5  17         47.99         13.59        16.69 o                         
   8   5  17        150.03        100.69        13.48 o                         
  10   5  17          4.60        -24.36        27.97 o                         
  -9   6  17         30.62         27.43        24.97 o                         
  -7   6  17         25.25         11.60        22.07 o                         
  -5   6  17         57.57         40.53        22.26 o                         
  -3   6  17          2.91        -15.88        16.99 o                         
  -1   6  17        101.16         82.85        18.62 o                         
   1   6  17          4.26        -11.22        11.22 o                         
   3   6  17        124.33        115.57        18.66 o                         
   5   6  17         35.14         33.64        23.26 o                         
   7   6  17         16.10         -1.71        25.59 o                         
  -8   7  17         54.46         34.97        42.48 o                         
  -6   7  17          0.56        -17.45        22.01 o                         
  -4   7  17          1.54          8.70        20.19 o                         
  -2   7  17        273.84        281.19        18.01 o                         
   0   7  17        105.25        104.74        16.06 o                         
   2   7  17        286.14        338.21        24.72 o                         
   4   7  17         20.15          0.69        20.99 o                         
   6   7  17        218.37        257.65        37.43 o                         
  -5   8  17          2.51        -22.54        22.54 o                         
  -3   8  17          4.81         -6.50        30.06 o                         
  -1   8  17         10.15        -11.92        30.75 o                         
   1   8  17         21.65         32.81        28.13 o                         
   3   8  17          0.16         10.07        26.35 o                         
 -12   0  18        540.38        537.19        23.81 o                         
 -10   0  18         11.56        -16.89        16.89 o                         
  -8   0  18        199.11        243.07        22.71 o                         
  -6   0  18        174.99        131.63        22.30 o                         
  -4   0  18        745.95        750.19        26.26 o                         
  -2   0  18        578.39        631.27        20.85 o                         
   0   0  18       4536.52       4624.32        68.43 o                         
   2   0  18       2881.34       3111.90        53.96 o                         
   4   0  18         16.74         36.77        27.18 o                         
   6   0  18       2520.12       2826.75        65.10 o                         
   8   0  18          3.76         -2.30        15.80 o                         
  10   0  18        567.55        574.73        50.47 o                         
 -13   1  18         45.34         15.60        22.75 o                         
 -11   1  18        798.06        908.22        31.80 o                         
  -9   1  18        221.45        247.33        15.23 o                         
  -7   1  18         11.16         23.38         6.56 o                         
  -5   1  18        327.77        302.90        15.21 o                         
  -3   1  18        141.75        145.55         9.85 o                         
  -1   1  18        568.61        555.33        18.28 o                         
   1   1  18       2410.18       2462.09        31.42 o                         
   3   1  18        738.17        760.41        17.71 o                         
   5   1  18        208.79        193.80        18.82 o                         
   7   1  18        115.73        123.50        12.39 o                         
   9   1  18         21.37         16.44        23.21 o                         
  11   1  18         56.25          8.66        24.06 o                         
 -12   2  18         98.19         86.39        21.65 o                         
 -10   2  18          9.36         -4.03        16.23 o                         
  -8   2  18         92.71         72.26        18.84 o                         
  -6   2  18       1534.98       1588.25        26.70 o                         
  -4   2  18          8.28          5.81         8.95 o                         
  -2   2  18        832.59        806.21        16.54 o                         
   0   2  18        788.16        772.94        16.44 o                         
   2   2  18        484.61        535.08        15.65 o                         
   4   2  18        706.97        711.45        19.47 o                         
   6   2  18        112.67        105.72        19.47 o                         
   8   2  18         49.76         13.24        18.13 o                         
  10   2  18         10.73         -6.55        26.97 o                         
 -11   3  18        133.80        107.00        19.27 o                         
  -9   3  18         40.50         41.76        14.30 o                         
  -5   3  18          6.53        -11.83        11.83 o                         
  -3   3  18         43.63         23.48        17.86 o                         
   1   3  18        883.31        892.41        20.03 o                         
   3   3  18        231.09        306.82        14.22 o                         
   5   3  18         10.61         -4.50        15.45 o                         
   7   3  18        274.88        294.57        16.75 o                         
   9   3  18          0.43        -15.43        17.67 o                         
  11   3  18          2.05         27.85        25.99 o                         
 -12   4  18         74.45         89.06        15.08 o                         
 -10   4  18          4.16        -12.30        20.61 o                         
  -8   4  18        148.13        120.22        17.31 o                         
  -6   4  18        267.74        267.29        25.00 o                         
  -4   4  18         15.44         29.62        16.08 o                         
  -2   4  18        485.21        447.01        16.59 o                         
   0   4  18         36.21          0.23        14.15 o                         
   2   4  18        118.22         82.07        12.02 o                         
   4   4  18        149.81        111.78        14.22 o                         
   6   4  18         11.93        -11.65        13.73 o                         
   8   4  18         34.63         21.26        28.74 o                         
  10   4  18          1.77         -9.48        18.87 o                         
 -11   5  18        281.62        324.83        23.73 o                         
  -9   5  18         39.13         55.07        21.76 o                         
  -7   5  18         12.04          7.01        17.35 o                         
  -5   5  18          6.25        -15.70        15.70 o                         
  -3   5  18         19.00          3.06        11.95 o                         
  -1   5  18        274.08        224.77        16.85 o                         
   3   5  18        213.32        149.25        17.50 o                         
   5   5  18         22.38         -9.45        14.11 o                         
   7   5  18        122.11        197.14        15.76 o                         
   9   5  18         12.11        -18.02        22.77 o                         
  -8   6  18         83.78         44.13        24.66 o                         
  -6   6  18        222.15        200.95        25.43 o                         
  -4   6  18        106.39         43.84        15.69 o                         
  -2   6  18        141.23        124.57        18.59 o                         
   0   6  18         81.42         53.56        14.97 o                         
   2   6  18         16.29         -7.55        15.10 o                         
   4   6  18          1.25        -13.13        13.13 o                         
   6   6  18          0.67          3.03        20.11 o                         
   8   6  18         22.23        -13.54        30.83 o                         
  -5   7  18         15.44         -5.09        24.11 o                         
  -3   7  18          4.71        -15.03        15.03 o                         
  -1   7  18         52.59         59.66        26.31 o                         
   1   7  18         52.61         31.91        23.95 o                         
   3   7  18         18.63          3.18        22.61 o                         
   5   7  18          0.03        -36.67        36.67 o                         
  -4   8  18         54.18         27.99        29.49 o                         
  -2   8  18          1.18        -24.29        24.29 o                         
   0   8  18          0.30        -23.18        35.72 o                         
   2   8  18          5.50        -31.41        31.41 o                         
 -12   1  19        162.83        143.87        16.41 o                         
 -10   1  19         37.34          7.73        18.60 o                         
  -8   1  19         70.24         47.17        10.21 o                         
  -6   1  19         77.87         81.39        14.08 o                         
  -4   1  19        577.55        581.64        17.35 o                         
  -2   1  19          0.83         -9.70         9.70 o                         
   0   1  19          0.92          3.97        11.53 o                         
   2   1  19          5.14          5.62         9.80 o                         
   4   1  19        521.02        463.67        16.49 o                         
   6   1  19        687.16        677.68        23.02 o                         
   8   1  19         23.77         25.41        23.98 o                         
  10   1  19          1.37        -21.52        21.52 o                         
 -11   2  19         72.68         63.32        14.78 o                         
  -9   2  19        656.58        661.34        17.32 o                         
  -7   2  19        205.41        177.13        13.34 o                         
  -5   2  19        307.54        333.23        15.11 o                         
  -3   2  19        547.96        520.58        18.72 o                         
  -1   2  19        158.32        204.19        14.13 o                         
   1   2  19        918.19        896.09        18.96 o                         
   3   2  19        514.60        527.47        21.60 o                         
   5   2  19        259.81        246.21        16.87 o                         
   7   2  19         83.30         94.26        27.82 o                         
   9   2  19         17.08        -15.15        21.29 o                         
  11   2  19          0.11        -13.28        57.26 o                         
 -12   3  19          0.01         -6.25        24.39 o                         
 -10   3  19        214.34        212.23        17.59 o                         
  -8   3  19          7.65        -12.25        12.25 o                         
  -6   3  19         69.74         74.26        16.08 o                         
  -4   3  19        375.59        302.42        14.28 o                         
  -2   3  19        607.34        595.18        21.57 o                         
   0   3  19        410.63        325.09        12.62 o                         
   2   3  19        803.83        740.63        22.64 o                         
   4   3  19        611.87        571.93        19.56 o                         
   6   3  19        129.67        112.87        24.90 o                         
   8   3  19          0.31          9.79        16.90 o                         
  10   3  19         12.11         10.12        26.09 o                         
 -11   4  19         56.29         84.86        22.30 o                         
  -9   4  19         67.57         30.99        15.44 o                         
  -7   4  19         17.40         13.27        22.21 o                         
  -5   4  19        881.04        875.59        26.84 o                         
  -3   4  19         56.57         53.26        11.24 o                         
  -1   4  19        149.47        159.98        14.75 o                         
   1   4  19        359.02        340.83        22.62 o                         
   3   4  19          1.69        -15.63        15.63 o                         
   5   4  19         90.94         58.68        22.38 o                         
   7   4  19         10.77         -5.07        18.02 o                         
   9   4  19        109.17         65.68        30.90 o                         
 -10   5  19         31.59         17.97        32.39 o                         
  -8   5  19         34.15         17.67        20.47 o                         
  -6   5  19          0.01        -23.02        23.02 o                         
  -4   5  19         52.59         41.75        17.30 o                         
  -2   5  19        308.51        237.73        17.31 o                         
   0   5  19        332.30        287.81        17.36 o                         
   2   5  19         15.81        -14.66        14.66 o                         
   4   5  19        139.72         88.50        16.80 o                         
   6   5  19         82.81         31.66        13.31 o                         
   8   5  19          6.13        -20.38        20.38 o                         
  -9   6  19          7.14          0.64        18.61 o                         
  -7   6  19          4.42        -24.19        24.73 o                         
  -5   6  19         11.04         -7.11        18.47 o                         
  -3   6  19         56.50         73.11        18.04 o                         
  -1   6  19        122.31        148.60        17.94 o                         
   1   6  19         76.44         70.91        13.10 o                         
   3   6  19         50.19         20.90        19.37 o                         
   5   6  19          5.08        -19.34        24.25 o                         
   7   6  19         10.62         22.91        39.22 o                         
  -6   7  19        146.60         93.00        35.53 o                         
  -4   7  19         42.58         -1.95        37.07 o                         
  -2   7  19         76.07         58.81        25.43 o                         
   0   7  19         21.55         10.22        27.39 o                         
   2   7  19        250.14        244.07        20.83 o                         
   4   7  19          4.92         35.16        40.08 o                         
  -1   8  19          0.86         -6.94        73.70 o                         
 -12   0  20         18.38         -9.17        23.92 o                         
 -10   0  20        248.66        232.18        30.84 o                         
  -8   0  20        496.91        531.84        25.49 o                         
  -6   0  20       1445.66       1495.88        42.05 o                         
  -4   0  20       1181.96       1143.33        36.18 o                         
  -2   0  20       1481.97       1545.96        35.78 o                         
   0   0  20        903.25        882.10        25.92 o                         
   2   0  20        128.34        139.96        22.27 o                         
   4   0  20        183.62        206.34        26.18 o                         
   6   0  20        277.85        361.02        27.98 o                         
   8   0  20        223.49        160.09        23.87 o                         
  10   0  20        269.11        184.60        28.96 o                         
 -11   1  20         78.20         49.42        26.19 o                         
  -9   1  20         56.95         33.45        12.46 o                         
  -7   1  20         42.53         13.03        10.77 o                         
  -5   1  20         33.62         16.93        14.79 o                         
  -3   1  20        784.37        777.54        20.23 o                         
  -1   1  20         38.92         27.11        13.26 o                         
   1   1  20        343.05        363.18        17.59 o                         
   3   1  20        216.33        218.12        21.17 o                         
   5   1  20         42.08         29.92        18.00 o                         
   7   1  20         98.09         66.36        22.19 o                         
   9   1  20         10.63        -13.29        16.25 o                         
 -12   2  20        102.88         54.63        13.78 o                         
 -10   2  20         57.72         14.09         9.83 o                         
  -8   2  20        582.22        578.95        27.26 o                         
  -6   2  20       1119.59       1157.79        27.49 o                         
  -4   2  20       2530.23       2784.28        44.17 o                         
  -2   2  20         10.70         -9.29         9.29 o                         
   0   2  20        378.63        370.08        13.37 o                         
   2   2  20         42.60         48.60        12.44 o                         
   4   2  20        348.05        301.41        24.32 o                         
   6   2  20         20.68        -10.52        23.68 o                         
   8   2  20          1.73        -17.40        17.40 o                         
  10   2  20         22.84         15.17        38.99 o                         
 -11   3  20         36.69         13.97        24.47 o                         
  -9   3  20          3.17         -0.07        18.91 o                         
  -7   3  20          1.65          0.93        14.02 o                         
  -5   3  20        374.74        333.33        16.49 o                         
  -3   3  20         71.11         49.25        15.04 o                         
  -1   3  20         36.17         -1.06        13.86 o                         
   1   3  20        122.24         92.55        15.42 o                         
   3   3  20          0.19         -4.79        11.59 o                         
   5   3  20          0.81        -18.85        18.85 o                         
   7   3  20        182.70        229.78        24.37 o                         
   9   3  20         67.93         70.63        18.57 o                         
 -10   4  20         76.91         84.56        33.33 o                         
  -8   4  20         70.39         56.79        21.66 o                         
  -6   4  20        417.59        424.68        28.68 o                         
  -4   4  20        417.59        422.36        23.21 o                         
  -2   4  20         24.17         17.12        11.86 o                         
   0   4  20          0.67          2.34        15.42 o                         
   2   4  20         80.23         64.77        13.08 o                         
   4   4  20          1.56        -17.41        17.41 o                         
   6   4  20          4.48         18.38        16.32 o                         
   8   4  20          2.85         26.44        34.04 o                         
  -9   5  20          8.47          3.03        18.08 o                         
  -7   5  20          8.59         -7.92        22.50 o                         
  -5   5  20          0.08        -13.52        21.30 o                         
  -3   5  20          0.03        -15.11        16.09 o                         
  -1   5  20         56.97         15.65        14.10 o                         
   1   5  20         53.82         76.60        17.88 o                         
   3   5  20         63.89         89.24        19.93 o                         
   7   5  20         63.85         29.74        37.08 o                         
  -8   6  20         62.57         56.34        37.39 o                         
  -6   6  20        178.76        154.36        38.61 o                         
  -4   6  20          1.76          0.44        19.27 o                         
  -2   6  20         77.22         33.26        20.56 o                         
   0   6  20         11.77         -5.03        16.82 o                         
   2   6  20          8.74         10.14        16.70 o                         
   4   6  20          9.61         22.18        19.10 o                         
   6   6  20         44.14         87.06        43.37 o                         
  -5   7  20         64.43         32.28        27.45 o                         
  -3   7  20         90.85         72.02        18.09 o                         
  -1   7  20         11.29         23.85        21.45 o                         
   1   7  20         13.16         34.64        33.40 o                         
   3   7  20        190.66        204.83        26.91 o                         
 -12   1  21          4.16         -5.64        15.16 o                         
 -10   1  21          1.58        -14.57        14.57 o                         
  -8   1  21         25.81         16.39        11.97 o                         
  -6   1  21        745.49        757.65        22.89 o                         
  -4   1  21        191.02        180.27        23.12 o                         
  -2   1  21         31.45         42.17        11.94 o                         
   0   1  21       1168.20       1094.48        25.25 o                         
   2   1  21          8.58          0.66        16.16 o                         
   4   1  21         45.64         35.77        22.73 o                         
   6   1  21        149.64        162.01        14.37 o                         
   8   1  21        318.23        355.06        27.17 o                         
  10   1  21          4.56        -43.42        43.42 o                         
 -11   2  21        263.59        300.87        30.83 o                         
  -9   2  21         36.79         30.74        16.36 o                         
  -7   2  21        195.63        193.64        19.51 o                         
  -5   2  21         16.00         28.66        16.61 o                         
  -3   2  21         36.55         46.30        15.86 o                         
   1   2  21          9.86         -4.98        13.08 o                         
   3   2  21         26.13         14.15        12.81 o                         
   5   2  21          6.64         -8.22        16.90 o                         
   7   2  21         17.14         -7.92        17.94 o                         
   9   2  21         52.95         59.63        21.63 o                         
 -10   3  21         91.05         64.31        29.00 o                         
  -8   3  21         42.16         11.77        17.75 o                         
  -6   3  21          8.76         -1.52        18.40 o                         
  -4   3  21         89.26         85.20        11.88 o                         
  -2   3  21         53.91         72.76        13.28 o                         
   0   3  21        260.34        181.22        15.86 o                         
   2   3  21        139.46         91.27        21.00 o                         
   4   3  21        102.87        163.58        14.76 o                         
   6   3  21        171.08        175.28        17.71 o                         
   8   3  21        325.05        423.77        28.15 o                         
  -9   4  21         53.62         76.16        31.17 o                         
  -7   4  21         13.89          3.70        16.03 o                         
  -5   4  21        404.77        375.60        23.37 o                         
  -3   4  21          4.18         15.19        12.67 o                         
  -1   4  21          0.04         -9.68        13.55 o                         
   1   4  21        319.48        275.90        21.83 o                         
   3   4  21          6.91         12.25        14.01 o                         
   5   4  21         63.80         33.88        22.77 o                         
   7   4  21         94.13        126.12        29.92 o                         
  -8   5  21         35.50         41.37        34.35 o                         
  -6   5  21         90.50         54.37        26.23 o                         
  -4   5  21         89.58         27.47        25.79 o                         
  -2   5  21          1.55        -15.33        15.33 o                         
   0   5  21         17.76        -13.65        13.65 o                         
   2   5  21         39.81         10.24        19.08 o                         
   4   5  21          4.06        -28.24        28.24 o                         
   6   5  21          2.24        -27.44        27.44 o                         
  -7   6  21         90.48         96.09        25.81 o                         
  -5   6  21         82.14         47.25        49.31 o                         
  -3   6  21         55.19         23.77        20.42 o                         
  -1   6  21        112.72         96.24        20.08 o                         
   1   6  21         43.61         12.04        16.98 o                         
   3   6  21         10.09         19.34        21.16 o                         
   5   6  21          0.82        -17.92        17.92 o                         
  -4   7  21         33.84         12.64       233.20 o                         
  -2   7  21        132.23         90.61        29.70 o                         
   0   7  21          4.65         15.23        25.72 o                         
 -10   0  22        367.59        391.95        34.52 o                         
  -8   0  22        340.65        328.25        25.89 o                         
  -6   0  22         40.73         37.24        16.55 o                         
  -4   0  22       1066.61       1055.53        34.81 o                         
  -2   0  22         43.56         40.71        27.01 o                         
   0   0  22        680.46        714.43        25.54 o                         
   2   0  22       3345.53       3630.22        67.78 o                         
   4   0  22         32.58          9.16        18.00 o                         
   6   0  22        117.67         72.78        29.62 o                         
   8   0  22         19.06          6.90        46.93 o                         
 -11   1  22         13.96         16.35        12.13 o                         
  -9   1  22         30.15         24.80        11.50 o                         
  -7   1  22        421.45        452.81        19.64 o                         
  -5   1  22         26.98         28.20        18.13 o                         
  -3   1  22        357.37        381.81        19.37 o                         
  -1   1  22         16.91         34.31         9.84 o                         
   1   1  22         45.63         35.19        16.13 o                         
   3   1  22          0.01         -3.26        13.80 o                         
   5   1  22         11.86         11.43        13.77 o                         
   7   1  22          1.42        -16.70        16.70 o                         
   9   1  22         35.95         63.41        19.42 o                         
 -10   2  22         64.44         74.04        17.28 o                         
  -8   2  22        845.33        863.13        22.97 o                         
  -6   2  22         96.30         95.92        15.38 o                         
  -4   2  22        799.05        835.51        23.57 o                         
  -2   2  22          3.21        -14.83        14.83 o                         
   0   2  22       1021.68       1121.88        23.92 o                         
   2   2  22         42.62         17.31        15.28 o                         
   4   2  22        111.45         99.84        19.01 o                         
   6   2  22        128.02        146.19        18.87 o                         
   8   2  22          0.68        -18.30        18.30 o                         
  -9   3  22          6.86         24.31        21.12 o                         
  -7   3  22         24.50         39.70        17.77 o                         
  -5   3  22         11.17         17.11        16.92 o                         
  -3   3  22         16.75        -11.58        11.58 o                         
  -1   3  22        171.11        145.31        14.78 o                         
   1   3  22        338.24        345.03        17.67 o                         
   3   3  22        116.07        101.55        15.58 o                         
   5   3  22        134.56        144.36        15.24 o                         
   7   3  22         26.78         80.77        23.70 o                         
  -8   4  22        308.43        328.68        26.65 o                         
  -6   4  22          6.09         13.38        19.37 o                         
  -4   4  22         24.44         25.44        15.33 o                         
  -2   4  22        104.46        102.88        16.88 o                         
   0   4  22        123.82        116.05        13.27 o                         
   2   4  22          0.48         -1.70        15.24 o                         
   4   4  22         74.84         69.99        17.01 o                         
   6   4  22         16.12          4.07        35.98 o                         
  -7   5  22          0.01         -4.40        31.83 o                         
  -5   5  22          0.00         -1.81        24.14 o                         
  -3   5  22         55.13         21.47        12.66 o                         
  -1   5  22          0.00         -4.48        17.70 o                         
   1   5  22         53.99         38.14        13.80 o                         
   3   5  22          1.10         -5.64        17.00 o                         
   5   5  22          2.57        -39.82        39.82 o                         
  -6   6  22        123.13         87.92        82.15 o                         
  -4   6  22          1.95        -28.52        35.91 o                         
  -2   6  22         68.59         72.45        29.87 o                         
   0   6  22          5.14         30.60        18.12 o                         
   2   6  22         90.92         75.23        33.90 o                         
 -10   1  23         69.68         47.40        18.45 o                         
  -8   1  23         18.05          6.53        12.96 o                         
  -6   1  23         78.79         75.68        15.72 o                         
  -4   1  23         84.42         94.94        18.00 o                         
  -2   1  23        551.82        536.35        21.96 o                         
   0   1  23          2.08         23.05        15.15 o                         
   2   1  23        680.38        694.90        20.09 o                         
   4   1  23        104.86        128.67        19.10 o                         
   6   1  23          7.62        -18.88        18.88 o                         
   8   1  23         31.92         46.30        37.39 o                         
  -9   2  23          6.77        -17.51        22.07 o                         
  -7   2  23        212.84        216.39        19.67 o                         
  -5   2  23        253.28        279.87        18.02 o                         
  -3   2  23         14.76         -0.07        13.10 o                         
  -1   2  23        449.33        526.22        21.36 o                         
   1   2  23        267.52        284.42        16.43 o                         
   3   2  23         44.76         33.70        13.64 o                         
   5   2  23         12.89         10.94        15.71 o                         
   7   2  23          0.43         29.93        19.41 o                         
  -8   3  23          7.24        -19.83        19.83 o                         
  -6   3  23          0.26        -17.01        20.60 o                         
  -4   3  23        154.68        104.47        15.67 o                         
  -2   3  23         17.74         11.99        17.64 o                         
   0   3  23         42.34         52.08        18.18 o                         
   2   3  23          9.00         19.04        15.19 o                         
   4   3  23        144.07        110.36        24.14 o                         
   6   3  23        312.49        364.88        23.81 o                         
  -7   4  23          1.71         -7.99        16.50 o                         
  -5   4  23         38.94         34.48        21.44 o                         
  -3   4  23         97.98         57.15        15.00 o                         
  -1   4  23         48.94         69.79        13.98 o                         
   1   4  23         35.19         21.16        16.04 o                         
   3   4  23         29.13         45.36        14.85 o                         
   5   4  23         29.57         38.05        31.59 o                         
  -6   5  23          0.19         26.70        25.27 o                         
  -4   5  23          4.24         -4.38        22.37 o                         
  -2   5  23          0.03          1.14        29.13 o                         
   2   5  23         55.09         52.26        24.94 o                         
   4   5  23         54.08         24.86        25.47 o                         
  -3   6  23         23.81         11.15        19.12 o                         
  -1   6  23          7.80         -2.74        23.95 o                         
   1   6  23          0.53        -23.21        27.77 o                         
 -10   0  24         88.44        123.88        49.89 o                         
  -8   0  24         28.36         18.37        24.92 o                         
  -6   0  24        112.47        105.97        23.18 o                         
  -4   0  24         66.00         71.45        30.38 o                         
  -2   0  24         80.70        143.20        35.10 o                         
   0   0  24         21.34         17.59        22.12 o                         
   2   0  24          1.55         -9.56        23.03 o                         
   4   0  24         84.36         98.70        27.68 o                         
   6   0  24         16.51        -11.21        38.18 o                         
  -9   1  24          9.70         15.34        24.35 o                         
  -7   1  24          5.79          1.43        15.57 o                         
  -5   1  24        423.90        387.92        19.98 o                         
  -3   1  24          0.42         12.91        16.89 o                         
  -1   1  24        279.09        246.76        18.88 o                         
   1   1  24         58.00         46.32        15.35 o                         
   3   1  24          0.87        -11.15        20.34 o                         
   5   1  24         35.73         20.43        24.11 o                         
   7   1  24         91.39         86.92        48.02 o                         
  -8   2  24        152.16        170.00        24.32 o                         
  -6   2  24        225.57        207.61        23.49 o                         
  -4   2  24        465.97        442.06        16.34 o                         
  -2   2  24        130.59         99.35        15.09 o                         
   0   2  24         20.12          7.29        19.81 o                         
   2   2  24        112.53        118.54        18.09 o                         
   4   2  24         32.59         10.56        25.24 o                         
   6   2  24         38.21         44.91        32.88 o                         
  -7   3  24         17.46          5.14        19.48 o                         
  -5   3  24         10.76         -0.73        22.26 o                         
  -3   3  24        114.67        104.19        19.60 o                         
  -1   3  24         13.02          3.67        12.76 o                         
   1   3  24         31.75         56.59        23.36 o                         
   3   3  24         59.32          4.32        24.05 o                         
   5   3  24        133.53        164.70        38.87 o                         
  -6   4  24        100.02         77.77        26.24 o                         
  -4   4  24         22.46         38.40        19.35 o                         
  -2   4  24        111.37        124.71        30.59 o                         
   0   4  24         73.17         61.64        27.98 o                         
   2   4  24         29.54         39.59        18.84 o                         
   4   4  24         30.62         51.39        28.12 o                         
  -5   5  24         32.33         42.09        30.73 o                         
  -3   5  24          2.75        -17.55        17.55 o                         
  -1   5  24         72.92         72.78        23.17 o                         
   1   5  24        126.70        182.91        29.67 o                         
   3   5  24         21.18        -10.89        51.96 o                         
  -8   1  25         14.57        -20.12        21.44 o                         
  -6   1  25          5.26        -12.09        12.09 o                         
  -4   1  25          1.89         -4.61        22.54 o                         
  -2   1  25         32.27         21.45        11.48 o                         
   0   1  25        202.98        186.35        13.98 o                         
   2   1  25        133.99        118.30        18.43 o                         
   4   1  25          7.70         -2.92        27.27 o                         
   6   1  25          0.49          8.63        29.17 o                         
  -7   2  25         10.15        -18.35        20.80 o                         
  -5   2  25          2.33        -13.18        18.18 o                         
  -3   2  25          5.72          8.93        18.47 o                         
  -1   2  25          8.12         18.04        14.80 o                         
   1   2  25         25.24          9.34        19.06 o                         
   3   2  25          0.69         -8.76        21.00 o                         
   5   2  25          2.38          7.32        20.96 o                         
  -6   3  25          5.40         35.39        19.02 o                         
  -4   3  25         30.01         35.59        33.28 o                         
  -2   3  25         21.03          4.63        11.72 o                         
   0   3  25         54.24          8.00        19.41 o                         
   2   3  25          8.80        -25.34        25.34 o                         
   4   3  25         10.89        -19.42        26.77 o                         
  -5   4  25         36.33         16.89        44.76 o                         
  -3   4  25          0.18         28.20        44.38 o                         
  -1   4  25          2.03         -0.76        25.22 o                         
   1   4  25         21.58        -18.65        30.28 o                         
   3   4  25          8.44          9.87        22.72 o                         
  -2   5  25          1.51         38.59        83.83 o                         
  -6   0  26        154.06        118.63        23.91 o                         
  -4   0  26         85.06        100.01        25.47 o                         
  -2   0  26         48.08         38.61        23.94 o                         
   0   0  26        201.11        273.03        23.08 o                         
   2   0  26          2.74         44.35        20.83 o                         
   4   0  26        220.45        261.39        54.09 o                         
  -7   1  26         21.44         51.47        19.26 o                         
  -5   1  26          3.24        -11.46        28.89 o                         
  -3   1  26          4.14         -5.07        19.96 o                         
  -1   1  26         13.67          8.12        12.69 o                         
   1   1  26         54.86         67.91        18.43 o                         
   3   1  26         24.16        -16.11        32.42 o                         
   5   1  26         55.89         34.23        74.37 o                         
  -6   2  26          3.20         -8.46        40.67 o                         
  -4   2  26        184.97        182.88        29.30 o                         
  -2   2  26         36.10         53.62        36.71 o                         
   0   2  26        131.91        101.25        21.12 o                         
   2   2  26         91.75         51.42        38.72 o                         
   4   2  26         66.73         75.57        32.25 o                         
  -5   3  26         10.99         31.92        25.67 o                         
  -3   3  26        216.35        218.09        31.77 o                         
  -1   3  26         33.64         25.57        20.40 o                         
   1   3  26         78.94         51.72        17.43 o                         
   3   3  26          9.36         -8.26        28.20 o                         
  -2   4  26         18.32         16.70        24.13 o                         
   0   4  26         44.36         33.71        17.07 o                         
  -4   1  27          1.93        -28.08        28.08 o                         
  -2   1  27        154.31        136.46        15.35 o                         
   0   1  27          0.14        -29.28        29.28 o                         
   2   1  27         14.88         -8.05        24.41 o                         
  -5   2  27         12.39         69.86        30.28 o                         
  -3   2  27         63.75         99.02        25.03 o                         
  -1   2  27          2.63        -29.65        29.65 o                         
   1   2  27         30.61         11.77        23.29 o                         
  -2   3  27        128.75        128.10        33.47 o                         
   0   3  27         44.56         73.12       154.89 o                         
  -2   0  28          3.11         -7.69        38.25 o                         
   0   0  28         88.23         84.17        34.03 o                         
  -1   1  28         34.74         14.98        25.48 o                         
                                                                                
